# Supplementary material for: An SNP-based saturated genetic map and QTL analysis of fruit-related traits in cucumber using specific-length amplified fragment (SLAF) sequencing
Source: BMC Genomics. 2014 Dec 22;15(1):1158. doi: 10.1186/1471-2164-15-1158 (PMC4367881; doi:10.1186/1471-2164-15-1158)
Supplement: Supplementary file 2 — Additional file 2: Total S1: Total SLAFs. Table S2. Sequence information of mapped SNP markers. Table S3. Detailed marker information in QTL regions. Table S4. Genotype encoding rule including eight segregation patterns. (XLSX 2 MB) [file 12864_2014_6913_MOESM2_ESM.xlsx]

## Sheet: TableS1
Total SLAFs
>Marker5
TGTTTTTCCCATGCACAGCCACACCATGGCATGCATATTGGTGTTGGTGGXXXXXXXXXXAAATCGTGGCAGCAAGGCCACTCTACCACTTACAATACCATGTCGCGTAT
TGTTTTTCCCATGCACAGCCACACCATGGCATGCATATTGGTGTTGGTGGXXXXXXXXXXGGATCGTGGCAGCAAGGCCACTCTGCCACTTACAATACCCTGTCGCGTAT
>Marker4
GGTAACGACTTCGGGCATGGCCAGCTCCCATAGTGTGACGGGCGGTGTGTXXXXXXXXXXCAACCTCAACGGTTGGCAACTAAACACGAGGGTTGCGCTCGTTGCGGGAC
>Marker6
CCCGATTCCCTTTCGAAGTTCGCGCTTCCGCGCTATCAGACGGGCTTCCCXXXXXXXXXXTTACACACTCCTTAGCGGATTTCGACTTCCATGACCACCGTCCTGCTGTC
>Marker8
GGTGAAGCAGGGTCAGGAACAACGAATCTCTTTATGATAAACAGATTCATXXXXXXXXXXTTGAGAAAAATCAGTCATTCACAACCACTGATGAAGGATTCCTCGAAAAG
>Marker11
GATCAAACAATTCCATCGAATTGAGTATGATTGTATGTGTGATAGCATCTXXXXXXXXXXGGGCTAGGTTATATACATTCTAATTATGAGAAGGGGTCATCCGAGCGTAT
>Marker27
AGAATCTCTTTCTAGTTGCTCTGGAACAATTAGGAGATTCTCTAGAAGAAXXXXXXXXXXGTGATTCGATTGATGATAAAGAAAGAGAATTCTTGGTTCAGTTCTCCACC
>Marker23
TGAACAAGACGTGCTTCTATTTATCGACAATATCTTTCGTTTCGTTCAAGXXXXXXXXXXGCTACAACCGAGAATCGTTGGTGAAGAACATTATGAAACTGCGCAAAGAG
>Marker29
AATCGGGTCAAATTATAATTGTTCAAGTTGATTCTCTAGTAATAAGATCAXXXXXXXXXXATTTTTGATTGGTGCTGAACTAACGATAGTGCAAAGTCGTATCTCTTTGG
>Marker20
TACGATATATAAGGACGACCGCTACTACAAATAGTACTACACCCTTGATCXXXXXXXXXXGGTTATTCACCATGTACGAGGATCCCCGCTAAGCATCCATGGCTGAATGG
>Marker34
TGCTGCATCTCTTCCGAGACCGGGGCCCTTTATCATAACTTCGGCTCGTTXXXXXXXXXXTCTAAGTCAGAGATATATGGATATATCCATTTCATGTCAAAACGGATCCT
>Marker26
CCGTATTCTGAAACATGGAAAAAAATCATTGGCTTATCAAATTATCTATCXXXXXXXXXXGAAGAGACTCATAGAATGGCAGAGGCAAATAGAGCTTTTGCACATTTTCG
>Marker35
TGGATAAGCATTTGTTACCAATGGGGAATTCTTTATCATCTAAAATTGAAXXXXXXXXXXGCGATTTGGTGACATTTCTGATTGGCTGTCTTGTGTTTCTAATAAGTTGT
>Marker30
CCAACCAAAATTTGCTTCCGTCATTATATATTGAACAGAAGCAAAAGCCTXXXXXXXXXXAAACAGAAACACCCAAATACCGCTCGTAACGGATATGTGTACTAAAAAGT
>Marker17
ATAGTCTCGGAATCGTAAGTCCATATACTCTCCACCTCGATCTGATCGAAXXXXXXXXXXATTCACAAAGAGGTAAAGTATTATTTTCTAACTGATTTAGAAGCCCACTT
ATAGTCTCGGAATCGTAAGTCCATATACTCTCCACCTCGATCTGATCGAAXXXXXXXXXXATTCACAAGGAGGTAAAGAGTTATCTTCTAACGGACTTAGAAGCCCACTT
>Marker14
GCGTACTCTGGCAACTTTACGTAAGGCAGAGTTTGGTTTTTTGGGGGTGAXXXXXXXXXXTTTTCCCTCTCTTTTTTTTTTTTTCTTTTTTTATTCCCTTCGATCATTCC
>Marker43
AGCAGCCCAAGCGAGACTTACCATATCCATGTGAATTATGTCCCCTATCTXXXXXXXXXXTAGGAATAATAAGACCTAGTCTTTCTTTTGTTGTCCTGCATTTCATTACA
>Marker37
TTCATCAAGTTGATGATAAAATACACGGACGTTCCAGTGGACATTATGCAXXXXXXXXXXTTTGGCTTTGGAACTGAATCATTTCCTTGTATCTGAGAAGAACTTCCAGA
>Marker25
GGCTGCTATAGCGACTGATAATGGTCGTGCCGCTGAGTTTATAAGGAAGAXXXXXXXXXXAAAAAAGAGAAGAAAGCAAGTTATTTCAGTGACGAGAGCGACGAAGATGA
>Marker40
CCAAATCAATCTTGGTTTCTTCTTGAGAATGGGACATGAAATAAGCTGGAXXXXXXXXXXAATTGTCGAGTACTTTGTTTTCAAGACTGTGTTAGAACATGTTTGGCTGA
>Marker36
GTCCTCGTTTTGTTGGACCATTTGAGATCTTAGAGAGGGTTGGTGTTGTGXXXXXXXXXXTGGGAGCGAGAGGAAGAGATGAGGACTCGTTATCCAGAGTTATTTCAGGA
>Marker39
AAGCGGCAGATTCTTACTATTGTACAATGAATGAACGAGTAGGATAGCTAXXXXXXXXXXTCAGTTCTTGTTCTTCTCAATCGCATATTTCATTGCGCCTCAGTCGCAGC
>Marker38
GCAATCAAAATGACTGAATTTTGAGACATTATTCAAATTACCAGTAGAAAXXXXXXXXXXATGTGAGTTTTGGAACATGATAGGTGTTTGACAGTTTTATTGTGGGTGTG
GCAATCAAAATGACTGAATTTTGAGACATTATTCAAATTACCAGTAGAAAXXXXXXXXXXATGTGAGTTTTGGAACATGATAGGTGTTTGACAGTTTTATGGTGGGTGTG
>Marker61
GACGAAAAATTAGATCAAAGTTTACTATGTAAACTTTATTTTGTATCGGTXXXXXXXXXXATAAAATTACGTTATGTTATTTGTTCTCTCTTTCACAGGAAGGGAAGAGA
>Marker54
ATAAAAGAAGTTCTATATAGAATTATATGGGGAATGGTGATTAGAATGAAXXXXXXXXXXGATTATCAACAAGCTTGGAATTGATTCTTCCCGGGTCGATGCCCGAGCGG
>Marker59
TGTTGGACTTATTGGATCATTAGCAATTCATGCAAGGATTGGTCATTGGGXXXXXXXXXXTTGGAGCTTCCCTCATTCCTTTTATCGAACATAATGATGCGAATCGTGCT
>Marker48
CATCCAAAGGGACAATGAAACTGAAGGGGCATGTAAAAGGAAGGGAGGTGXXXXXXXXXXGGATGCAATGGCTAGATACCACCGGCACAATGAAGGTACATTGGCCATCA
>Marker44
CCAAATCAATCTTGGTTTCTTCTTGAGAATGGGACATGAAATAAGCTGGAXXXXXXXXXXTTTGTTTTCAAGACTGTGTTAGAACCTGTTTTCTGTAAATGTTTGGCTGA
>Marker60
AAATCGAATATATTAGTAATCATAGAATAGATAGATTCCAAATTTAGTTTXXXXXXXXXXATCTTCTTCTCCGGGAAGTCGAAAGGGTACTTTTGGAACACCAACAGGCA
>Marker63
TATAAGCAGTAGGGATTCGCAAATCCTCCAGACGTAGAGCACGTAGAGCCXXXXXXXXXXCAGTATCTTTGGTTTCATATTCAGGAGTATAATAAGTCAATTTATAATCT
>Marker45
TAACTTTATTCAATCATACTAATTTCAAACGCACACACGCACAAACGCGCXXXXXXXXXXTACACGCGCACACGTACACACGCACATATGCATAAAGATGTATAAATGAG
>Marker49
TTTACAGCAGAAGTTTGGATGAAAATCTTCAACATTTAGAATGGGTGTTAXXXXXXXXXXAGAAAGGAGCATATGAATGGACTGTTGCAGCTGCTGAAGCTTTTGAGAAT
>Marker65
AGTCTTTGACTCCTCGATACTCAATCAAATCCTCTTTTTTGAGGATTGAAXXXXXXXXXXGGAAAATAGCAGGATATGTGAGATTAGATTGACCCGTACATAGGATTGGA
>Marker58
GTTCGAGCCGCAGATCGGGAAAGGAAGCTTTCGCTTTCTTCTCTTGGAATXXXXXXXXXXGCTCTCCCCATTCCCTGATTTCATCCCAAGCGGAAGAGAGAGACAGCTGG
>Marker80
ACAAAATAGTTATAACTAGAATTCTACTTCTCGATAAGGGATCCCCAACTXXXXXXXXXXCGATTGACCTAACAGAAATCAGTAAAAAAGTTCCTCGCTGGTCATACAAG
>Marker50
GATGCAGAAAATAAGGAAACACCCCACATCACTACAGTGCATAACAAATCXXXXXXXXXXGAAATCCCCCAAGGTTAGACTAAACAAGTGAGCTATTATCCACCCTTCAC
>Marker66
CCGAAGCGCCTCAGCTTGATTTCAGTTGGAAGGTGGGCTTTCTTCTTCTTXXXXXXXXXXAGCTGTCGAGCTAGGGAAAGATCGTCTTACCTTGATTCTCCTTCAATGCC
>Marker47
CCGAAGGAGGCGCAATGAAATATGCGAAGGCGCATTTGAAAGAGGAGATTXXXXXXXXXXCAGATTCAAGGGAAAGGGATCCCATTCTTCTGAATTCCCGCTCCCTCCTA
CCGAAGGAGGCGCAATGAAATATGCGAAGGCGCATTTGAAAGAGGAGATTXXXXXXXXXXCAGATTCAAGGGAAAGGGATCCCATTCTTCTTCATTCCCGCTCCCTCCTA
>Marker73
CGATTGATGCGCGTAAAGTAAGCAAAGGGCGAGAGATGCGAGTTCAGGTCXXXXXXXXXXGAAAAAAGATAAGATGCCTTCTTTCTACCGAGTTCAAGGTTATTAGGCCT
>Marker69
AACCGATCGCCAAGAAGAGCATCTTTTACTCATTTCCTTATTCACTGGCTXXXXXXXXXXTATCAATCAACGGTTGCTGCACCCAGTCCATCAGTGGCTTGCAGAAGTGC
>Marker72
TATAGCCCATTTGATATCTTCGTATCCGAGAATCAACAAATTCGACTCCGXXXXXXXXXXTTGATGTTTATACCGATCGATCATAGAAAAAATTTTCTGATTCATTTTGA
>Marker32
CCATGTGAGAAACGTCCCGAAAATTCACAGATAACTACTAGGAGGCCTCAXXXXXXXXXXTTCGGGGTGCACAACGGTTGCGCCAAAAACGGTCCAAAAGTGGCCAAGGC
CCATGTGAGAAACGTCCCGAAAATTCACAGATAACTACTAGGAGGCCTCAXXXXXXXXXXTCGGGGTGCACAACGGTTGCGCCAAAAACGGTCCAAAAATGGCCAAGGCT
CCATGTGAGAAACGTCCCGAAAATTCACAGATAACTACTAGGAGGCCTCAXXXXXXXXXXTCGGGGTGCACAACGGTTGCGCCAAAAACGGGCCAAAAATGGCCAAGGCT
>Marker91
TCAGAATTCCAATGGCTTTTGGTATTCTGACGAATTGGAGGAAGAATCAGXXXXXXXXXXAGATACAAATTCCAAATTCAGTTGGCAAAAGGTCAGTACTGCCTTCCTCC
TCAGAATACCAATGGCTTTTGGTATTCTGACGAATTGGAGGAAGAATCAGXXXXXXXXXXAGATACAAATTCCAAATTCAGTTGGCAAAAGGTCAGTACTGCCTTCCTCC
>Marker84
GCAGGAGGTGCAAAGAATATTGCGCAAGTCTGTGTTAGGGAAAGGTATACXXXXXXXXXXAGTTCAGGGGTTCGCTTGCCCTTTTTCAAAGAAAATCAGTGTCTCCTCTG
>Marker85
GAAGGCAGAAGTTCGTAACTCGTTGAGAATGGGCCTTTTAGGGCTGGATCXXXXXXXXXXGAGGCTACTAGGATTGGAACAAGCGAGGAAGGAGTGAGCACAAGCGGAGC
>Marker70
ATAATACCATGAGCATCCTCACGCAAATAAACAACACGAGCACTGATACAXXXXXXXXXXGATAACGAGACTCTCAATCCCCACCCCACAAGAAACCTATCCAACGAACC
>Marker62
AAGAGAGGATCGGTGCCCGCTCTTTCCCAATCCGAACCAGCTCCATAGGCXXXXXXXXXXGTCTTCATCCGATGACGCCACTTGTTGCCGTTGATGGCCGTTGCAGCAGC
>Marker68
TGTTCAGGGAGCATCTGGACCCGTCCGTAGGAGTATTTTATTATGGAACTXXXXXXXXXXTTTCCATATGGATAGTCCTACTTCCCTCCATATGGATGGTCCTACTTCGG
>Marker19
AAATCGGCCGATTTTCGGTATGGTAAAGCCTTGGCCATTTTTGGACCGTTXXXXXXXXXXAATAAAAACTGAGTCTGGGCATCTCCGAGCGGTTCTTGTGGGAGAAAACT
>Marker98
GAAGATTTCTACTTCTACTCCTACTTCTACTCCTACTTCTACTCCTACTTXXXXXXXXXXTTCAACTTCAACTTCTATTCCTGCTTCGACTTCGACTTCGACTAATGAGA
>Marker95
CTGCGCCCCACATTTAGCCTTACAGTCTGAAACTCCTCCTACGCCTCTTCXXXXXXXXXXTCACTCTGGAAAGCAGTTCCATTCCTAACCCTATGGGTCAAGCTGCTTCT
>Marker88
CGTTCTATTGGGACACCCTGTACAGTCGCAGTCTTGTGATCCCGTAGGATXXXXXXXXXXCAAACTATACAGTCAACACACCCCTCAGTTCATCAGCACACAGTCATACT
>Marker82
GCCCACGTAGCGGTGCCATAAGACAGGTCCGAAGGACTATCCATTAGGGGXXXXXXXXXXCGTTTTCTTTACCGAATAAGGATGGATAGATATGACTTCCCCGCTGTCCT
>Marker86
TAAAGGAAGCACATTCTGGAGGGCTAGCTGGACATTTCGGACAGAATAAGXXXXXXXXXXCGTAGCATGCAAAAAGACAAATGATGCAATCTACATAGCCAACCTCTTCT
>Marker103
CCCATGTTCTCTTCAGCTAGCCAGCTAAGCTAAAGCTTGCCACCGCTTCGXXXXXXXXXXTACTGCCTACTGTAATTAGATGGCCTTACCCTAGCATTTGACTTAGTGCT
>Marker96
CTATGAAAGTCTGGTTGTGGTCGAAGTAGGGTGAAAGTCAGTGTAGATTAXXXXXXXXXXTCAATGTCTGCAAAAATTCCCACAATATATAGAAATGGAAATAAAGATCC
>Marker94
GCTTCATACTGAAAGTGCTCATTCATCACTAGGTTTTGCCGCGGAATGAAXXXXXXXXXXCTTGCTCTCCTCATCCGTGGGTTTTTCCTCAAGCCTCATCCCTTTCCTCA
>Marker81
TATGGATAGTCCTTCGGACGGATAAAGAAAAGGATCAAAGAAAAGTGAATXXXXXXXXXXTCCTGCCTCTTGGGGAGCTAACCTGTCTGCCTATGCCGGTCCGTGGTAGT
>Marker92
GAGGGAGAGCTTGACTCTGTGCTATAGTCCCTCTCTTCCGTATTCAAAGTXXXXXXXXXXAAGAAAAGAAGAAAGACGATAAAGCAGCAAGGGGTGAAGCCAAGCGAGAG
>Marker33
TGATCGCGCCATTTACCTCCTATTTTTTTTTTTTTTTTAAAGACGAAGAAXXXXXXXXXXTGTTGCTGAGCAATTTTTGGATATCAAACGGACCTCCCCAGAAGGTAATT
TGATCGCGCCATTTACCTCCTATTTTTTTTTTTTTTGTAAAGACGAAGAAXXXXXXXXXXTGTTGCTGAGCAATTTTTGGATATCAAACGGACCTCCCCAGAAGGTAATT
>Marker99
GAGTTGAGGGGGAGGTCCTTTTATGCTCCACCCAGGATCGGAAGAGGAGCXXXXXXXXXXATCAATCCTTCCGGATCTCAACGGCTTACCCGAGGAGTCAGCGCTCACTA
>Marker79
TGAGGCGTAGATCCCGCTCCGTGGGCAACTTTCTCAGCAGCCAGGGCTACXXXXXXXXXXATGAAAGACTGATCCCTATCCGAGGACATAGTAGTCGAGCGTGAACCCTC
>Marker83
CCTGCGACTGAGGACCTGTCTCGCAATATCCTTTGCTTTGCGCCTTATCCXXXXXXXXXXTGGTTGGGGAGTTTGAATGCTGGGGCACGTGCAATCACTTTTCTTTCAAC
>Marker108
ATCATATCGACGAGAGTAATGAATGGTTGGTCGAAACATTGGATGAAGAAXXXXXXXXXXAACCATAGAGTTAGATGGGGATGTTGATGAATTTGATATTTGATGGTGTT
>Marker93
TACTGCTGATTGCCTCCAATGCCAAATGTCGTATATGTCTTTTTCTCCCTXXXXXXXXXXGGACACCATTTTATCTACTGCTTTTTATTGGTACAAAAATGGGCACCCTT
TACTGCTGATTGCCTCCAACGCCAAATGTCGTATATGTCTTTTTCTCCTAXXXXXXXXXXGGACACCATTTTATCTACTGCTTTTTATTGGTACAAAAATGGGCACCCTT
>Marker104
TATAGAAGGAACCCGACACATTCTAGCCTGGATCGGCTTTGCTCTACTTCXXXXXXXXXXCTTCGACCAAGAGTCGAGAGTTCCCCATGCAGTTTTTGTACCGAAGGAAC
TATAGAAGGACCCCGACACATTCTAGCCTGGATCGGCTTTGCTCTACTTCXXXXXXXXXXCTTCGACCAAGAGTCGAGAGTTCCCCATGCAGTTTTTGTACCGAAGGAAC
>Marker105
AAAGAAGTACGGCATTCCACCCTCAAACGGACGGACAAACTGAAAGAGTAXXXXXXXXXXCGTGGCGCAGAACCGAATGAAGAAAATGGCAGACTCTAAGAGGAGGGAAC
>Marker89
TCATTACTCCGATCCCGAAGGCCAACAAAATAGGATCGAAATCCTATGACXXXXXXXXXXAGCCCGAGTGTCAGCCCACGACACAGCCCCATGGCACGCCCAGATGCCCG
>Marker112
CACAATCCATGATCAATCCAGCACACAAGCAGCAGAGACAGCGGAGTTTGXXXXXXXXXXCATGCACCAATTTGAAGTGGCTCTCAGTTGTACAAAACAAACTTGATAAC
>Marker101
TGCAATGGAACTCAAGAACTTGGAAGGAATCTGAAAATCAGATCAGAAGCXXXXXXXXXXCATCCTTCTTTCTAGGCCTGGACTAATGCTTCCTTATGTCCGCCATTAGC
>Marker100
CCCAGATCGAATTCCTTAGCTGAGGAAAGCCGTCAAGCATGGATGCCTATXXXXXXXXXXCGGCAGGCAGCATTGGTCTAGCTGGATTCCCCCCCTTTCCCTCTTCCCTC
>Marker135
AATCTGAGAAATAAACAAAGTGAACTAGATTATTTTTAGCCTACATGGACXXXXXXXXXXCCTACGGACACATACTACTTATTCAAGTGGTTATCATAGGGTAAGTTCTA
>Marker133
GTTTTCCCTCTAACCTCCTATATCTTTGAAGATCTTTCAACAATTCTCCAXXXXXXXXXXCAATTGCATCAACATATACTACGATTAGGATCACCCCACTCTCGGATCTT
>Marker106
ACACAATGATCCTTCTTTTCCGCGGTATGGATATAGGTCGACGCATGAGAXXXXXXXXXXTTCTTTTTCTCTGACCCACGGAGCGGTAGGCAGCAGTGCCTTCTTCTATC
>Marker160
AGTCCTACACATGCATGTATGGTATACTATCTTGATAGCAAAAAGGAGATXXXXXXXXXXCCAAAGTGGAAAGCAGCTAAGGGGACGAAGGTATATTCGGAGAGAGATTG
>Marker122
TTATCGCTTACCTCTAAACATGATCGAACCCGATGACTTGACACATAAGTXXXXXXXXXXAAAATGAAAATCGTAATTATTTCACATGCTAAATGACATTTGGCACTATC
>Marker109
TCCAATCGAAGAAGACATGCTAGTGACCACTTAGGTCACGAACGGCTGAAXXXXXXXXXXGGCGGTCGAGCTTAGCTCTGATCAACTGAAAGAAGTCTGCACTCCTTTAC
>Marker107
GTCCTTTCACCGCGACTGATCTTTCTCCTATGAACGTAGAAGGCATCAAGXXXXXXXXXXCTAAGTCTTCCTATTATCGCCATACGTTCTACAACTCAGTCTCGCCACTA
>Marker124
TGTAGAGGATCTATTATCACTTCCTCAAGAGACCAAAACCATCCTTATTGXXXXXXXXXXAGGCATCTTGATGGACGAGCTCTCAAATAGCAAGCTAGTAATTCAAGGTT
>Marker113
TAGGTCCGGAGGTGAAAAGAATATTGACGGAGGACCTGTAAATCATAAACXXXXXXXXXXCCTCAGCTGCGAGACGCCCACTCCTAGGTTAGGCACCGGTCCGTGGTAGC
>Marker119
CACATGCAATTGGAATTGGCTCTTTCCTCCTTTCATTTCAGGCAAGGACTXXXXXXXXXXACTTACTCATTCATTGATCTATTTTGATGCCATTCAGTTCCATTAGACTT
>Marker123
AACAATAGCCACAACTGATTGAAATCAAGTTGGATAAACAACCATTGGATXXXXXXXXXXCCCTTCTCTGGAGTTCAACATTTTCCTACTGTAGCTTGTCAATTTGAGCT
>Marker130
CCTAGCCTTCGGACCTGTCTTATGCATCCTTACTCAAATTTCATTGATCCXXXXXXXXXXTATCCAGGTGGCTACTTACTAACCTCGTCGAGTTCTAGCCTCTCCCTTTC
>Marker132
AGCCTAACTTGGCATCATTTTCAGCTAATAGAAAGGAATCTAAAAGCCAAXXXXXXXXXXACTTTTGATTTGGGGGAGTTCATGAGATGGAGGATTTTTACTTTTCTGAC
>Marker131
ATGTGGTTGGTACTCACTCATTCAAGACGAATCCTCTTTCTTTTCTCTGAXXXXXXXXXXCGATATTCTAACCTCCTAAATAAAGCGTCCAGCTGAGTATATAGCTCGTC
>Marker139
GTCTGTTGATTTGTGGATGAACTAAAACATATACATCTTTTCTAAAAAGGXXXXXXXXXXGAAGATTCTTGTATATCTTTCATCCCATACTTTGGTTGAATTTTGGAACA
>Marker114
CCCACCTAAAAGGGATTGTTGTAATTCTGGTTTTATACGACTTGGAATGAXXXXXXXXXXTAGCTTTCAACTGAGCGGCAGACCCGACACGACTGACGGATAAGCCGACG
>Marker117
GGCTACGTGGACTTCTTTCAACTTGTCTGCAAGAATACCGAAGCGAAGACXXXXXXXXXXCGCGGCAAGGCAAGATTTCCTTCGCATATTTCATTGCGCCTCCTCCGCGG
>Marker118
GAGCCTGTCTTCCCGCTAGGACCTGGGGGATTCCTATCTTTCTATGAGCAXXXXXXXXXXATCTAGGTAGCTAATGCCGATGTGAGACTCACCCTTTCCATTGAGCTCAA
>Marker163
GGATTGTTAGGTCATTTGAAACACATTTTGCGTTGGTTTGAAACTAAGTTXXXXXXXXXXGTTGTGAGTTATAAACTTACACTTCAACATTATTTGGTCGTTTTGAACGT
>Marker148
CATCAAATTCTTTCCTCCTCATCTTCAACCTTCTTTTTGATGAGCCTCCAXXXXXXXXXXAAAGCTCAAGTATAGTCATAGGGGAATAGGTTGAATAGTCGTCCTTCTCC
>Marker150
AGGCACTTGGCAACAATAAAGCTCCGAGCCCGGATGGCTTCACAGTGAAGXXXXXXXXXXGCCCCACTCAAAGCGCCTTTATTGAAGGTAGGCAAATTCTTGACCCAATA
>Marker90
ATGGCTAGCTTGGGCTGAATTGAGCTATATACAACAGTCCGTACAGCCACXXXXXXXXXXTTGGGTTTATGTGAAGTTACGCCCTTACCGACAGTCCTCTCTCAGCCGTT
ATGGCTAGCTTGGGCTGAATTGAGCTATAATACAACAGTCCGTACAGCCAXXXXXXXXXXTTGGGTTTATGTGAAGTTACGCCCTTACCGACAGTCCTCTCTCAGCCGTT
>Marker137
GTGGGTTAGAAGAGGGAGACCTAGGTGGAAGCGGGCTCTTCAACTTAGCCXXXXXXXXXXCGGGAGAGAGGGTTTTGTATAAAAGGCAATAATAATAATCCATATTCTTT
>Marker126
CAGATCATTTCTCCCTGAAATATCTTCAATCTCAAAAGAATATCAGCCGGXXXXXXXXXXTCTTCAAGGGAGACCAATTATGCATACCACACACTTCTCTGCGGGAAGCC
CAGATCATTTCTCCCTGAAATATCTTCAATCTCAAAAGAATATCAGCCGGXXXXXXXXXXTCTTCAAGGGAGACCAATTATGCATACCCCACACTTCTCTGCGGGAAGCC
>Marker125
CGCGTTAGCTACAGCACTGCACGGGTCGATACGCACAGCGCCTAGTATCCXXXXXXXXXXGTAGTTTCCACCGCCTGTCCAGGGTTGAGCCCTGGGATTTGACGGCGGAC
>Marker197
CATATTGATTGCTCAGAATGGTGAAAAGAACAAATATGGATGAACGAACTXXXXXXXXXXTTAGATGTCGAATTCTGAGTATCTCTCCTTTGTTGATTTGACATCTTGCA
>Marker151
GACTCCCTTTCCCCCCTAACCCCTAGAGGGAGACAGACTAATCGGAAGAGXXXXXXXXXXTTATTGGACGATACACAAACTACGAACAAAGAGGCCGAAGACCAATCCGA
>Marker149
CCAAAGAGACAAATAACATATATAATGCCCACCGATGTAAGAAGAGTCTTXXXXXXXXXXATGCGGCATTGAATAAGTATACATCCCAAAACAATGTTTCCATATAGACA
>Marker134
TGGAACTAATAGTGGGATCCCTGCTGCACCGATACGGCGGCTTGCTTTCTXXXXXXXXXXGACATCCATAAAGAAATAGGGGATCTGATTCTTGAAATGCCTGCACCTGC
>Marker177
TGCTTTATTACACTACCTTTTATGAGATGACCCATAGACCTTACATATTCXXXXXXXXXXAATTCTTAGTTCAGATTATGTATGGGCTGATCCTTTTTTATTTTTTGGTT
>Marker121
TAGGAAGCGAAGGAGCTCGACAACAAGCTTCAGAAATAGGAAGCGAAGGAXXXXXXXXXXAGTGGGAGAGGAGCGGATAAGACAGAGGCAAAGAATTTGACTTCATTTTC
>Marker144
GGGTCGGTTCTATTTCAGCCATAAATCACCGCTACGTGGGCCCTGGCTTGXXXXXXXXXXGAGCTATTTCACTTTGATGCTTTGGATTCCTTATCAAAAGAAAATGCCAT
>Marker127
GATGCGCTAGTCCTACTCAAAGCATATCATCATGATATAAATCATACCGCXXXXXXXXXXTGCGCCTCCGTTTTAGAGTCCTTCCTTCCATATGGATGGTCCTACTTCTG
>Marker143
AGGAAGGAAGGCAATTCAAAGAATAGGAAAGAAGCGGGCACGGTAGATCCXXXXXXXXXXAGTATTATCTCTTGCAGTAGCTCTTCGTGTTGACTACCACCAGTGCTTGT
>Marker128
TTCCACTAAAAAGTCATAAGACTCAAAAGGAGAGGTCAGATCTCGAACTTXXXXXXXXXXTTGTAATGTCCCAAGAACCGGGTTGATGAGCAATCTTGCCTTTATGGTCT
>Marker129
GCTGCGTAGGTGCCATAAGACAGGTCCGAAGGACTGACCGCAGAGGTTAGXXXXXXXXXXGAAGATCCTGCGCGAGACAGCAAGATCAGTTTGTCCGCTATTTCTGCTAT
>Marker156
CAAGATAGACTCACTCATTACCGGATGGATTCTTTTCGCCGGGCATCCTTXXXXXXXXXXCCACCAGTGGGCCATGGATCTTCTTAGGTCCATACCTACTGATGGAACAT
>Marker154
ATTGTACTATCTTGTGGAACAAAACCTGAATTACACATACCCTGAATTTCXXXXXXXXXXATAATCAATGTTGGATCGGTATGGCAACCCTAGAGGGGGGTGAATAGGGT
>Marker164
TTATTACATGTGCAATATCTTGGGTTCACATGAACCTTGTCCTTTCCTCAXXXXXXXXXXTAGCCTCATAGGAAAGAGCTTTACTGTCAAGATTCAAACCAATGTACCAC
>Marker219
CGCACGATATTGTTGGATGATTTGTATTCGCGAGAATACACTTTCCCAAGXXXXXXXXXXTGAGGGAGGGACAAAACGCTTGGTGGATAATTTGTCTCTTTCTACACGAT
CGTACGATATTGTTGGATGATTTGTATTCGCGAGAATACACTTTCCCAAGXXXXXXXXXXTGAGGGAGGGACAAAACGCTTGGTGGATAATTTGTCTCTTTCTACACGAT
>Marker184
CTCCTTTTTATTGAATTTCAACAGTTCCAAACGCAACAGGTTTACTGTGTXXXXXXXXXXCATAGAATTTCAACAATCTGTCTAAGCGTTGAAGGAGAAGGCAGAAGAAC
>Marker136
GCTTCTTCTATCCTATCGATCGGCTACCCTCCCCTATCCTTGCCTTTACCXXXXXXXXXXATTGAAAGAATATTGCGAGCGAGCCGCTTTCGCTCCTCTCCTTCTCTGGG
>Marker165
GAGAAAGCAAGGGCTTAGTCCCGATCCCGTGGGTCTGGAAAGCTCCTAGGXXXXXXXXXXCGCCTTTGTACTTTGATTTGTACTTTGTATTTGTAGCGGTGCCTTCGCCC
>Marker180
AGCCACTTATCTCATAACCTCACGAATGAAAGAGCATGCAGACTGGTTAGXXXXXXXXXXGAGGAGTTATCTACCCTTTCTTTGCTTTGTTTATGGATCAAAATCAGTCC
>Marker157
TCTTCTTCAAACAAACCTATACGAAGGCGAAGAATAATTTGTGCTTGTATXXXXXXXXXXGTTCACCGCGTTCACCACGTCCGAGTTTATCTAATATATTTTTCCAAATC
>Marker162
ATGAAACTGGGAGACTTCCGCCGAGACGGCTTCCGGATCTTCCCTTTGCGXXXXXXXXXXAGCACTTTACACAATTCCCTACCTGCACCTCACATACTCCCACTCCTGGC
>Marker147
TCTCCAATCCCGCATCCTAAACCTACTGCGCTTGACTCAGTATATTGACTXXXXXXXXXXAGAATTCTTCTTTCATTCGAGTGAATGAGTTCATTCTGCTTTCATTCTCG
>Marker161
CAGGTGAACAAACTCTTGCATTAGAGCTACTTTCTTGGAGGAAAGACCTTXXXXXXXXXXAAAGGAGAACATCTTCTGCTTGGGAGACTATTTGGGGTTTGGTTATAGGT
>Marker176
GGCAAAGAATGTGATAATGAAAGAAACTACATAAAAAACCGAGATTCGTCXXXXXXXXXXTTTTTCAGAGAAAAAGAAAGGAGCAAAGAATTATCGAAGCGAAGGCTAGG
>Marker153
TAGGAAGATGATAACTCCGAGACACCGAACAAATTCCCTAGGACTGCTATXXXXXXXXXXGGGTTGGATAATCTATCAAATGCTGATTCAGTGTGGAGGATATAGGTTGT
>Marker171
TGAACATCCATAAATCAAGGGGTCGAGGCGCCCTTCGGGGAATTCAGTTTXXXXXXXXXXACAAGAGTGATCATGGACATCCAATGTGATTATCAAGGACCGCAGGAACC
>Marker188
ATCAATCGCACCTGACTGGGCTAACTTCTAATTCTCCGTCTTCCTCTTCCXXXXXXXXXXGTCTCGGGAATAGATCTATAACCTATTCGTCAAATAAGGAATACCCGTTC
>Marker172
TGAACATCCATAAATCAGGGGAGGAGTATTAGAAAAGATCAGATTTTGCCXXXXXXXXXXAAAGGGAAGAGAAAAGAAGGTGTGAGGTCTGGGTAATATGCCACCCTGCT
>Marker208
AGCGAAAGCCCTTCTTTGAACTTCCTCCCAGATCCAGATACACGGCTTACXXXXXXXXXXAGAATGAATACCACACAGAAGAGTCAAGACCAGGCTCCCTAATAGAATGT
>Marker167
TAGGTAGGAGTGCAAGGCTGAATCTAATTTCACTCAAAGAAAGAAGGCAGXXXXXXXXXXATAGGATTAGGGCTTTGTGAAGGTGCGGGTTTTCACTATTCCCAACGGCC
>Marker230
CCATCTTTGTAGCAGCCACCCTGAAGTGATTAGGGGAGCCACTCAATAAAXXXXXXXXXXTATCAAATGTTCTCTTTCTTATTTGAAATCAAGAATGTTGACGCTTGTCT
>Marker201
AAGCGAATCAACTAAAGCGCTAGTTCTGAAACTTCCCCAACTAAAGCTGAXXXXXXXXXXTCTTCAGAGTCAAGTAATTCGCTATCGGAACTTAGACCGCTCCGTCTTCC
>Marker186
TACTGACTCCTTCCTATTTTTGGATAGTCCTCTTATAATATTCAAAAAGCXXXXXXXXXXTCGCTGGTCTATAATCTAGCTTCCCAACAATCTCATTCCTCTTTCTTCGG
>Marker179
GTGGATAGTCAGTAGGATTCAAGCCATAGCACAACCCAGTCCGGGTATACXXXXXXXXXXCCTTCAATCAAGGTTATTTGAGGTTAGCCACCTATGGCGAAAAGTCAACC
>Marker218
GGATGGGTGGACTTGCCCAGGTCCTGGAAGGGGGAGGTAAGCCTCCTTTCXXXXXXXXXXGAAGGCTCAAAGAATTATCTCAAGAGGAGTTGAGAGAAAGAATGAACTCA
>Marker318
AATCATAGTTCGATGGAATTTCCTTCCCTTTTAGCCTTCTTCTCAGAATGXXXXXXXXXXGATGTATGATAATATTCATGTATGTTTTCTATGCTTGCAAACTCCCTTTG
>Marker138
CTGTCGAGCCTCAGCTACTGAGAAAAGAGATTTTTCCATGGCAATGCAATXXXXXXXXXXGGAAGCAGCAGTTCTGTCGCAGGGGAGTTTTTTCCCTATTTCCTTGCTCA
>Marker174
TTGGCCTATAACCACCCCTTGTTCATTGAGGCGGGAGAGAAAGCACTCCAXXXXXXXXXXGAGCAGAACTATCCACTGAAAGTAGAAAAGGTCAATGGAAGTCCTCTTCC
>Marker215
ACTACAGAATCAATAAACGATTCAGGTACTCCAGATCTATCATCGTGCAAXXXXXXXXXXGGTGCCACAAGAAATGAAGGATTTCGATGGAGTTGACAAGTAGAAGGGCA
>Marker178
TACGGATAGTCCGGAGGACGGGGGAGAGGCGCAAAGAATATTCCGAGGAAXXXXXXXXXXTTCAGCATTGAATAGAAATGAGATAAAGATGTCTGAACTAGTTTCGACCA
>Marker158
GAACGGTGGATAAATCTAGAACTAATCCGAAGGGTTGAGCAGCTTCTCATXXXXXXXXXXGAGCCCGAAGGTGAGCCGCAATCTACTAGGCTCCTAGCAAAGCCGAAGCC
>Marker175
GGAGAAAAGGTTCAGGCATACCTTTTCTGGACGTGGTGAAAGAGTCCATAXXXXXXXXXXGTTCTACCAGGCCCAATCATACAAAAAATCTGACTTTGATCCTGTCTCAG
>Marker189
AGGAAGACGAGAAGTTGAAGATGTGCCATCAAAGGAAAGGAGTTGGAGGAXXXXXXXXXXTTGCGCCTTCTTCATTGACTTTCTTTCTCCTTTGGAGCGTAGCGTAGCGG
>Marker211
AGAAGTAGTACGACTACATGGAGTACCTAAAAGCATAGTATCAGACAGAGXXXXXXXXXXGTCAAGCACATGATGCTGCCTACTTTCAGATGAGCAACATCATTCCGATC
>Marker183
GTAGCTTTAGTTGCAGGAGATTGAGTATGACCTCTGATTTGAGAAGGAATXXXXXXXXXXGACTATCCACTTACTTCCACTAGGCTTTCTCAAGTAAGGAAGACGTAGCG
>Marker222
TCTATTGTGGCCTGTTTCTTTACATCGACCACATTTATGCAATTTTGGTGXXXXXXXXXXAAGTGCACTCTTGAGTATGAAGATTTATGACCTCCTCTTTATCTAAATCT
>Marker259
TAAGGAATATGAGATCCGTAATAACTATCGATTTGATTACTCTTGACTTTXXXXXXXXXXTAGGTTCAAAGAAGATTGAATCGCCTTATACCAGAAAGAGTCCTTCGCCA
>Marker199
TATGCTTCAATCTACCATATTCAATCAAAAGGAAGACGTATAATAAAGACXXXXXXXXXXCTCTTGACTGTCGATCCGTCAATCATTGTGCGTGAGGGTCTCGACTGCGC
>Marker212
CAATGTAGATGTAGAAAAGATTCCACAGGTCCGAGTGTAAGAATTACCCTXXXXXXXXXXGCCACAGAAAGGGATGCTACAAGCCCACTCCGCGGTCGAGAACCGCCAAA
>Marker220
GCTTTACCGAGTAGATACTCTTATTCCTTATTTCCTTTCGGAGGAGGTGCXXXXXXXXXXGAGGATTCTTATCCGTAGGACTATCCATATGGAAGTAGGACCATCCGTAA
>Marker152
GACTCCTTCAAATTTCAGGCATATTGCGTGAGTGAAAGATTGACTTTTAGXXXXXXXXXXGATGAGGCTGCAAAAGCAGGAGCTTTGCAACGGTCTTCAACAACGTCCAC
>Marker142
TCTTGGGCTGACAACGGGGGAAGTTCTTCACTATATGGGGCAAATACCCTXXXXXXXXXXGCCCGGTTTAGGGACGGAAGTAGCTCGACCATAGGAAGAGGGACAAGCGC
>Marker194
TCATAGGTTGTGGGGCATCACTTTGTTGGCACATGATCCATGGAACGCCAXXXXXXXXXXCAATCCTCATGACAACATAAAGTCCAGCGTCTTGGATAAGTTGGAAGAAT
>Marker200
TGAGTGAATTCTGATTTTCGTCAATATTCTTTGCGCCTTATAATGGGCTAXXXXXXXXXXCAGCATGAACCCTCTTCTTTATGAGGGGGACAAGGAGGAGTCCACTGTAT
>Marker182
CTTAGCCGATCGCTCGAGGAGAATTAGATGGTAAGCTGTATTGCCTAAGGXXXXXXXXXXTCTTTTTCAGGTGCCGTTGAGGTGAGTTACCGCGTAGTCGGTCGTGGCTT
>Marker345
AACAGAAGCTGTTATAAAAAGATAAAAAAACAGAAGCTATCTATGGATGGXXXXXXXXXXGAACCAAATGAATCTGTGACACAACAAAGTGTCACAGTAGAGTATGAAAT
>Marker181
GAGAGCAAAGCCACTTTATCGAGTTGTAGCGGGAAAGGCAGGAGATCCTCXXXXXXXXXXGATCGATGTTGTTGGGAGAATTGAATTTTGATCCGTCTTCTTCCTTTTAT
>Marker257
ATAGTGGGACTTCTTTGTAAAGAGACTAAAAAGAAGGTGCGAAGCTCGACXXXXXXXXXXAATGGAAATACGGGTCAAGACGAGTGGTCCGGAGGACTCAATTCCACAGG
>Marker250
CAGCCGTCCAAAAGGCCTCAATGGCAAGACCTGCTTGGCGACTCAAAACAXXXXXXXXXXAACTCGTAGTTTGTTATCATATTCAGTTCAATAAAATCATTATTGAAAAA
>Marker239
CTCAAGCCCGTATTGCGCTCCGCTCTTGATATTTCTCATAATCTTTTCAAXXXXXXXXXXTGCACTCGTGTGCCAATTTCAGTAATGAACTAGCGCATCGCAGTGTCCTA
CTCAAGCCCGTATTGCGCTCCGCTCTTGAGATTTCTCATAATCTTTTCAAXXXXXXXXXXTGCACTCGTGTGCCAATTTCAGTAATGAACTAGCGCATCGCAGTGTCCTA
>Marker166
GAGGGTAGGTTGACAATATAGGATAAAGAAAAGAGATAGTAGTTTCTAGGXXXXXXXXXXACCCAGGTACGACCCACAATCTCGGACAGGACACGGCCTATTCTATTGGC
>Marker203
TATTGAGATTTCCTTATCAATCAACCGCATATTTCATTGCGCCTCCCCCAXXXXXXXXXXTACCTGCCTAACCCCTCGCTCCGAGGGACCGTAGATCGGAAAGCGCCTTC
>Marker233
GGATAGAGAAGTAATTATCCTAATAGATTGTGGAGCAACCCATAACTTCAXXXXXXXXXXTGACTTTTCTACACAATGGGAAGAAGGTGAAAATCAAAGGAGACCCCAGC
GGATAGAGAAGTAATTATCCTAATAGATTGTGGAGCAACCCATAACTTCAXXXXXXXXXXTGACTTTTCTACACAACGGGAAGAAAGTGAAAATCAAAGGAGACCCCAGC
>Marker170
GTGTAGGTTCGTAACTCATAACCTACGAAAAAAGTTCAAATATTGTGCAAXXXXXXXXXXCAAAACGTGTGTAAGTATCACTTGAATTTTCAAAACGACCCAACAATGCT
GTGCAGGTTCGTAACTCATAACCTACGAAAAAAGTTCAAATATTGTGAAAXXXXXXXXXXTCAAAACGTGTGTAAGTATCACTTGAATTTTCAAAACGACCCAGCAATGC
>Marker168
GGAGTGGGTTAGTAGTGCTCTTTCGTAAAGTGGGTAGAAGGGCTAGGCCCXXXXXXXXXXCCTAAGATCAGAATGACTTCAGGAGCGTCGGCAGTCGCTCTTCTTCTTAC
>Marker217
AAGAGAGAAGAGAAGACAACTACTCCCGAAAACCTTGCTTGGCTTATGAAXXXXXXXXXXTGAGGAATCTTATCTGAGGAATGCCCGTCCTTCGGACTGATTTATGGAAC
>Marker210
GCGAGACCCGTTGACTTGAGTGCTGCAGATGGTTGTGTTCTGCCTGTCCGXXXXXXXXXXTCCGTCGGAGCGCTCAAAGAGGAAGGGACGAGAAAGGTCAAGATGACATA
>Marker204
ACATGACCTTCAACATATCAGAAATACAGAAAATAACATTTGAAAATGCAXXXXXXXXXXATGCTCTCATTGTTTCACATGTGATACAACTGGTTAGTTCGCAGTTCGCA
>Marker198
CCTGGCACCGCGGAGTGGGCAATGATCTTTGCTCCTAACTACGGGGTCCGXXXXXXXXXXCTGCCCTATAGAATTGCTCATGGAACTTGTGTGGAAACTGGTACCAATTC
>Marker244
ATAGCGGGAGGCTCCATAAGACAGGGATATTGTAGGCGGTCGATGAGTTCXXXXXXXXXXGGTTAGCTAAGAGTTGCCGGAGGCTTGAAGTCGGATACTTTACTTCAAGG
>Marker278
CTTCTTTTGGGCGATACAAATCAAGAGAGACAATCTTTCTCTGAAAGTTTXXXXXXXXXXCTTTGTCAGCTTCTCCACAAACTTGGCCCCAAGTACAAAACACAGATTTC
>Marker236
ACTTGAATTTTCTTTGCCACTTGTGTGCCACTGGAAGAGGCTACTCCCGTXXXXXXXXXXTTTAGCAATTCCTCATGGATGCCGCTAAGGAGATCTTACTTTCCCCAATA
>Marker241
GACCGCTCCTCTTGAGTCTGATTCCAATAATATCCGTCATGATCCCAAAGXXXXXXXXXXAGGTCTAGCTCCCGATCCTAGAAACTGGAGGAAGTCTGACTCTCTTCCCT
>Marker254
GCAGGTGCACAGACTGTCGAGTAGTTCTCAGTTCCGGAAGCGCAGCTGCTXXXXXXXXXXACTTCTGCTTTTGTACTTTTTTCTATGAAAAGAAGACTAGCTTCATCTAA
>Marker272
TTCCACTTGAAATAGTGGGACTGATTTTGATCCATATTCATGAGTTCAATXXXXXXXXXXTCATACGTACGACCAAAGCCCGATCGACGAGAGGAAAGCGTCCGAAGGAC
>Marker320
GAAGATCCAATACTCCTTTAGGTAAACTTGAAGATTCAGCTCTAGCCAACXXXXXXXXXXTAGAAAACATCCATATTTCTAAAGTGGCCAAATGTCGGTGTCCAACACCA
>Marker187
ACATGCTTGTGCGCATGCTTCCAAACTCATACTCAAATCCGCACTTGCCAXXXXXXXXXXGCTCCACGTGGACCGATGCAACAAACCGGATTCGTCTAGAGTCATGCTCG
>Marker264
TTTATATAATAATGGAAACAGCAACCCTAGTTGCCATCTCTATATCTGGTXXXXXXXXXXTGATTTCGGTTTACAATTATAGCTTCCATACCTGTTTAGTTGGGATCTTT
>Marker159
CCGAAGTAGGACCATCCATATGGAAGGAAGGACTCTAAAACGGAGTGGGCXXXXXXXXXXTCCGAAATAAATGGGTGAGGACTCCTCCTTCGGAGCTTAGAAAAGTGGCG
>Marker221
TAATATATCTTCCATAACCTTTTGCCGAGGGCAAGAGATCTTTCTCATGCXXXXXXXXXXGTCTCTTCGCCCCTCTCCTTTCAGTCGAGCGGCTTTCGCCTTCCTTCTCC
>Marker227
GAGGAGGAACCCACTCAAATCAAAGTCAGAAGAACCGAAAGCGAAGCGACXXXXXXXXXXAAGAATATTGCGGTTTGGAGGAGTGCAAGGCGCAAAGAATATTGCCCTAT
>Marker306
AACGTGTCTAAGTATCACTTGAACTTTCAAAATGTCCTAAAACAGCTTACXXXXXXXXXXTCAAAACGTGTGTAACTATCACTTGAATTTTCAAAACAACCAAACAATGC
AAACGTGTCTAAGTATCACTTGAACTTTCAAAATGTCCTAAAACAGCTTAXXXXXXXXXXTCAAAACGTGTGTAAGTATCACTTGAATTTTCAAAACGACCCAGCAATGC
>Marker229
GAGTTGAATGTGAACCGGAAGAGACAATTCTCATGTATTACAAGAATTCTXXXXXXXXXXTAAGGCCGAAAACTACATAAAGAGGTCTAAGAATAGTAAGGACTACATTA
>Marker263
CCGCGTAGTCGGTCTCTTTCATAACCTCTCTCTACACTAGTCACCTATGAXXXXXXXXXXTCAGCAGGAGCGAACCTTTGCTTTGAATCTTTGAATCGACTTCCAAATTC
>Marker192
GTTAGAAAAGAGTCTGATCTCCTTTCAAAAGAGGTGAGAGTTCCAGGCACXXXXXXXXXXATGGGCAGTGGGAAGGGATCATTTATGAATCATAACGAAAGAAGCGCACC
>Marker231
CAACAGCATCAACTCCACCAAATAGATCAGCATTCATTTGACTCAACCGCXXXXXXXXXXGGTGTCCAAGAAGAGTAAATAGACATCTATGAGTCTTATAGTTCCACACT
CAACAGCATCAACTCCACCAAATAGATCAGCATTCATTTGACTCAACCGCXXXXXXXXXXGGTGTCCAAGAAGAGTAAATAGACACCTATGTGTCTTATAGTTCCAAACT
>Marker268
GCAATTCAAGAATCAAGCCTAAGTCAGAAAGTAGAAAGTGAAATTGAGAAXXXXXXXXXXTTTATCTCAGAAAAGAATCAAAGACGACTCCTTCTACGGGAGTGCAAGCC
>Marker249
GACAAATCGACTTCTTTTTCTTCCTTTCAACATTGCTCGGAGGCTCAAAGXXXXXXXXXXATGGTGGAAAAGTCTACAGCTGAAAGAAGAGATTTTGCTACTGGAATCAG
>Marker317
GCTACGTAGGACGACTACGTAGGCCATAAGTTTGAGTGGAATGAATGAGTXXXXXXXXXXGAAGCGCATTTATCTAAGAAAAGAAGAAAGGAGTGCAAGGACTTTCCATA
>Marker238
CCGAAGTAGGACCATCCATATGGAAGGAAGGAGGACCTGTCTTATGGCGCXXXXXXXXXXTCTCCTTCTAGAACTCCTATCCTTATATTAGCCTTCGAACCGATGAACTC
>Marker283
CAACTTCAGTCTCCTGTATTTCAGTTTCCACTTTTGAATCCTCTTCTTCAXXXXXXXXXXGAACAATCCCTCCTGACTTATTATCATTAGAAATCACAGGAATTTGAGGT
>Marker269
TTATAACGTAAAAACAAAATAATTATAGTTGGAGAAGGTGAATATTTTGGXXXXXXXXXXGACTACCGTTGACCCCAAAATTACAAGGTTTCATGTTGCTTACTGGATCA
>Marker173
TGAGGCAGAAGATGAATTCTCCGTCCGCACAGTTTCATTCTCAGGAGAGGXXXXXXXXXXTTGGGCCCTCCGTAGGACTCGAGCTCTTTCTTCCTTTTCTTTGCCTCCGG
>Marker247
TCTACTTCATGCACAACTACTGCTTATTACCTGCACTCATCTGAGTGGATXXXXXXXXXXGGAGGCACCCCTGAGTTACGGGGTTTCCAAAAAATCAAAGGATTTGGCGC
>Marker270
AGTCGGGTCATGTTTTTGGACGAAAAATTAGGTTTTGGGCAGCGACTGAGXXXXXXXXXXCAATGAGGTTAGCACGCAGCAAGGCCTCCAGGCCATGCATGCGTCTAGCC
>Marker223
GTCAAGCAATCGTAGAGACCGAGGTTCAAACAATATTGACAGTGGAAATTXXXXXXXXXXGTCCGTCGTCCTCTTTTCCATACATTTGTTTTGGATAGTTTGATAAAGAA
>Marker319
CTCAAAAGACAGAAAAGGAGGCATCAAAATAGAAGCTTGTTTTTCTTGTTXXXXXXXXXXTTCTTATGGCTACAGAGAAGACTCCCAGAAAGCTAAGCTTGATAAAGTCC
>Marker294
CCTATCTCTAGTACCCAACCTATCCCTGATGGCCAACCAAGCACAAAAGGXXXXXXXXXXCTGCATCATAGATCACCCTCTCCCCAAACTGCTGGATAATCGGCCCACCC
>Marker237
TAAACCCGCTCTGAAGATAGTGGCTGTGGCATCTGAGGCTCCAGTTTCCGXXXXXXXXXXCTCAATCATTGATTGCTTCATTCCTTGCCTCCTTTCTTTGTCTATATTCT
>Marker267
GGCGAGCTAAAAGATTCCTCTTCCAGCTTCCTCTTACTAAATGTAGGTCGXXXXXXXXXXTCTTTCCGATCCATTCCAATGCTACCCCTTCAAGCCGCGCCTATTTCCTA
>Marker262
ATCTAATCCAAGAGGAGGCAAAAAGTTTACAACGTACGATTGAGATACTCXXXXXXXXXXCGCGGGAGGAGAAGGGTGAAGGGTTGTTTCTTCACTTTCACGTAATAGGT
>Marker214
GTCCATCTAACGAAAGTCTTTGTCAGGGTGACCCTTAGCATACCTTCCAAXXXXXXXXXXCGACGTCGAAGAGATGGTTGCTATCTTCCTACACGTGCTTGCGCATGATG
GTCCATCTAACGAAAGTCTTTGCCAGGGTGACCCTTAGCATACCTTCCAAXXXXXXXXXXCGACGTCGAAGAGATGGTTGCTATCTTCCTACACGTGCTTGCGCATGATG
GTCCATCTAACGAAAGTCTTTGTCAGGGTGACCCTTAGAGTACCTTTCAAXXXXXXXXXXCGATGTCGAAGAGATAGTCACTATCTTCCTACACGTGCTTTCACATGATG
>Marker260
ACAGTCTCTCACACTACAAACTTGAAAATATTCAGGATAACCAGCAAGAAXXXXXXXXXXATAACTCGAAGAACTTGGAGATGGTGGTAGTGGGAACTTTGAGGTTCTGA
ACAGTCTTTCACACTACAAACTTGAAAATATTCAGGATAACCAGCAAGAAXXXXXXXXXXATAACTCGAAGAACTTGGAGATGGTGGTAGTGGGAACTTTGAGGTTCTGA
>Marker261
GCCCTGATAATGGATAGTCCTCCGGACTGGATCTTGTTGGAACTGATTTTXXXXXXXXXXATTTACGAATACCAGTTAGAGTAAGAAGAAGGAGGGATTTGACTTCTGGT
>Marker332
CCTCCCCCTGTAACTAACTGTTGTCCCCACTAAGGTGGTTTCCACTTCCTXXXXXXXXXXTCGGTAAATGTCATTCCTCCCTCCATAGCTCGACATTTTGTCAAGAAACC
CCTCCCCCCTGTAACTAACTGTTGTCCCCACTAAGGTGGTTTCCACTTCCXXXXXXXXXXTCGGTAAATGTCATTCCTCCCTCCATAGCTCGACATTTTGTCAAGAAACC
>Marker190
TGCGGATAGTCACCTGGACCTTTCTTTGAAGGGGCAAAGAACTCAAAAGAXXXXXXXXXXCCATATGGAGGGAAGTAGTCCGGAGGATTTATCCGTAGGACCATCCGTAA
>Marker402
ACAAACTTTGATTCCTAACCTTTTTTTGAACTTCAAGGTGTTTCAATATAXXXXXXXXXXAAGACATTCTTAGATGCTCCTCCTCTTCAGGCATCATCTCAATTACCACG
>Marker293
CGGAGTACTTGACAGTATAGTAATAGTCGGTGAGCTTTTCCGCTGATATTXXXXXXXXXXCTTGAATTCCTCGCTGTAATAAACTCCTATGAACTTACCAGTAGGAAAGA
>Marker370
GGTTGCTATTCAAAAGACAGATAGCTTAGAATACGAGTCCTGCATATCAAXXXXXXXXXXAGGCGAGCTCACAAATTCAAGCAATAAAGTTCACAAAACCTATGTTGCGA
>Marker285
ATTATTGTTTATAAATTGTTTATAATAAGAATATTTGTTTTGACAACTCAXXXXXXXXXXGCCTCGTCATGCTTACTATCACTAGTTATTTCGGTTTTCTACTAGCAGTT
>Marker252
TACATAGAGTCCAATAAGCATATCTTGAGTTGGTACAGAAATGGGATCCCXXXXXXXXXXCTTAGCAACTCCTATGTTCGAAGCAAAATGTTGTCGAATTAGACCACGAA
>Marker275
AGCATTATGTTCAGAAGGCTGAATGAAATTTGAGTTTAGTTTAGTCCCGCXXXXXXXXXXTATGAAATCAGGTCAATCCGGAAGAGAGAGAGCTTCCGAAACAGCACCTA
>Marker276
TAAAGAATCAAAGCTAGACAAGCCAACTAAATCCACACCAGCTGCCGCTTXXXXXXXXXXAAAAAGGTGAGAGCCACGGCAGCAGCAGATCCGGGGACCTATGCCTCCGC
>Marker280
GGGGTCTCAGTGGATCGGACTTCTCAGAAGAAGACTCCTCTTATTATTCAXXXXXXXXXXTTCTTTGAACCTCTCGGACGATCTCTTTCCGTCGGCCTCATTCAAGGTTC
>Marker307
AGAAGGAAAAGATGCAAAGCAATGGTGGGACATCGGGAATTCCCATAGCAXXXXXXXXXXGGATTACGAATTGGCCCAATCACCGATAAATTTCTCAAGAAGTTTTATGC
>Marker282
GCAATTCATGAGCTAAATCTGCTGCAGGTTCTGGAGGCAGCTCAACAGAAXXXXXXXXXXGGATTCAGATGTCTTTATAATTACCTGAAGTGAATCGGCAATTGTGCGTT
>Marker354
AAGTCAGCAATGATGTCTGTCCCAGTGCTAGGTATTCCTGATTTTTCACAXXXXXXXXXXATTGGTATCAGAGCGGCCCCGATTCTTGGACGGAATGGCTGGCCGAAGAG
AAGTCAGCAATGATGTCTGTCCCAGTGCTAGGTATTCCTGATTTTTCACAXXXXXXXXXXATTGGTATCAGAGCAGCCCCGATTCTTGGACGGAATGGCTGGCCGAAGAG
>Marker303
GACGAAGCACTACCTACCATCCCCAAACAGATGGTCAAACCAAAGTTGTCXXXXXXXXXXGAAAGCCAATTTACTGAAGGCACAACAACGAATGGTCAAATACGCCAATG
GACTAAGCACCACCTACCATCCCCAAACAGATGGTCAAACCGAAGTTGTCXXXXXXXXXXGAAGGCCAATTTACTGAAGGCACAACAGCGAATGGTCAAATACGCCAATG
GACGAAGCACCACCTACCATCCCCAAACAGATGGTCAAACCGAAGTTGTCXXXXXXXXXXGAAGGCCAATTTACTGAAGGCACAACAGCGAATAGTCAAATACGCCAATG
>Marker286
TCTTGCATCAAGCATCATGAAAATTCTTTGAACCTCGTTCATTGATAGTAXXXXXXXXXXCACCTCAACGTTCTCGCAATATTCTTTGCGCCTCCCCGTAGTTAGGAGTA
>Marker313
TATAAAGAAAGAGACAAAGCTCAATGTACATGAGGATTATACAAAGAGCAXXXXXXXXXXTCGAAGATCTTCTTTTGCATTACATTTTCTAAAATTTCCAATCCACTCTG
>Marker266
CCGGTTGACCCGTAATGAGCCGGTAGCCAACAGGATTCCCAATCTTTGTCXXXXXXXXXXTTCCGTATGTTTGTTGGGTTATATCCATTGTGTTTTCGTACGGTGCGGCT
>Marker281
TAGGTCCCTTTCTCGCTAACTAATAGGTCCGGTTGGTTCTCGCTAACTCAXXXXXXXXXXTCAAACTTACGGAAGTATACCTTCCAACCGTATTGACGGCTGCTGAGTAA
>Marker271
CTGGGATAAAGAAGGTGATTGATTAGAGGATCCAGAGAGAAAGAAGGACTXXXXXXXXXXAGGGGAGTCGGGAATGAGATCTTTCTCTTTCATAAGCCTCCTCTCTCTCC
>Marker245
CACATTGAATTTGGACAAATAAGCTACTTGTTCGCCCTAGAAACTGGGATXXXXXXXXXXTTCTGGCAGTGTCCCCAAACCGGGAAAACTGGGCAACGGGAGAAGTCTTG
>Marker292
GAGACTGATGCCTATTGAAGTTAGACAGCCACTATCTCGCAATATTCTTTXXXXXXXXXXTTGCACTCCTCTCAAATTCTTTGACCCTTCTTCCTTATTCAAAAAGTAGG
>Marker248
AAAGCAGACGAAAGGAGGCTCCATAAAAAAGGGGTATTGTGCGAGATTGAXXXXXXXXXXGCGCATGAACTATGAATTGGTCGGTCTGGTGCCGCCGCTGTCTCCGTTCT
>Marker363
GATGCGAAGCCTCCTACGGAGTCAGATTCCACTAAACCAAATATCAAATAXXXXXXXXXXGACGAAGACTATTACAAATATGAAGATGCGAAGCCAAGCGACTATTACTA
>Marker310
TCACTAATGTCCTCGAAACAATCCTAAGCATAACAACACAAGATTCAATGXXXXXXXXXXCTGGGCTTCACGGATGGAAACCGTCGAGAACAGACAGCAAATCTGAACGG
>Marker299
CGCCACACTCATGAACATCGCTGATAACCCCACCAATGTCCAACTCCCTGXXXXXXXXXXCATTGCATTACATTACATAACATAACAATCCATTTTTGGTCGCTAGAGAC
>Marker253
GGCTGAATTCATTGAGTTCATCAACGTAATGAAAGCTCCGTGGGCTGGACXXXXXXXXXXCTATCCATATGGAAGTAGTCCGGAGGATTTATCCGTAGGACCATCCGTAA
>Marker322
GCTTCGAACAAATTGTCTGACTAGTTGATCTCCTCTTGATCCTGCATTCTXXXXXXXXXXGTTGTTGTGGCTGATTTTCTTGTACCACGTTCTTCCCTTTGTCATCAACT
>Marker323
TCCGACCCTACTCGGGGGTTAGCCACTTCGATCTGCTTTAGGCGCCTCGTXXXXXXXXXXGCGGGACCTGGCGAGACGTTTAGAACCCCACCTTTCAGGGAATATGCTCT
>Marker228
CAAGGGACATCCCGAGCCGGTGACGTGCCGGTGGTGAGGAGGTTGAGTGTXXXXXXXXXXGGCGAGTGAGTAAAGAGCCGGCGCGTGCGAACAAATCGCCGCCTTCGCCA
>Marker300
TGAAAAGGCATAAGGAATACGACCACCTGGTACGAAGGGACTGGAGACGCXXXXXXXXXXCTGAGCCTTGAAGCGAGTGTGGTGCGGGATCAAGCCCTGATATTAGTCTA
>Marker355
GACTTGGTTCACAGAGGAAAGGGAAAGGGGAAAAGAAGGATCGCGCAGGGXXXXXXXXXXTACCTTCTTTGAAAAATCAAGCTAAGAGTCCTCCGGACTATCTATCCATA
>Marker279
GGCCTCCGACCCCGTTCTAAGTCCGACCGTTCCATTCTAGGCCATTGTGCXXXXXXXXXXGGCAAGAAACTTCGAGACCGCTCAGAATTGAAGCACCCAGTAGCTAGACG
GGCCTCTGACCCCGTTCTAAGTCCGACCGTTCCGTTCTAGGCCACCGTGCXXXXXXXXXXGGCAAGACGCTTGGAGACCGCTAAGAATCGGACCACCCAGTAGCTAGACG
>Marker277
TGTAGTAGTCTTTCCCTAGTTCACGAGGAATGAGAGGGAAGAGTCCACTAXXXXXXXXXXATGTCCGTAAATTGAGAAAGAAGCCTTTAGCCTCTTCTCGCATTAGCCCA
>Marker291
CCGCAGACAAGGCCTGTAATTCATCTGCTGCCCAGACCAGCTACTCCTGTXXXXXXXXXXGAACCCTTACCGCTCCGTGGGGGTCTCGCTCAATAACATTTCAGATTTCT
>Marker327
AAGGCATAAATCTTCTGTCTATCCGTCTAGGCGTAAAAAACTCCGCTATCXXXXXXXXXXCAAATCCGCAACGGCGAAGGCACCGCTCCGCTAGGCTGAAAGCAAGTGCT
>Marker378
GCTGTCAACACACACCGTCACGTAGGTCTATTGGAAGATCCTCTATCGATXXXXXXXXXXGTGCATGTGTACGTGTGTGCGCAGTGCTTCTATGCTTGTGTCCGAACAAG
>Marker347
CCTTGGTGGAGAGATTGGTATTATTAGACTTATCGCCTGTTTTGGTAGACXXXXXXXXXXTCCAGAAATAGATTTAGCTGATCCCTTCTTTCTCTTGACCTCTGATTGTT
>Marker301
ACAATGTCTGGGTAGTGGCTGTGAATCATGCATGTGTAGGCGAAATGAGCXXXXXXXXXXAGCCTTCTACACCATGTCAATGGGCTACTTTCGAGCTGTTTTGGATCGTC
>Marker358
GCGATCATTTATTTTTCAGTAAATCTTCATCGCACACCTTTGTTGTTCCAXXXXXXXXXXGTGGGTGCTTGAGATTTGGAGCCTGTTTCCGTACTTGAGCCCTGGCAAAT
>Marker274
GACGCACGACTACACCTATATAAGAAGGAAGTTAGTTGCCTCTGACCTCTXXXXXXXXXXTCTCTTTTCAAGAATGCCTTGTTCTCTACTGTAGCACAAGAATAAGCTGC
>Marker326
TAAAGAAGAAATCACCGGGCGCCAACGTACGGAATTAGACCTTGAATGAGXXXXXXXXXXTCTCAATCTTCTTTGAGCCTTATAATTGAACCTCTTGAGTTTTAGTTCCA
>Marker362
GGCTCAATGTAATATGAGTGAAACCTATTACTTTTCCATAATACTTTCAAXXXXXXXXXXAATATATTTAGAGTTTACAAATTAGGAGAAAGTGCTGAAGAATGAACTCA
>Marker302
AAGCACACGTAGAAAGTAGGAGAGCCAAGCCACATCAGACTAGAATACGTXXXXXXXXXXCAATCCCCCGTAGAAAATAGTAGAGCCAAGCCGCTTTTGGCCAAAATTCA
>Marker308
GCTGCGACTGAGGCTATAATAGTCCGAAAACTCCTCCTTCTACGTGCTCCXXXXXXXXXXACCTCCCCCATGGCAGCCACGTATGGACGTCCAGACTCGGATAACTACGA
>Marker311
GACGGAACCGAGCAACCGAGTCTATGGCATCACCATTCGGCTTTCGTGGGXXXXXXXXXXTTGTAAATCCGGTCGTTCCTTTCTAGGCCATTGTGCCTTTCTTCGACGTT
>Marker383
CCACCAACTGACACTCACCACCAGCCACCTTCTCCTTTGCCATTGACATCXXXXXXXXXXTCCAAGTTCTTGTCACCGACCATCTTGCCCTTTGCCACCAACATTAGACA
>Marker373
CCTTCGGACTGGATCCTTTCTAAATTGCGACTGAGGACGGAGCACAATATXXXXXXXXXXCATATTTCATTGCGCCTCCTACGGCATCAAAATTCAATTCCTTCCAAACC
>Marker420
GCGCCTGTCCTCAAGAGGCTCAAAGTATAAACCCGGAGTGATTGACTTTGXXXXXXXXXXTCAGTCAGAAAAGACGAAGGAGTCCTTCTACGCGGCAAGGAAGAAGACTG
>Marker325
TAAATGATTATTCTCAATCTTCTTTGAGCCTTGTTCATTGACAAGAGCAAXXXXXXXXXXAGAAGCCCTCTTCTTCTTTCAGAGTTCGCCACCGCTCCGCTCCTACTAGA
>Marker339
TTCCTCTTTGACCTCCCCACGTAGCGGGAGAGGAGGAACCCATGAAATGCXXXXXXXXXXATGTGAGTCGAGTCACGAAAATTGAATTCAGCCTTTTAGTGGAATAAGAC
>Marker453
AAAAGAAAAGAAGAAGAAAGAAATTCATCCTAATTTTGCATGGATGCATTXXXXXXXXXXACGGTGGTAAAAATATCAAGACAGATGGAACTTGTCTTGATGAACCTTTC
AAAAGAAAAGAAGAAGAAAGAAATTCATCCTAATTTTGCATGGATGCATTXXXXXXXXXXACGGTGGTAAAAATATCAAGCCAGATGGAACTTGTCTTGATGAACCTTTC
>Marker335
TAACAAGTAACAAGTAACCCTAGCCTTTTGAGAGGGTTAGACTCTCCTAAXXXXXXXXXXATCTTTGGATGGACTAAAACATAGTCCACAGGCTTGGTTTGGAAAATTTA
>Marker350
ACGAGAGATTTTGCAAATATATATGTATATACACACACATTGAGATCAAAXXXXXXXXXXGATCAGCATCTACTTTCTCACTTGCATGACAGCCTGAATTGCTGCTGGAG
>Marker417
ATAGCCGATAATATCCGCGCGTAGGTGCATATTGCTCAGAATATTGAGTCXXXXXXXXXXCTCATCTCATTTATGGAAATTCCCGAACAGCTCGACCCATTTTCCCCTCA
>Marker403
GAAGAAGGTGGAGCGCTTGCTCTTGCTGGAAAAGCTCTTTCTTATGTTCCXXXXXXXXXXGGGGAATTCTCATTCTTTCGAGTCAAAGCCATAGGCTTCATAGGATAAAC
>Marker242
GGTCCACCACAACAACGCTCACGTTGTCCGTACTGTGCCTAGCCAACGCCXXXXXXXXXXATCGCCTGAAATAAATCAAATTCATCGTTAGAGTTTTGTTGTTCGGTGGG
>Marker338
ATAGTGGGACGCAAGGCATATTTCATTGGGCCTAAGGCCAGAAAAGAAAGXXXXXXXXXXGTAAGAATGAGAAGGATCGGTCTTCATAACTAACTAATTCTTTCCCTTTC
>Marker232
CCAGACAAATCGCTCCACCAACTAAGAACGGCCATGCACCACCACCCATAXXXXXXXXXXTCAATCCTTACTATGTCTGGACCTGGTAAGTTTCCCCGTGTTGAGTCAAA
>Marker336
GAGGAAGCTCAGAAGCTTATTATACTGAGTTTCGGTGTGAACTACCTCACXXXXXXXXXXCTAGCTTGAAGCTCTCCTTTCTTATTGCTAGGGCGGCACTCATCATTCTA
>Marker368
GTAGACGAGAAAATCAAGATCATTTCATTTTTATGGGAAGAGTGGATAGTXXXXXXXXXXGTCTCATTGCTAAGGACATCTTTGCAAATTCAGAGCGGATAGGCTTTCTT
>Marker331
AAAGAAACTTCCACAGGTCCGAAAATCAATGAACTCTGCGGGTAGATTTCXXXXXXXXXXCGGACGTCGCAATATTCTTTCTCATATTTCGGCAATATTCTTTCTCTGGG
>Marker234
TCGACCAACACCCTTTGTGGGATCTAGGTTAGCGCACAGTTAGGCACCGTXXXXXXXXXXTCTCGATTCCGTGGCGCGGCTCAACAAAGCAGCCACGCCGTCCTACCTAT
>Marker316
AGCGGATGAGGATCCATCACAAATAGGTGGTGAGGAAGACAATGAATTAGXXXXXXXXXXCGAACGCCTCTTTTGGTACTTTTTGCACACTGTGCATGTTCGTCCCAAAG
>Marker352
AATGGCAGGCAACACCAACAAAACCCTTGCTATTGTGATGGTTGCTATGAXXXXXXXXXXGTGCATGTCATTCATTCATATATGGTATTGACCGGACATTTCTTTGATAT
>Marker298
AAGTAGTGGTATTTCACTTTCGCCTTTCGGCTCCCACTTATCCTACACCTXXXXXXXXXXCCCTTGGCTGTGGTTTCGCTGGATAGTAGACAGGGACAGTGGGAATCTCG
>Marker343
TTACGGATAGTCCGACTTCCTTCCATATGGATGGTCCTACGGATAAATCCXXXXXXXXXXCCTTCCTGATGGATAGTCCTTCGGACCTGTCTTATGGAGCCGACGGAGCT
>Marker361
CCGAAGTAGGACTATCCATTAGAAGGCGCATATTGCGGCGTCGACAACTGXXXXXXXXXXAGAATTTACTTAGGGGGAGGATCAATGTAATATGAGAAGAATTTGCTCAC
>Marker405
AAGGTCTATACAAGAACATGTTCTAAAAGTTTTCTCGCTTCAAATTCTGTXXXXXXXXXXGTTCAACCCATTTGTTCTTTCATATCAATCGTAGTACAACCCAATCGCTC
>Marker393
ATACGCGACATGGTATTGGATTTATTCATATTCAGCCCTTCGACTCTCCGXXXXXXXXXXCCACCAACACCAATATGCATGCCATGGTGTGGCTGTGCATGGGAAAAACA
>Marker396
CGAAGGGCTGACGATCATTCTTTCTCAAATTCTCACGCAAAATTCCCACGXXXXXXXXXXATTCAATGGATAAAGAAGTCCTTCGCCTAATGAATATGGGGATCTGAATA
>Marker802
ATGAAAGAAAGTATTGTGAAAGTAATTGAGTTCCATATTCTTATTATTAGXXXXXXXXXXATAGTATCAACTGATTTTGTGATAGATTGAATAGATTGAACGTAAGTGTG
>Marker344
AAGGAAGAAGAAAGCACTCTTTTTGCTTAGTCGCGAGGATAGCTCGACTCXXXXXXXXXXAAAGAAAGAAAAAACGATGTCATTTTCATCAGTCCGAAGGACTATCCATA
>Marker414
AAGAAGAATGCAATTGATCGGCAAGAGTATCTTCCTAATTCAACACCTAAXXXXXXXXXXAACTGACTGATCTGAAAAATATTCATCATTATATGAGGAAGTCAATGTCA
>Marker353
ACGGGGTCGGCAGCCTCGAAAGGTCACGTCTATGTACTTGGTGGTCTGATXXXXXXXXXXCCCAAAACGCCGAAAGAAAGGAACAATGGCCTAGAAAGGAACGACCGAAC
ACGGGGACGGCAGCCTCGAAAGGTCACGTCTATGTACTTGGTGGTCTGATXXXXXXXXXXCCCAAAACGCCGAAAGAAAGGAACAATGGCCTAGAAAGGAACGACCGAAC
ACGGAGTCGGCGGCCTCGAAAGTTCATGTCTATGTGCTTGGTGGTCCGATXXXXXXXXXXCCCAAAACGCCGAAAGAAAGGCATAGTGGCCTAGAAAGGAACGACCGAAC
>Marker359
TAGCCCCACCACCAGCACCAGCACCGCGAAGCTCATCATCCCAATGAGCGXXXXXXXXXXCTTCTTCTTCTCCAACGGTGAAGCATAAGCAGCACCAAATCGTCATACAC
>Marker375
TATGAGAAGGAGCCAGATTTCATGACTTTTGCCCCATAGGAAGCTATCACXXXXXXXXXXTCTTTCCATAGGCAGCGGGTAGAAGGCGGAGAGGGGCCAAGGTCAGAGGC
>Marker365
TATGGATAGGACTGAGGCCCATCAAAAAAAAGGTTGAAGATGACCTTGATXXXXXXXXXXGAACGTCTTGACTTCTAATATGGATAAAAATCAGTCACCTGGACGACAGG
>Marker321
GGGTTATACTTCCTCAAGTCCCTCAAGTGCTTGGCTTCGGCTAAAAGCATXXXXXXXXXXACCTCTATGAACACTTCTACATGGCAGCATTTTTTTCCTAATTTCCACCA
>Marker337
GAGGTTGAATTGCCGGTAAAGTCACTATCCTCCCTGTTCGTGGGTAAAAGXXXXXXXXXXATTTCTTGATTTATTGACTGAAACTGTTCCGGGAGATGAAAGCAAGATTA
>Marker371
CCGCAAACTAAGACTAAGCCGCAGCTCGACTCACGAGGTCTGTACCAGAGXXXXXXXXXXGACCAAAGGCAGATGAGGCAGTCCCCACCAAGGCCTCCAGATAGGCTGAT
>Marker416
AGATTATCATTGTTTCTCCACCATCATGTCTTTAGTTGAACCTTCCTCGTXXXXXXXXXXTCTTTTAGCCATTGCAGCTGCAAAACAGTGGCCCCTCTTACAAATGGATG
AGATTATCACTGTTTCTCCACCATCATGTCTTTAGTTGAACCTTCCTCGTXXXXXXXXXXTCTTTTAGCCATTGCAGCTGCAAAACAGTGGCCCCTCTTACAAATGGATG
>Marker460
TGGATAGGTCAACTCATCTGGAGCTTGATTTTTCATTGAGGCGGTTCTTGXXXXXXXXXXGGAGACTAGAAGAAAGCCTATCTCCGAAAATAGTCCGAAAACTCCCCTAA
>Marker342
CTCCAGAGCCCATTCATCCAAACTTGCAATGGAACCCAAATTTTTGAGATXXXXXXXXXXTCGACATGATTGCTTTTCGTTTGCACTTTATGGGGTCACGATCTACTTGC
CTCCAGAGCCCATTCATCCAAACTTTCAATGGAACCCAAATTTTTGAGATXXXXXXXXXXTCGACATGATTGCTTTTCGTTTGCACTTTATGGGGTCACGATCTACTTGC
>Marker309
TTACGGATGGTCCTACGGATAAATCCTGCGGACTCCGGACCCTGGACCTTXXXXXXXXXXCCTTCTAGTGGACCTTTAGAGTCCTTCGGACGTCCTCCGGACTATCCATA
>Marker399
GCCGGAGGCGCAAAGAATATTGCGAAAAGCAAAGACGCGCTACTCTTAGCXXXXXXXXXXTTTTGGAAGAGGGGAATGAGATTCCCTTTCCCCCGAATCCCCTATCCCTA
>Marker206
CGAACGAGACCTCAGCCTGCTAACTAGCTATGCGGAGGTACCCCTCCGCGXXXXXXXXXXCGTTGACTACGTCCCTGCCCTTTGTACACACCGCCCGTCGCTCCTACCGA
>Marker411
TAGTTTGCGCTTCCAACGGCAAGGGTGGTTTTGGATAATCCTGATAGCGGXXXXXXXXXXTGGTGAAAGATCTTTTACGAACAAAGATTCTCAATTGATATTCCTTCTCA
>Marker258
AACAGTGTGATGGAATAAGTCGAATTGTTCGAATTGGGAGAAGAGAGAGAXXXXXXXXXXATTGAAGGATGAAACGTAACTCTTTCACGGAAGTGGGGGCTCTCCACTCC
>Marker377
GGAAGAAGAAATTGAAAAATCATAAGTTCATTCTAGCTCTTTCTGCTGACXXXXXXXXXXTCCGTCTTCTGATGTTCCGCTCCGTCGCAAATTCTTTGGTCCTCCTACGC
>Marker434
GCGCCACCAGATCCGTATTTCTTCCCGAAGACGATCACCTGCAACTTATCXXXXXXXXXXATAAAAGGTAGAATATAATCAGAACATAGCAATTCAAACATTGGCATTCA
>Marker289
TCATTACTCCGATCCCGAAGGCCAACAAAATAGGATCGAAATCCTATGACXXXXXXXXXXAGCACTCTAATTTCTTCAAAGTAACAGCGCCGGAGGCACGACCCGGCCAG
>Marker380
GCGCAGCAAGAGGATTGGCTCACCTCCATCTGTCGGGAAAACTCGTCCACXXXXXXXXXXTCCAGTCAGTGGTCCGAGAGGAATGGACGGCAGAGGTTTTTGATGTGGAG
>Marker465
CCTGTGGAATCTTTTCTACATCTAAAAATAGAAATCTTCTTTCTTTTTTTXXXXXXXXXXCTACTTTCAGAGGATAGGTCGGAGAATTCCACTCAAAATCCTCTCTCGTC
>Marker436
GAAGCAAGGACTTCTTGAACTTCTGTTTGTCCCTCGCGTTCTCTCACGAGXXXXXXXXXXCACAAATACCCACAAATTGGTTTCCATCCATTGACGAACTCATTGCAGCA
GAAGCAAGGACTTCTTGAACTTCTGTTTGTCCCTCGCGTTCTCTCACGAGXXXXXXXXXXCACAAATACCCACAAACTGGTTTCCATCCATTGACGAACTCATTGCAGCA
>Marker341
GGAGCTCTTTCCTTCTTTCTCCCAAGAGGACAAGGAAGCTTTCATCCCCCXXXXXXXXXXGGCCCCTTTCTTCTTTTCTTTGTGTCCGGAAAGAGGTCTCTCTCTTTTTT
>Marker398
GAAAAAAATGACACGTCACCATGTCTATGATTTATTGACCCATGTCTAGAXXXXXXXXXXGTCATCATCATTTAGTATGTAAGGCAACTCGTCTGCAGATCCATAAGGAA
>Marker407
ATTTGAAAAAGACAAAGTTTGTGATGCTTGTCAAATGGGTAAGCAAACTAXXXXXXXXXXTATTTCCAAAATTAGGAGTGATCACGGAGGAGAATTTGATAATGATGCTT
>Marker381
ACAATTGGCGTCCCTGTCGACTGGGTATACCCTTCAGCACATTCCTAACGXXXXXXXXXXTTCTGGTGAGATGTTGATGTTGATGTCCTCTAAATCAAATTTGCTTTGCT
>Marker379
ATATTTCGCAGACCCACGGAGCGGAGCGGTGCAAAGAATATTGCGATGAGXXXXXXXXXXCGACTTCCAGGCGCAAAGAATATTGCGAGGAGTGCAAGTCATTCATTCTA
>Marker446
CATCAAGCATGGTGTTACTAGATAAAAATAAAAATGGTAACTCTAACAATXXXXXXXXXXTGCTACCTATTTTTACTAGTGAATATTTTGACTAGTGGAGTAGGGTTGAC
>Marker445
GCCAAGAAGGAGAATTTGAAAATTTTGGCTAAGTGTCAAAGAAAGGCACGXXXXXXXXXXTGTTGATTGGCAAAGATTAGTTGTGAGTCATTAGTGGAGTGTACACACCG
>Marker384
GAACGATCTCGGCCATGCAACTGAGAAAGGACCATGTTCGAGAAGACACAXXXXXXXXXXTGAGCGTGTCCCAACCTGTTGAAGCTGACGCTGAGGCGTGTAGTCATGCG
GAACGATCTCGGCCATGCAACTGAGAAAGGATCGTGTTCGAGAAGACACAXXXXXXXXXXTGAGCGTGTCCCAACCTGTTGAAGCTGACGCTGAGGCGTGTAGTCATGCG
>Marker400
CCCTGTCTTATGGAGCCTTCGGACGAGTCAACCCCTTTCCAAAGCCTTTCXXXXXXXXXXGGATTTATGTACTCCCACGTTTTTGACTTGAATGATTACACCTTCTTTCT
>Marker360
TAAGAGGCCCAAGGGTGGAGGAATCAGAGGATCGACCCACTCAAGAGGCAXXXXXXXXXXTATTGCGAAGACCGCTCCGAAGGAGTCTTATGAAACCCGGACCCTTCTTT
>Marker466
TTGTCTCGTTTTTTTACGTTTTACATTTGCAACTATCTCTTTTGTTTCTTXXXXXXXXXXATGGGATTTTTCTGATGTATATTGCATATGTTGTTTGTTTTTTTTAGCTC
>Marker388
ACCTCCAAGTGATGAACCGCTACATGGAACTGCTGATGAAACTAAACTACXXXXXXXXXXCATTGATCCTTCAGATCGATATGCCAATCACAACACTGTGTTCTTTGACG
>Marker390
GTGTAGGTGGTTTGACATCGACAACAACAAAAGTCATAGGTCACACGTGGXXXXXXXXXXACCTGATATTGATTCTGCAGTGGTTGGAAGAACGGTTGTGCGTCATGTCG
>Marker426
ACCGCTCCAGGACGAAGGACAGACAGGCGCAAAGAATAGATTATGCTGAAXXXXXXXXXXAAAAAAAGAAAGGCGCAATCCAATTATAAGGGGTCCAGATGCGTCACAGG
>Marker386
TAAGGATAAAAAGTCAAGAGCTCCATCCCAGGGGTGTATGAAAAAGTCACXXXXXXXXXXGGGAGAATCATCCATAAAAGCTGTGTTGTGTAAGTCGTGTCCTGTGCTTT
>Marker385
TATGGATAGTCCTTCGTGGAGGGAAATCAAGAATAGACCCGTCAGTATCCXXXXXXXXXXAATGATTCTTGAATTCGAGTTATGAAATCAGAATGATTCTTTCATTCTCG
>Marker442
GAGTGTTGTTTCCACAACGTGATTACGTCGTCAGCACAATAGGCATCGGAXXXXXXXXXXGTGTCGTCCAAAAATTCTACGTTGACGTCTTCTCGTTTCTACATCGTCAT
>Marker448
CTTCTCCAGCCGTTGTTCGTAATGTCACCGTCCTCATTGGAAATATGGTAXXXXXXXXXXCCATCAACCTATCGAACTCATTGCGATATTCTTCCACTGTGGTCTGCTGT
CTTCTCCAGCCGTTGTTCGTAATGTCACCGTCCTCATTGGAAATATGGTAXXXXXXXXXXCCATCAACCTATCGAACTCATTGTGATATTCTTCCACTGTGGTCTGCTGT
>Marker412
CAAATATATTTGCTGAATCTGTCCACCACTACAAAGATGACTTCGAAACCXXXXXXXXXXTGTGGGTATCAATGTAGATGTTTTGGACAGCACAAACTTATCCTTATATC
>Marker357
CCGGTCCGGTGTGACCCGTCAGCACCGATACGCACGTGTGGAAAGGCCCAXXXXXXXXXXTTGTTGCGTCGTTCTCTTCTTCATGCTGTCTCCGCCATACCTGTCAAAGC
>Marker487
AGGATAGGCTCAAAGAATTTGAGTCTCTCTACAAAGCTTTTTTTGTTCTTXXXXXXXXXXCTTTCCTTTCAAGGGATGAAGATTGAGGTAGAGGGGGGAAGGAGGACGCC
>Marker483
TTACGGATGGTCCTACTTCCATATGGATAGTCCTCCTTCTAATGGATAGTXXXXXXXXXXAAATCTTCTTCTCATATTTCATTGACCGTTAGGTCCTCCGGACAGACGGG
>Marker432
GTGGTGTGGTGGCAAAGATCATGGTTCCACAGCGCCACCACAACGGCAACXXXXXXXXXXCTCCACATGTTAGCCAGAGAATTCATGGGGGTGTTGCTGCTAAAAGTTCG
>Marker364
TATAATAAGTGGGGTAGGCGGAACATCCGAATGAGAAGGTTTCGGGCGAGXXXXXXXXXXAAGAGTGAGAATGATCTCTTTCGACTAGCCCGCTCTCACCCACGGAGCAG
>Marker349
GGGATAGGAGAGTGGCTGCCAGAAGCCTCACACCCAGACCTAGTTTGAGGXXXXXXXXXXGCTTTCAGGAAAGCGTCAATATTCTTTGAACCTTGTCCTTCTTGGCCTTC
>Marker441
AATGAACCGGGACCGGCTCAAGAAACGGTATGAGATGATAATTGAAGGGCXXXXXXXXXXGACAGAATACGTCGGTTCATGGAACGGATGAAGAAGGAAAACGAAGCTAA
AATGAACCGGGACCGGCTCAAGAAACGGTATGAGATGATAATTGAAGGGCXXXXXXXXXXGACATAATACGTCGGTTCATGGAACGGATGAAGAAGGAAAACGAAGCTAA
>Marker444
TTCACATCCCCATTCCAAAGAAAATCGGAAACTCTGGGAAGTGGACACGAXXXXXXXXXXTCACAGAAAGGTATTCCACCGAGAAAAAAGGTCTTGCTGCTTTTTCCTTG
>Marker389
ACACTTGCGAAAAACCAAACAAAGGAGACAGCCGCCATCAGCGCAATCGTXXXXXXXXXXAAAAGCACCGACCAACCCATCCCTACCACCCCTGCCTTCATCCACAACCG
>Marker590
CTGATCTTATCATTTTCCGGTAGGTTGACACTTCAGGAAATTTGGGGATGXXXXXXXXXXTGAATTGGCAAAATCAAGTCTTTCCAGTTCCCCTGTTCCAAGACCTATAT
>Marker459
TCAACTTCTTTCTTTCTTCTTATTCATGGGATCAAACCCGGGATTTTGCGXXXXXXXXXXCCCCATTTTTTTCACATGATTTGGAGTCAAACCCCTCGAGCATCATTCCC
>Marker397
CGTGGCTAGGTGGCCAACCCAGCACGTGCGTCCACTAGACTATCGCCCAAXXXXXXXXXXAGATGATGCTAGAGTGTGCTGGAAGGTTAGAACATTCCATGACGGTCTCT
>Marker440
CCCGTCTTTCTTGAGTCAGAAGCGTCAGCTTTCAAGCAGTAGAGAAAGACXXXXXXXXXXGTAGTTCGGTCTGCCTTGGGGAGGAAAGAGCTTCGGATTTCCCAAGGTTT
>Marker560
TCTTCTGGACTCCATGCATAATTATTTGTCTTCTGCAGGTTCTACTGACCXXXXXXXXXXGAGATGCTACCCCATTTACTGATGTCACTGTAAGTTGTGTGTTTCCGTCC
>Marker439
GCGAGTTGTAGAAGGGAGAGAGAGAGTTCTAGACCTACAGGAGGAAGAAGXXXXXXXXXXTCTTTTATTGGCAAATGGACTTCCAGCTTTCTTTCCGGGGTTTGAGTGGA
>Marker413
GAACCCTAACTTTGTACAAAAGTTTCAACTATTGCAGACCATGTTGCACGXXXXXXXXXXACTTGAAGGCCAGTGGGGAAGGCCTTGAGGCATCTCTTTCAACTGATACC
>Marker423
CTCATTCACTGGTACTGCACACCCAATTACCTTCTGTACGCTACAGTCAAXXXXXXXXXXCTACCGTACCCACATGCCCCACCTGATTCATTTCATTCCCCACATGACCA
>Marker415
AGCCTACAATCTCAGTGGAATGGGATGTAGCGCAAGCCCTATCTCGATTAXXXXXXXXXXATCAGAAAGAGGACGAGGAAGGGAAAATTGGAGTTTCACTCGCGCGCGAA
>Marker374
CAGAAGTAGGACCATCCGTATGGAAGGAAGTAGGAGCAAAGATCATTGATXXXXXXXXXXCGTCCTGGAGGAGTATATAGCTCCGATAGTAATCTTTGTGATAGTCTTTC
>Marker437
TATGAACTGGCCCAATTGCATCACTCATACCACAACTCGATACCTTCAAAXXXXXXXXXXATCCACGAGGCATGATCGTTGCCTTGTGAATCGGGTGCGCACCCTCGGTG
>Marker489
GGAAGTCGGGAAATATTTTTCTTTAGTTCTCATCTCTTGAGAAAAGAATAXXXXXXXXXXGAAGGAGCAGCGAAGTCCGCGGTTTCAGAGGTTTATGTAGCAGTTCTTCT
>Marker297
ACAATGGCTATGAAAACCACAAATCCACAATTTGCACCCTTACCACAAAAXXXXXXXXXXGACGGTTGGAACAAACGGCTGTCGAAACGGTGGAGTGGAAAATGTTCGGC
CAATGGCTATGAAAACCACAAATCCACAATTTGCACCCTTACCACAAAACXXXXXXXXXXGATGGTTGGAACAAACGGCTGTCGAAACGGTGGAGAGGAAAATGTTCGGC
>Marker531
TGCACGCGACTACTAAGTTCCAAAATATCATAAGCAACTGTTTCACACATXXXXXXXXXXACATTAGCAAAGGAAGACGAGAGATGAGAAGGCAAGGGATTTGCTGGGAT
>Marker601
GACTCCTCGATCATTCTTTGAGCCTTGTTCATTGACTTTCAGTTTCAGAAXXXXXXXXXXCACTATTATGAGATTCGTCTGAATATCGGATTATGAGCGGAGCGGGAAGA
>Marker534
GAATAACAAGTTCTTCATTACCAAGAATAGAATAACCACTTAGAATAACGXXXXXXXXXXCGGATTGACCAGTATTCCACCAATTAGTAACCCAAGATTCTAGGCTTTTA
>Marker422
TGCATTGACCTTATCTTTCATTGCAGTTGGGAAATTATCTCCGAAGCAACXXXXXXXXXXTCTATGAGAGACTTCCAGCAGTTAGGGAAGCTATCCGCGAGCTCAATCTC
>Marker356
CAACCAAGAAGGAGCCCAACTTACCCATTTGACATATCAGTGCAGCTAGGXXXXXXXXXXTACAACATGTGCACTGCATCGTGCAAACTCGCAGTTCGGTTTGATTCGAT
CAACCAAGAAGGAGCCCAACTTACCCATTTGACAAACCAGTGCAGCTAGGXXXXXXXXXXTGCAACATGTGCACTGCATCGTGCAAACTCGCAGTTCGGTTTGATTTGAT
>Marker449
GATGTATGGATCGATTTGGGGTTTGTGATTTCAGGCTCCGGGGTGGAGCGXXXXXXXXXXCTAAGGGTGGATCTTCTTGAAGATTGTTTTGCCCTAAACTAATTTATCTT
GATGTATGGATCGATTTGGGGTTTGTGATTTCAGGCTCCGGGGTGGAGCGXXXXXXXXXXCTAAGGGTGGATCTTCTTGAAGATTGTTTTGCCCTAAACTATTTTATCTT
>Marker447
CCCTCATTGGCTTTCCTCGCATAGCTTGATCGCCCAACACCTTCCTCGCCXXXXXXXXXXGGCCGCATGACCTTTACACCAAACACCAAAGAATGACCAACCACTTATGC
>Marker387
CATGCACGTTGCATCCATCGGCTCCGGCCCGGCGGTACTCTTCCTTCATGXXXXXXXXXXGAAGGCTTTAGTGAATTTGAGCGTTCATTATCTAAAACGCCATCCATCCA
>Marker468
ATCTATGGAATGAACATTGAATAACACACGCAAATAACAAAGTGTACACAXXXXXXXXXXTGAACAAATTTGAAGAGTGACCAATTCGGCTAAGGTTCACCAGTGTGTAA
ATCTATGGAATGAACATTGAATAACACACGCAAATAACAAAGTGTACACAXXXXXXXXXXTGAACAAATTTGAAGAGTGACCAATTCGGCTAAGGTCCACCAGTGTGTAA
CTCTATGTAATGAACATTGAATGACACACGCAAATAACAAAGTGTACGCAXXXXXXXXXXTGAACGAATCTGAAGAATGGCCAATTTGGCTAAGGTCCACCAGTGTGTAT
>Marker481
TCACCACCGACTTTACCACAAGGATCTCAAGTGCCGTTGTCTAGTTATCAXXXXXXXXXXTCTCTAAAGCCTCTTGTTGCAGTTGCTTGTAGGTTTTCTTCTCATGTCCC
>Marker395
CAAGCAAAAGAACTCAAAAACTGTGCAAGTGCAGGTAGGGAAAATTGGATXXXXXXXXXXGGATGGAGTTATCAATGCGAGAGCTAGGGTTTTGGGTGGTGGTTCCGCCA
>Marker542
CTGTGTTGCCTTTCCTTTTTGCCTGTCCAATCTTATTTCCCTGTCCAGACXXXXXXXXXXTTTCTTATGTATATTATTTTCTAATGGTCTTGTTGTGCAATGTCTTTCTT
>Marker510
GAGTGAGAAGGTATATATGCTCTGTGATTGATGCATGCATTTGGTTTTTAXXXXXXXXXXTTCATGGGTTGATCAAGTTACTTGGGTTCCAGGCAAGTTTCTTTGGCGTG
>Marker382
TTAGCTAGCAAGACGACCACAAGGTCTCCCCCATGCTGTCGTGGTCAACCXXXXXXXXXXTACACCATCGAACTTACTGCATCACTTCGTTGTTGTTCTGGTAGCTCCTG
TTAGCTAGCAAGACGACCACAAGGTCTCCCCCATGCTGTCGTGGTCAACCXXXXXXXXXXTACACCATCGAACTTACTGCATCGCTTCGTTGTTGTTCTGGTAGCTCCTG
>Marker454
GACCTTGAACACGGAAAGAAACCTATTCCCCGAGCGCTACTTTATCTTTCXXXXXXXXXXCTTCAACCAGGTCCGCTGGATCCCCATCCATAATATGACTCTCCCGTGGC
>Marker490
CTAAGGTTCAAAGAATATTGACCGAAAAAAGAGGACAAACTAGACAAGACXXXXXXXXXXAATCAAAGAAATTGAAAAAGAATAAGTTCAGAACTCTGAATATCGGTAGT
>Marker392
AGAACGGCCTCAATGAACAAGGGTTGACTTGCTCAGCAGACTCAACGGGGXXXXXXXXXXCTCTTTTCTTTCCATACCTTTCCCTAGGCTGACCCCTCTCCTCTGCCTAT
>Marker526
AACAATTTTTTCATGAACGGGAAGGGAGGTTATATCATATCGTGAGTTTGXXXXXXXXXXGTGCGTCGTTTCGCAATTTTCATATGCAAGGTTGTCAATGCTAAAAAAGT
>Marker435
CCTTATGTGCACGTAGGATTATAGAGAGTACATAGAACATACGGGCTGCTXXXXXXXXXXCATGGGTAAACAATGCCTTGGAAAAGCATGCTCGTGACGTTCTCCCCCAC
CCTTATGTGCACGTAGGACTATAGAGAGTACATAGAACATACGGGCTGCTXXXXXXXXXXCATGGGCAAACAATGCCTTGGAAAAGCATGCTCGTGACGTTCTCCCCCAC
CCTTATGTGCACGTAGGATTATAGAGAGTACATAGAACATACGGGCTACTXXXXXXXXXXCATGGGCAAACAATGCCTTGGAAAAGCATGCTCGTGACGTTCTCCCCCAC
>Marker478
CACCCTACTTCTTCTCCATCTTAGTTGCCTCCCACCTTCAACCTTCCTCCXXXXXXXXXXCGATCTGCTGAACGTTGGTTTTGTGAGTTATGGCAATTCTTGGTTAGCTT
CACCCTACTTCTTCTCCATCTTAGTTGCCTCCCACCTTCAACCTTCCTCCXXXXXXXXXXCGATCTGCTCAACGTTGGTTTTGTGAGTTATGGCAATTCTTGGTTAGCTT
>Marker475
TGGTGCGATCCCCAGCACCTCCTCCAGTTGCAAGCAAGTTGCCTTGGAATXXXXXXXXXXGTTCCATGCCAGTGAACCAACTCGCATCCTATGCCCACCTTTCAGAGTTC
>Marker443
TCAGTGCACTATATGTGACAGCTGTTGGAACCAATCCATCAGCCAACATCXXXXXXXXXXGCCCATTGATAAGGGCTGAATAAGTTACCGAATTGGGATCACACCCGTCT
>Marker579
TTAGGATGTATTTGAAATATAATTTTGAGATAGACTCGAAAGGATGGGTGXXXXXXXXXXGGACGTTGATGGTGGATCGTGTGGAGGAGCTACATGCAGACGTCCACGCC
TTAGGATGTATTTGAAATATAATTTTGAGATAGACTACAAAGGATGGGTGXXXXXXXXXXGGACGTTGATGGTGGATCGTGTGGAGGAGCTACATGCAGACGTCCACGCC
>Marker784
CTATAAATCTTGCTCACATATTCCCCTTCTTTTGGTTGGTTTGAGGATACXXXXXXXXXXAAACAAAACCCAATAGTAGAGCTCTAAAACGGAAATCACAAATAAGACAA
>Marker472
AGTTACAGAGCTACCAAAGTTTTGGTTTGAGCGTGTGCTGTTAGTGAGAAXXXXXXXXXXTCTTAGGATTGTTTGGAGTAAAGTTATCACAATAGAATCCATTGCATGTA
>Marker394
CATCAACAACATCACCTGCACCACCAACATTGTAGAGCAAAACAAGAAGCXXXXXXXXXXTATCTCAAAGCATGCTCCGCAAATTCCACCGTTGTTGAACAATGCGGTAC
>Marker452
TTCATTTTCACATCTTTGTGCATATGTACGTGTGTGCGTGTGTGTGCATAXXXXXXXXXXGGAGCATTCAACCCCAAAGGATGTTCTGTATTCTTCAAATTACATAAATG
>Marker558
TCGACCGAATATACCTGCTCCTATCCCTGCCCCTGTTCCCGTTCCTCCACXXXXXXXXXXGCCTAATCCTAATCCTAATCCACCCGTTCCTGCTCTTCCATCCCCAAGGC
>Marker503
ATCACATATACAATTTTACTTTGACGGATAAATAGCGTCAAGTATACTATXXXXXXXXXXTAACCTCACTTGACACATAATAAGCGTCAAGTGTGATAGATTACTTGACG
>Marker451
AACCTTTCAACAAGAAGCCCAAAATCAGCTGAAAATTGCAGACTAAAAACXXXXXXXXXXTTCACATTGTCGAGCTTGTGAGGGAAATAAAGAGACTTGTTTCTCAGTAA
>Marker480
CAAGTAAATCTCCAAAATCTTTTTCTAAATCATCACTACAAATAGACTCAXXXXXXXXXXTATCTAAAGATGGTCTAACTAAAACTCTATTTGAAACATAGCAAGCGGTG
>Marker500
GCTTATAGGGAAAAGAAATGCCAATAAAAAGACTGAGAGTGTGTGGTCCGXXXXXXXXXXTTTCATACTAAGCCAACGGAGATCCCTTTCGGTCAAATGACCTTTCTTCC
>Marker521
CATGGTGTCAGGCAATGCTGCAAAACCTTCGCCGCCATTGGCGAAACCAAXXXXXXXXXXTTCAGCAACAAATTGCTGCCCTTAGGGCAGCCCTAGGTGCTCACACGAAC
>Marker632
GACAACGGTTTTGGACAAGTTCGGGCTACTTCCGCGCCGTACCTAGTCTTXXXXXXXXXXGCAAAGAATATTGCTCAGAGAAAGAAAGGCCTACCATCTACAGGGAAAAG
>Marker613
CCTTCAAAACTAAATTCCCAAGCCTAACGTAATCTTCGGCGTCTTTTGACXXXXXXXXXXGAGTAGGAGCTCCATCAAGAATCAAGCTTTGGATTTGGGTTTGGAGCTGC
CCTTCAAAACTAAATTCCCAAGCCTAACGTAATCTTCAGCGTCGTTTGACXXXXXXXXXXGAGTAAGAGCTCCATCAAGAATCAAGCTTTGGATTTGGGTTTGAAGCTGC
>Marker418
CGAGACCGACTGGTCAAACCAACCTTCATTTGTCTTGCGCCAGCATGAGTXXXXXXXXXXTGTAGGTTATGGTTTTGTGGTGTATTTTACCTTAGGGATGTAATGTTGAA
>Marker404
CCGACCTCTCCGTTCTAAGAGAGAGCGCCAGGATAGAGAGAGATCCAATAXXXXXXXXXXGGCACTACAACTGAGCTCATAACCGTACTCAGTCTTGCTACCAATACTAC
>Marker513
GAAATTGATTAGACCACTTTTCTGGAGGGGTCCGACTATCCACTTTGTCCXXXXXXXXXXGAATAAAGCTCTTTCTCTCGTCGAGCTTCGCACCTCGTCGCTCTTGTTCT
>Marker470
CCAACGACAATCGCCATAAAACAATCACTAAAGGTTTGCCAGTGACTATCXXXXXXXXXXCAAAAAATGGTTGGTGATGGTGGTCAAAAGTTGGCTGACAACGATGGCCA
CCAACGACAATCGCCATAAAACAATCACTAAAGGTTTGCCAGTGACTATCXXXXXXXXXXCAAAAAATGGTTGGCGATGATTGTCAAAAGTTGGCTGACAACGGTGGCCA
>Marker485
GAAATGCAATTAGGACAAATAAGACCACTCGGCAACTATAGTTCTCGCGCXXXXXXXXXXTAACGGAGAATAAGAGAGTTTGGCTAAGAATAGGTTTCATTCTCAATGAA
>Marker650
TAGTCTTTGTCATTTGCAGCCCTCCTTTTGAGTCTGTTCAACTCATCCTGXXXXXXXXXXTCCCTTGATGCTGAGGAAGCTGCAGCTGCAGGTGCAGCTCTTTCTTCAGT
>Marker519
ACCAACGAGTGCATCTGGTCACAGCTTGTAAAAGGTAGGGGAAATGTGTTXXXXXXXXXXTCTGGCCGTCAAAAAGGTAATGTATACTTATCGTTGCTTTGTGCTGCATC
>Marker633
TCTATCCCATTTTTCGAACTTTAGGTGAAATGGCCCCATCTCCTGCCATCXXXXXXXXXXCTTCATACAAGAGGAGAAGACTTCTATTACAAATGGGGCTAAAAAGGGAA
>Marker566
TCGCAATGTCTTAGCACATTACCCAGCTACTAATATCACAGCCATTTCTGXXXXXXXXXXACTATGACTATATGCAATCTGACGGTTTTATTTTGTTGGATTATGCACTC
>Marker401
CGATCCTGCCTTGAATGCCGCCATCTCTCTCCTTCCTTCCAACTACAACTXXXXXXXXXXTCCCTGCCTCTATGTTTTTGTAGACATTGCTATTGATGTGCCTCGTCTTG
>Marker419
GAGGAGAAAGAAGTTGATCGGAGAGAGAATGCGGCGAGGAAGGAGTAGACXXXXXXXXXXTTTTCTGTGGTTATTTGGAGTGGAAACGGGGTCGTCGAAATGAGACGCCG
>Marker424
CAACACACAACACCAACCATCTCCGATCAAACGCAACGCTGAGATCAATCXXXXXXXXXXAACTTCTATATTGGATGGTAATGCTTCAATTTTGTATCTTTCTGGTTCCA
>Marker543
AGCGAAGGAGAGCTTGTTTCTTAGTAACTTCTATGGATTGTTGTCTCACGXXXXXXXXXXATGGTTGCATCGGAGCCGCTGTCGACGGCGTGTTCTACGTGATTGGAGGA
AGCGAAGGAGAGTTTGTTTCTTAGTAATTTCTATGGATTGTTGTCTCACGXXXXXXXXXXATGGTTGCATCGGAGCCGCTGTCGACGGCGTGTTCTACGTGATTGGAGGA
>Marker559
ATCTTGCATAAAAAGCATGACCGGCAACCCTTGACCACTGAGCTTGGGTTXXXXXXXXXXTGCCGTGACTTACCTATGATGCGCTTAGTCCAAACCTAGCCTAGATAGAG
>Marker694
CAAAAGAGAGATAAAGGATAAGAAATCACTATCCTCACCTATAAACATCTXXXXXXXXXXTCTCCTCCACTCCTAACTTTTTGTCCATTTCATTTTTGAACTATCCAACT
>Marker505
CGACGAGTATGGATGTCTCGAATGGTTAGACAAGGAGAAGCGCAACTCCAXXXXXXXXXXAATGGAAGGTGTGCCTATGATATGTAGGCCCTTTGTTGGAGACAATGGCC
>Marker598
TATGTCCTTATCAAAAATCAAGCGTAAGCCCACTCCGCGGTGCAATGAAAXXXXXXXXXXAGGGAGGAAAGGGCAAAGAAGCCGACTCGCTTTCGTCTTTCTGTTACAGG
>Marker541
GGACTATGACTATGAGATCTTGTACCACCCAAGTAAGGCGAATGTGGTAGXXXXXXXXXXTGATGAACTCATGTTCAAGAGATGGTTATTTGTACCAGCAGACAGTGCAG
>Marker618
TTTCTTGATAAACTTTATTGTTAGAGCATTATGGCAAACCTATTGGCAAAXXXXXXXXXXCAGTACACCATGAATCTGTACAAAGGAATATATTCCTCCCATTACCAAGC
>Marker463
AGAGTGAGGTATAGAATACTGACCACTTGAAATCGACGCCTCGAGCAGCCXXXXXXXXXXCTGTTCATGAACGGATTTTACAAGCCGTGGCGCGCCGTTTCTCCACGGCG
>Marker587
AGGGTAGTTAGGGTGACTCTATTCTGAAGCAGCCACCAAGCAGAGTCTAAXXXXXXXXXXCCTTGATTTTGCAGTTCAAAGAGAGAAAAACCTCAAACAAGTAATTTCCC
>Marker540
CCCCACCGCCCCTTTCTTCTTCTCTCTCATCGCCACGTCGCCAATTCTCCXXXXXXXXXXCAATCCGCCATTCAAGAATCGGAAAGGTAATTTGACGAACAATGTCGACC
>Marker538
ATACAATACAAGATAAAACAATATTACAACAAAGAAAGATCCACTAATTTXXXXXXXXXXCAATGGCTGAAGCAACTTTCGAATCATTTTGAAGTTTTGAGGTTAGGTTG
>Marker593
ACACGCCTGTTCGCACGCTTCTAAGCTCATATTCTTATCCACATGTGCTAXXXXXXXXXXGTTCCATGTGGACCGATGAACCAAACCGGATTCGTCTAGAGTCATTCTCA
>Marker391
AACGGCTGAGAGAGGACTGTCGGTAAGGGCGTAACTTCACATAAACCCAAXXXXXXXXXXGGCCTCGAAGGGGGTCATCAATGTGGCTGTACGGACTGTTGTATTATAGC
>Marker569
CGCCATGAATTGCAATAGATTGTTCGTGGCGGTCATTTGTCCTTGCAACAXXXXXXXXXXCTAGTATAAAGATATCAACAAATCCACATTTGTCTATCTCCTCACTCCCT
>Marker492
GGATGCCAAAGGAGGATGACACAAGTGATGGGGTGAAACACGTTGAACTTXXXXXXXXXXACGTAGCAAGCGTGCAAGTGTATACTTGTCAACCCCTTTCACAGCTTTAG
>Marker536
ACTCTACGGCACACGTCTCCCTCGCAAATCCACCCTTCTTTCTGCTCCTCXXXXXXXXXXGAGATTGTATAAGCTTACGAGCATCTGTTGAAACAGTACAACCACTTCGG
>Marker427
CCGGAGCTTTCTCCACTGATGGACGTGGACGTAAATGACCCAAGAAAATCXXXXXXXXXXCGGCAACGCCTTCACCTCCACTGGCCGCCGCCCACATGCCACTTCCAGCA
>Marker287
CCTATCTCTAGTACCCAACCTATCCCTGATGGCCAACCAAGCACAAAAGGXXXXXXXXXXTCCATGGAACCAACCATACTCTACACTTCCTTCCATTGCCCACCTCCATC
CCTACCTCTAGTACCCAACCTATCCATGATGGCCAACCAAGCACAAAAGGXXXXXXXXXXTCCATGGAACCAACCACACTCTATACTTCCTTCCATTGCCCACCTCCATC
CCTACCTCTAGTACCCAACCTATCCCTGATGGCCAACCAAGCACAAAAGGXXXXXXXXXXTCCATGGAACCAACCACACTCTATACTTCCTTCCATTGCCCACCTCCATC
>Marker486
CGGTGCCGGTTCAGGAACGGCCGGTTGGGATAACGCCCGAGACCCAATCCXXXXXXXXXXCCCTTCGTCTCAAACCACCGTGAGACACACGCAACAGTTAGCAGTTCGGT
>Marker855
ACACGAACTATACAACCCCCCATACTTCGCATTGCTCTTGCTAAAGGGATXXXXXXXXXXACATGGTAACTACCGGTCAGGGTCCAGGCCCAAGAGACAGCCACGGCGCC
>Marker493
CAGCTTTCATCGCATCGGAGATTGCGTCGAACGGATCGGTTCCGGCATGGXXXXXXXXXXAGCCATCCACCATAGCTTGAACCGAAAACACGCCATGAAACGTACATCCC
>Marker564
AAGGAGATGATGAAGGATTACCCATGGTTCAACAATTACTCAATCAATACXXXXXXXXXXCGTAAACTGAATCAAGTAACCAAGGCCGACAAGTTCCCCATTTCGGTGAT
>Marker748
GTAAGGTTATAAGGTAAGGAATTCTCTACTACTGGACTTGCCTATAGTTTXXXXXXXXXXTGTTACTGGCGGACATTGGGCTAAAGTGAGATAGGTTGACTATTAGGGTG
>Marker591
ACCTAATGGAGGCATGAAGTTTGAGCATCACTTATGGTCAACAACCAAAAXXXXXXXXXXGAATACGAACACCTTCACTTGTGAGTTTGATTAGAAGTAGATTGCACTAG
ACCTAATGGAGGCATGAAGTTTGAGCATCACTTATGGTCAACAACCAAAAXXXXXXXXXXGAATACGAACACCTTCACTTGTGAGTTTGACTAGAAGTAGATTGCACTAG
>Marker655
TTCAATAAAGAAGAGGTCGAGCTCCCTTCAAGGATTATCTAATTCGGGCCXXXXXXXXXXTTTGGGGCTTGCCTAAGCGGAAGAGAACTACTAAATGGCAAGAATGCTCT
>Marker501
TCGCCCGATGAGTTTCCATCGTGTGGCCCTTGCGCAAGATGTCTTGTGTGXXXXXXXXXXGGGTCATGATCATAGCATGTAAAATGCTAATTATGTGCCTCTTCATTGCG
>Marker469
TACGATCTTGGACGCTGAGCCGCCTGGCGGGAGGACCCACAGGCGTTGATXXXXXXXXXXAACCGCATGAAGACCTAACCGCTCTATCGTCCATGCCTGGGGTCCATGTG
>Marker649
GCATATGCGCACAGTACCCACCTTTTCATCATCATTTGATAAAAGCCCTCXXXXXXXXXXTTATGGAATAGCGAGACCTGTCCGAAGGACTCAAATAGGAAAGCGAAGCC
>Marker584
GGACGCTGACTCTCAGATCATCAGTTAGGCCTCAGCATATCCGCCTTTGAXXXXXXXXXXACAAGGCTAGGTTGAGGCTGAAGTTGCCCTTGTTGAATTGAATGAGTCTA
>Marker827
ACCTAACTAAAAAACAAGGGTTCGGACAATTTCGTCCTCCCCTTCGCCGAXXXXXXXXXXCAACCACTCGGCCATCTCTCCTACAGAATGATTATGGCCCAGAAACCGAG
>Marker498
GACGAGGCCCCACAAGAGCGGATGTGGAGTCAGGAAGACGAGGGGCATTGXXXXXXXXXXAAGGTGACATGATTAGACGACGGCGCCGGAGTAAGGAGGAGAAATAGTAG
>Marker557
GGGACTAAGTAACTCGCCCAACAAAGGCAGACCGACCACAAGCCGGATCGXXXXXXXXXXTAGGCGCAAAGAATTTGCGAAGGACAGACAGGTCCTCCGGACTATCCATA
>Marker693
CTCTCTCATCGCCTCCTCCAAAATCCAAATCCTTCAATTCCAGTCCTCATXXXXXXXXXXCAAGGAGGAAGACTTACATCTCGCGTGTAAACCCCGATACTCAATAATCC
>Marker612
CCGACCCCGACTCTTTAGCTTGTGTGTGAATTCATGGGTTCAACTCCTCCXXXXXXXXXXGACTTTCAGTTTCTAGTCGGAGTAGGAGCGGAGGAGTTGATTTGCGCTCC
>Marker715
TTGTGGCAATTAGGGTAGAAATTCGATTCTTTTTCCGCTGTGCATGACTTXXXXXXXXXXGATGGTCAGTAGGTATCAGTCCAATCTTGGACGTGATCACTAGACAACCG
>Marker532
ACACGCAGGCGTATCGGACAGGGAACCTGTATTCATGGATTGGTTTGCAGXXXXXXXXXXCTTGTGCTGATGATCCCAACTTTATGGATCCGATGCCAGACGAGGCAGCT
>Marker457
TGCCAATGAAGACAAAAGACGGTCGTGGAACGACAGATGCATACTGTGTGXXXXXXXXXXAGAAAATGGGTGAGATTCATTTGGCTGTGAGGTTTACATGCTCTTCTTTG
>Marker576
GCATGGGGGACAGTGAAACTGTAGTTGCCCAAACATCTGAAGCCATGGGAXXXXXXXXXXAGAAATTTCAGCAATGGAAACTGCAGCATCAGTTGGTCACGATTCTTCTG
>Marker494
CTGAACCGGTAGACACACCTGAGAGACGAGGTGATCAGATTAGAGAAATGXXXXXXXXXXTACAATGCCTGAGCATTTGAATATGGAATGGGTCGACAGTGTGAAGGTGC
>Marker669
CCTACTGAAACCTACTCCCTACTTCAAGTCAGAAAAGAAATAAAGAGCTCXXXXXXXXXXTTAGGAGCAAAGAATTTGCGAAGACGGACTTTATCAAGCTTCACTTAGCC
>Marker495
GCCATAGCCTCCACGAAGCCGATTGTCCCGTTTGAGTCGTACAACCCATTXXXXXXXXXXTGAACCATTGGGTTTATTTTTGGTAAGAATGAAATTGTGGGTTTTGTTGT
>Marker592
GAGGCGGCAGCGGGCTGGTCTACCTCTGTATCCCCCAGAAGTGTGCCTTCXXXXXXXXXXAAAGCGTTTCCGGGACTCAGCATCTTTATTTCCTGGTCCTGATGGTAGTG
>Marker561
GGGGAGCCTTTCGGTTCTATCTCCATTCCGGTATAGAATCAATATAGGCGXXXXXXXXXXAGAAGAGATCTTTGATCCTCTCATATAGAGATCCATATTCAATGGAATTC
>Marker839
CATCCAACAATCAAGTGTCAATTTCAAATATCATGTCATAATGCAATTTCXXXXXXXXXXATAAATAGCAGCACCAACAACTAAAGTAAAGCATAAACTATGGCTTATGC
>Marker549
TTGTGGCAATTAGGGTAGAAATTCGATTCTTTTTCCGTTGTGCATGACTTXXXXXXXXXXGTGGCAGCGGAGAAGCCTCTTCTTCTTCTCTGTCATTCCATTCTTCTCCC
TTGTGGCAATTAGGGTAGAAATTCGATTCTTTTTCCGCTGTGCATGACTTXXXXXXXXXXGTGGCAGCGGAGAAGCCTCTTCTTCTTCTCTGTCATTCCATTCTTCTCCC
>Marker473
GACTTATATGTATCCTAATTTTAGTAATATATAAAATTGAGAGAATTTCCXXXXXXXXXXAATTTTTCAGAATTCTTTCCATACAATAATGAGCATTATACCTTCTTAGC
>Marker527
AGCTTACGTTGAGGTGCGTAGTCATGCGTTGAGTGGTGCCTAACTGTAGAXXXXXXXXXXCTCCACATGTGTCGGCTCGTACACAGGCCTATCTGTTGGAATTTTTTGTC
>Marker488
GTCCGGTCGTCCCTTTCTAGGCCATTGTGCCTTTCTTCGGCGTTTTGGGAXXXXXXXXXXACCACCCATTGGTTAGATGTGAACTTTCGAGGCCGTTCTAAGCCCGGTCG
>Marker529
TAAGGAATCCTTTCGTTGCACTCCTAATAAGATAAGGGATAAGTCTTTCTXXXXXXXXXXCGGAGGACTCCTTTATGGAACTTCCAATTTCTTGGACTCTGAAATCCATA
>Marker648
GGGCTGCTGTGCAATCTTCAACTGCTTTCTCAAATTGTTCAAGTTTGGACXXXXXXXXXXATTTTGAGAACCATTGTAGCACCACAACAGGGAAGTTCATGCCAATGTTG
>Marker552
TCGGTGGCACGCACTAGACACCGAACCATCTGTGAGTTCTTCCACTCAATXXXXXXXXXXTTCCTGTCCTTGTATTCGATGTTGTAATGAATGTTTTTACACAAGGTGGT
>Marker691
ATGTCTGACTTTGCATCTCTCGCCTAGCCTTCCTTACCACCCTTAGCCACXXXXXXXXXXACAAGGTCATACTATCACCATCAACACAAATTGTATTTCTCTAGTGGCAC
>Marker476
CTGCGAAATGGGAATAGCAGCTGGACCAAACCACCCACTTGCTAGAGCCAXXXXXXXXXXTCTCAAAACGTCAATCTCCGCCATTGAGTAGTCTCGAAGGCTTCCTTGCA
>Marker754
CAGGGTATACTAGATTGCTAAACGCTTTGCGTTTTTCCTTGTGAATTTTTXXXXXXXXXXAGTGACGCTAGAGCAAGTTCTAGTGGTCATGGACGCTACGACTGATCAAC
>Marker658
CCCAGATTTCATCCTCTCTCCGCAATATTCTTTGCGCCTCTCCTTTTCATXXXXXXXXXXGTATTCGTTTTTGAAGACATAGGCTTTCTCTTTCTTCTTCTTCTCTTTTC
>Marker464
AAGAAACATAACACGAGAACGTCTTCAAGAGGTCTCGACCGTGCCCCCTCXXXXXXXXXXGAGGCCAAGCAAATCTTTGCCCATCTCCATTCTTCTTTCATATCCAATTC
>Marker699
CCTCTTTCTTTTCCTTCACTTTTCTGGGACTCCTTTTCATGTGAATTCATXXXXXXXXXXACTTTCTTGTCGTCCTTCATGGAATGAGAATTGACGAGATTTTTTCATCC
>Marker803
GAAATCATGTTGTCCAACCAAACTTACACATATTTAGTACCTACCACGATXXXXXXXXXXAACAATCTCCATATCCTCTTTTATGTGCACATAGAGCCACCCAACATGGG
GAAATCATGCTGTCCAACCAAACTTACACATATTTAGTACCTACCACGATXXXXXXXXXXAACAATCTCCATATCCTCTTTTATGTGCACATAGAGCCACCCAACATGGG
>Marker641
CTTGTTCGCACACAAGCATAGAAGCACTGCGCGCACACGTACACATGCACXXXXXXXXXXCCGTGCATTGTTGGATCGGTATGGCAACCCTAGAGGGGGGTGAATAGGGT
>Marker562
AGGTTGTTCAAGTATCAGAATGCAGGGCTTAGCATGCTTGCGCATTTTGAXXXXXXXXXXTCTCGTCATAACACCATTTTTGGGCTATTTGGTTTTTTGAGAATTTTGAG
>Marker491
GGAGTGCAAGGATGAATACTATTTTGATTAGGCGAAGGACTTCGCAATATXXXXXXXXXXTTTGTTTTTCTTTGAGTGGAAAAAAATCAGTCAAATGTTTTGGACTTCAC
>Marker588
AGGGAAAGGGGCTTGGTATTGGGCTCATTTAGAGCCTGTTCTTATACGGAXXXXXXXXXXATCAAGTTCATTCTCTTGCCATGATTGAGCCAACGCGTTCGTATGCTCCG
>Marker518
GGTTGATGGTGGCCTCCTCTTCACTCTGTCCACCAGACAAAAACACAACAXXXXXXXXXXCATTCTCCTGGCAAATGATAGCATACCTGGCCAATCCATTGGCATTTTCA
>Marker756
CGCTGCACTTTTATTGCTTCGATACGAAGCCTTATTCGGGTCTATTGCAAXXXXXXXXXXGCCATTCCCTCCTTGTCTCAAGTTACCTGTGAAAATAGTGCCATTCATCC
>Marker620
GGACGTCGGTGTAGCCGTTGCTGCCACCGCCGCCAGCGCTCTTTTGGCCTXXXXXXXXXXGTTCTACTGTTCGCCTCATCAAGGCGCTGGAATGGTTGGAAAAGTTACGG
>Marker515
GTAGCCTTTCATAACAGCGTTCCCACGCATTACTATCTCTCCAACAGTTTXXXXXXXXXXTGACATGGACAACATGGGGGAGGGGAAGGATAGTATCTTCTTTAGGGGCA
>Marker431
GCGGATGGATGCTATGGAGAAAGGACCGTCTGCGAAACCGGAGGAATCGGXXXXXXXXXXAAAGATGAACCCTAATTCAAATCCGGTTTCAGGGATGAACCCTGCCGCCG
>Marker736
AGCACAATGATGGTGCGCTTTTGTAGCATATCAAACGGTTGCAACACACGXXXXXXXXXXAAAATTTGTTTCACGAAAGATAACATGTCGTGAAACAATGGTTTGTTTGG
>Marker626
TGTTACGCACGAACAACGTTCTAGAAGGATGCTCTCCATAAGGATGTTCTXXXXXXXXXXTTTCAATGTCTTCAATCGGATCATCCCCCTCTGGACCCGGGTTGATGTTC
>Marker622
CACACCAATCGTGCAGCTAAAATGAGGGGCGTGTGGCGAGATAGGCCTGTXXXXXXXXXXATGACATAATTCTTGCAGACATAAAAACCTACCTAACACTTCATACATGC
>Marker665
GGACCACTAAAAGATAGAGAGGAAGGAAAGCCTAGACTTATCGATGTTATXXXXXXXXXXGTTCGGGAACTAAAGAAGACAGCAGCTACTCACGCAAGAACCTACTCTGA
>Marker554
CAGCGCTAACAGTGGTAACATCGTTATACTTCTGGTGGTGGTGTTTGCCGXXXXXXXXXXCATATTCCAGAATTTCTTTGCCGCCATAGCTTGCCTTCGCTCGATTTCCA
CAGCGCTAACAGTGGTAACATCGTTATACTTCTGGTGGTGGTGTTTGCCGXXXXXXXXXXCATATTCCAGAATTTCTTCGCCGCCATAGCTTGCCTTCGCTCGATTTCCA
>Marker520
GCGAGGCAACCGCCTCGGAAACATTCCGACTAAACCTCTGCAACCGTCTGXXXXXXXXXXAAAACTCCGGGAGGGAAGATGGCGACGGTGGCAGATTTGTGAATGGAGCG
>Marker497
GCTGATCAGTCACAACATCCATGCAATCCCGAACCAGGTCATAACTCTCCXXXXXXXXXXTGGGAAGGGCTTGTTTAGGAGTCATTTTGCTGGAGGATGCGTCTAACAAA
GCTGATCAGTCACAACATCCATGCAATCCCGAACCAGGTCATAAGTCTCCXXXXXXXXXXTGGGAAGGGCTTGTTTAGGAGTCATTTTGCTGGAGGATGCGTCTAACAAA
>Marker677
GGTGTCAGAGATGCTGCGGCGGTTCGGGTGGATAGTGCCAGCGTATCCGAXXXXXXXXXXAACAACTGGTACGAAAATCAAGCTTGCTGCCAATCTGGGTGGTCCTTCAG
>Marker523
TTCACGCTTAGCAAAACTATTAGCACAAACCTTCTCTGTTTTATCTCTCGXXXXXXXXXXTTCCCTCGTTTTCCTGCTCTTCCTCATCTCTGTGGCTTGATTCGACGCGG
>Marker438
TTCATTTATACATCTTTATGCATATGTGTGTGTGTACGTGTGAGCGTGTAXXXXXXXXXXGTGCATGTGTACGTGTGTGCGCAATGCTTGTGTGCTTGTGTGCGAACAAG
CTCATTTATACATCTTTATGCATATGTGCGTGTGTACGTGTGCGCGTGTAXXXXXXXXXXGTATAGGTGTGCGTGTGTGCGCAGTGCTTCTATGCTTGTGTGCGAACAAG
>Marker627
ATACACATGATGACTTCCCATTTGAAACCATGAAATCACGCCCCATCTTTXXXXXXXXXXATTAGTCATGCATCCAAATGAAATGTGCAGTTATTCTGCATGATGGTAGT
>Marker643
GAGCCAAAAAAAACAAACAACATATGCATTATACATCAGAAAAATCCCATXXXXXXXXXXTCCGAAGGGAGCAGTCAAACTTAGAAACTAAGTCTAGAACCATAGAAAGG
GAGCTAAAAAAAACAAACAACATATGCAATATACATAAGAAAAAGCCCATXXXXXXXXXXTCCGAAGGGAGCAGTCAAACTTAGAAACTAAGTCTAGAACCATAGAAAGG
>Marker1031
TCGGGGATACACGACAGAAGGAATTTTTTTATTTTCAAATTGCACCTCCAXXXXXXXXXXTTATCCCACCAGATCTAGGCATCGGTAACAACCCCATTCTATAATTTCTT
>Marker760
GTCATTGGTTACTTTGTAAAGAGAAAAACAAAGTGATTTATTTCATCGTTXXXXXXXXXXTTAGAGTTTTTCTTTCGTTTTCTTCTGCTTTGAGTCAATTCCATTGTTTT
GTCATTGGTTACTTTGTAAAGAGAAAAACAAAGTGATTTATTTCATCGTTXXXXXXXXXXTTAGAGTTTTTCTTTCGTTTTGTTCTGCTTTGAGTCAATTCCATTGTTTT
>Marker661
TGTGACCAAAACATTTGAGAGTTTGCTGGCAATTGGTTCCGTTCCACGATXXXXXXXXXXAGTCAACGTCAACATTCGATGTTCCAATGGTTCTAAGTTTTCTGTTCTCG
>Marker545
CGATCCCGATTTGCATCACCCTCCCAAAAGATCTGCCAGCCTTGGTCCGTXXXXXXXXXXCTACCGCCGGTGGGTATGGCAAGGAATCCGAGTTATTCAGTGCGGAGTTC
>Marker631
GCCTGTCTATGTTGGAGAGTTTCCCCAAGTGGTGCGTGATGAGCAGGCTAXXXXXXXXXXTAGCAAAGATATTGGCAGAAATAACTATGATCATTGGTTGCTCAGCATTG
>Marker646
AGGATGGTTTCAGAAGATGTCCATATGAACATGCTCTCTACACCAAAGAAXXXXXXXXXXTCAAGTATTGCAAGACTCAAGATCAAGTTGCAGACGTATTCACAAAAGCA
>Marker673
GACATGGGGTGCAAACACTCACTTCAACTTCTCCCAAACATCTCGATACAXXXXXXXXXXCATCATGGAAGGATCTACCAAGGGTTTGGATGCCGATGACATTGCAGGCA
>Marker537
GTCGCATCGCGTCCGGTCTATGAAAAAACTCCTAATTACGCTAACAATTGXXXXXXXXXXCTTAGGTCTCACGCTCTCTCTCTCCCTATCTATGGGAACACATGTGATCG
>Marker578
CTGCTCGAAGGCTTCTACAGAATCTGAAGTCCAGATAAAAGCATCAGTACXXXXXXXXXXTTCGAAATCTGGGCTGTAGATGACAAAGAATACTAATCAAAAAAAAGGCC
>Marker662
CCCTGTAAATCATCAGCGAAGAATACTGACGTACTGTGAAGAAATATACTXXXXXXXXXXTGGGTCTGTCGGATGTGTTAGTACGCACATTGCAGAAGCAAGAGAGCAGC
>Marker606
TATGGATAGTCCTTCGGACCTGTCTTATGGCGCCTCCGGTTCCCGCAATAXXXXXXXXXXATCAAATTTTCGCAATATTCGATAATTCGCATATTTCATTGCCTGAAATT
>Marker604
GTGAAGCTGACTGATAAAGCCTGTGGCCCATCACCAAGCTTGCAAAATTTXXXXXXXXXXTCGACTCCTTCAAAATGGAAGGAGGCGACCTTGGATAGTTTCCACCGACA
>Marker547
AGGAGCGAGGGGCCCTTGAACGAACAAATAGGCAACCTCATAGTCATAGGXXXXXXXXXXCTGCAATCCCTAAATCTAGCGACCCTCAAAAGCTTGCCGCATCGAGTAGG
>Marker511
GGGAATTGAAACTTCATATGATTTTGTGCCCTAGAATCAGATGTAATGTAXXXXXXXXXXTAAGTCAGCAAATTCGTCATCTCCATCCTTTAGTGTGGCTAGTTTGGGTG
>Marker570
TACCAGCCTTCTCGAGATCCTCAACCTCATCCTTGATGGCCAAAGCGATCXXXXXXXXXXAGATAATTGGAGGCTTCACGCATCGTGATCCGTATGATTGCACCCAACCA
>Marker1017
GGATGTGCATCCATTAGTTCCTTTCTTGACAGAAGATGTGGAGTGGGTGGXXXXXXXXXXGAAGTGGAAACCACCTTGGTGGGGACCACGGTTAGTTACATGAGAGGGGG
>Marker901
ATGCTGCTCATAGGCTATTCTGCAGGATGGTTGATGAAGGCTGTGTTCCAXXXXXXXXXXGGGAAAATCTGGTAATGTTCAAAAGGCATGGGAATGGTATCATGCTATGC
>Marker528
TGACATCATCAGTATCCACAGGCTGGCCTCTCATCCTTCACTTTGAGCCAXXXXXXXXXXGTCTGTGTAAATAAAAAAAAATCAAACATGCGTTGGTTACTCCATCACGT
>Marker630
TTGTGTGCGTTTGACATATTCGATTCACATGTTCACACGCTATGCTAATTXXXXXXXXXXAGCCTAAAAAACAAACCTCAGGTCTGGTTTATTTATTTACTTTGTTTTCA
>Marker585
CATCAGTATGATAACTATGGTCGGTGAGTGGCAGGGCATACAAATTTGAGXXXXXXXXXXGACGTTGTCTGAAGGCAATGGAACCATACATCCATGGTTCGTAACTTGCT
CATCAGTATGATAACTATGGTCGGTGAGTGGCAGGGCATACAAATTTGAGXXXXXXXXXXGACGTTGTCTGAAGGCAATGGAACCATACATCCATGGTTCATAACTTGCT
>Marker721
TGCTCCTATGTCTCATCAATGATAAAAATAATAAGAACGATTTGCACCGTXXXXXXXXXXCACGTGCCGCTCACGTGTCGTCGTTGAGGACCCCGGATAAGCCCATCCGG
>Marker732
TGACGGGGAAATTCAGTGAATGAGCAGTTTCATTCTTTTCTCAGGAAGAGXXXXXXXXXXCGAAATTAGATAATGGAACTCAATGAGAATTGAACGAGATTGGAACTAGC
>Marker891
CTTGAAACATTCCTCCGCTTGTAATATTATTGAACGAGCGTTCGTTCTGTXXXXXXXXXXTTGAGTAATCAATAGACTATGTGTGTCGATTTAGTATTCATGTATTCGTT
CATGAAACATTCCTCCGCTCGTAATGTTATTGAACGAGCGTTCGTTCTGTXXXXXXXXXXTTGAGTAATCAATAGACTATGTGTGTCGATTTAGTATTCATGTATTCGTT
>Marker581
TGGGAAGGTATGCGATGTAATTATCGACGGAGGTAGCAGTGAAAATTTTAXXXXXXXXXXAAAACACGTACGAATTCCACTGGATGGGTAAACGGATAACTCTACTGCCC
>Marker514
CGGGCAGAAGAAGATTAGTGACGGCACTGCCACCTTCAATCCTTTCATACXXXXXXXXXXATGTTTTTTGTATGAAACAGCTATCACTGTTCACCGTTTTTCCCCCCTTC
CGGGCAAAAGAAGATTAGTGACGGCACTGCCACCTTCAATCCTTTCATACXXXXXXXXXXATGTTTTTTGTATGAAACAGCTATCACTGTTCACCGTTTTTCCCCCCTTC
>Marker571
ACATGAACTTCTTGGCAAACTCAACTCTATGCATCCGCTATGAGAGATAAXXXXXXXXXXTTTGCCTTTCACATGCGGGTACCAGGAATACATTTGTCGCGAGTGCGGAG
>Marker577
TGGTGTAGGCATCAGAGGCATTAGGACCGCGACCAGTGGCGAGGCCTTCCXXXXXXXXXXACCCGCTTAGCAACTGGAATACTCCATGCCTAACCATTTCATGAAGAATG
TGGTGTAGGCATCAGAGGCATTAGGACCGCGACCAGTGGCGAGGCCTTCCXXXXXXXXXXACCCGCTTAGCAACTGGAATACTCCATGCCTAACCATTTCATGAAGATTG
>Marker687
AAGCGTATGGTCTCCACACGTTCATCACCCCCTCCCTCCATTTCGATACTXXXXXXXXXXCAGGTTCTTTTGATCTCATTCTTTTCCTTTTATTCCTCATTCTCACATGC
>Marker771
AGCACGAGCCTGTGTCATAAATGATGGATTGTGCAGGCAGCAAAATAGCCXXXXXXXXXXGCTTCCTTCTTGCTTAGTACAGATTTGTAACTACAGAAACCACTGTCATG
>Marker774
GCACCGCATATGATTCCCACGTGGCTTCGTGTGCTGGTTGATCTTTCCACXXXXXXXXXXCTTTTCGCAACGTTTTTTAGCCAACGACTGCTGTCTATACGGTTGTATTT
GCACCGCATACGATTCCCACGTGGCTTCGTGTGCTGGTTGATCTTTCCACXXXXXXXXXXCTTTTCGCAACGTTTTTTAGCCAACGACTGCTGTCTATACGGCTGTATTT
>Marker589
TCACTAACGTCCTCGAAACAATCCTAAGCATAACAACACAAAATTCAATTXXXXXXXXXXGTGATTGACTGATGAACAACCCTCCCACTACGTCGAGGCTCTCTCAACTG
>Marker702
CGATAGGTTACATGGCTTAGCCCAGGAAAACACACTACTAAAAGATTTGTXXXXXXXXXXGAAAGAAATGGAGCTGAAGTTAGATTCTCTGAAGGAAGCAACACTCGCCT
>Marker781
TCGCATCAAGAGGGAGGTCACCAGGATTATCCTCAAAGGCAGGAGTGGACXXXXXXXXXXAGAGCCATAAGGAGAGAAGGAAAATGAAAGTGAGGAAGCTTGGAGTTTTG
>Marker499
TATTACCTGAAGATGGAACTCCAATTGAACAGCCTTGAAAAAGTGATGGAXXXXXXXXXXGAAAAAACAGTTTGTTGAATAAGAGGTGATGATGCTGGTGAGGGAATTTA
TATTACCTGAAGATGGAACTCCAATTGAACAGCCTTGAAAAAGTGATGGAXXXXXXXXXXGAAAAAACAGTTTGTTGACTAAGAGGTGATGATGCTGGTGAGGGAATTTA
>Marker456
GCTTGAAAATAATATTAGCATGTTTTAGTCTATACCTAAAATATTCTAAGXXXXXXXXXXACTGAAAGGGAAAGTTTGAGATAAGTTGTTTGAGTTTGATTTCATTTATG
>Marker747
GACATGCAATTGATGTTTGGTGAACCCAAACCGCTGTTGTGCCGTCTGATXXXXXXXXXXTTTCCATGCCAGGAACACTGAACTGCTGCATGCTGGCATGGCTAGTATTG
>Marker807
GGCCTAGCCGCATGCTAACCTCGTGCGCATGTGCATGTCAAGCACATCCCXXXXXXXXXXCCTAGAAATTGGGTTTCTGTTCATAATCCTACTTCCAACTTTGGAGGTCA
>Marker596
AAGATACCAATACACCATAAACCAACCTGGTGGATTGATAACTAAAGAAAXXXXXXXXXXCCCAAAGTTAGTAATAGACGATGGGTCTCGAAAAATCGAAGAATTACAGA
>Marker740
AAATGTCTGGAAAAGCTCTATTGCGATTTCGCGAGGCAATCCACATCGATXXXXXXXXXXCAATTTCTCCTGACACATTACTAATTCTCCTGGCGTAGATCTACTTGTTG
>Marker471
CGGTGATGCCCAAGACTCGGTTTCTTGGTTCCGTCCCAAAACGCCGAAAGXXXXXXXXXXGCCAAACGGTGATGCCCCAGACTCGGTTTCTTGGTTTCGTCCCAAAACGC
>Marker553
AGAGGTTAGGTGTTTTAGCTAACTTCAGAAAGGAGTTTCTCACAACTCGGXXXXXXXXXXCATTTAGAGAAACTTTGTAGAAGAAAGTTTTGTCAAAAGAGTTATGGATT
>Marker924
TCATCACCACATATCTAAAACGCTAAACTATCGATACACTACATCAAATTXXXXXXXXXXAAGCCTGAGAAGGAAGAAGCATGAGATTGTAGGCTTACATGGGCTGGGCT
>Marker653
GAAAGTGCAGCCAGTTCCCAGTTCCATGGCTGCAGAATCGAAGTCAAGCTXXXXXXXXXXTGCTCGTGTAAAATGCAGCGGCTCCAATTAGTATATTGTTTTCGCGCCTG
>Marker565
CCTAAAACTAGCAGGACTGTCTCCATAACATTGAGTATGAGTTTCACTAGXXXXXXXXXXTGCTTCCAGCTCTGGGGGCTGTAACAGCAACACCTGCTTGATCCCATCCA
>Marker717
CAATGGCGGAAACATTATAAATCTGACCATTTGCATCATAAAGATGAGAGXXXXXXXXXXTAGAGTTGGGAATAGATAGCCGGGAAATACGTACCATGAGAAGCTGCATA
>Marker712
CTACGGACAGAAACGCCAAGCTGTGCGGTGTAAATGAGGGAGGAAAGCTTXXXXXXXXXXATTGTGACCTCTCTTGCTCTGAGTATGCATCCATTATCATGGGGAGGGAA
>Marker583
ACTACCGCACCGTGGGGGATATTGTTGAGAAAGAATGATCGAGGTTTCGGXXXXXXXXXXGTGGTCAGGCCACTAATAGGAGAGGTTCAACTCCTTCCGCCCCTCTCCTC
>Marker607
GGATTCACGCAAAATCAGGATGCCTTGGTCGAAAGGCTTATTAGTTGGATXXXXXXXXXXTATACGATTTCAGACCGATCGATATTGGCTTTGAACGAGAAAGCCTCTGA
>Marker1179
GTACGCCAAAATACAACCTAATCGTTATGGATTGAGTACTGATGAAATCCXXXXXXXXXXCAAGGGCAATATATCTCGGAAAGCCAGGAGAAAACAACGTCAAGCTGAGC
GTACGCCAAAATACAACCTAATCGTTATGGATTGAGTACTGCTGAAATCCXXXXXXXXXXCAAGGGCAATTTATCTCGGAAAGCCAGGAGAAAACAACGTCAAGCTGAGC
>Marker610
CTCTGTTCTTCACGAATCTCGCACTCGACCCAACCTCAACCTCTCGACACXXXXXXXXXXCACCCCTTGCAGCTAACATGAGTGGAGTGTAGCCATCACTGTCTGTTGCA
>Marker555
ACGAGGAAATGCACTTGGAGATGGAGTTTATGCGATTGAGAGAAGAGAAAXXXXXXXXXXCCGACCGCCTAGGGTTTGGTGCGGTGGCGTTGCGGCCGCGGATTCAGCCA
ACGAGGAAATGCACTTGGAGATGGAGTTTATGCGATTGAGAGAAGAGAAAXXXXXXXXXXCCGACCGCCTAGGGTTTGGTGCGGTGGCGTTGCGGCCGCGGATTCATCCA
>Marker654
TATGGATAGGACTGAGGACGGGATTTCTCAATATTCTTTGCGCCTTTCTTXXXXXXXXXXGGCAAAACCTAGCAAAATCATGTATTTCCCTCCGTCTTCAATCTAGCAGA
>Marker556
CCGAAGTAGGACCATCCATATGGAAGGAAGGACTCTAAAACGGAGGCGCAXXXXXXXXXXATTTTGAATTGTTTTCAAGATCCTCTGTTTTCGATTATCTAATAAATCAC
>Marker768
AACACAGATAATCAGAGAAGGAGATCCTGTTCCAAGGATGTTATTCATAGXXXXXXXXXXGAAGAGAACAGCAAGATTTTACTCTTCCAACTGGAGAACATGGGCTGCTG
>Marker546
AGATAAGACGCGTTTACCCGACTTCTCCCGCACGAAAACCTCAAACGGATXXXXXXXXXXGATCTGGGTCCTGATTCCTAGGGAGGAGCTTGGCAGTGAGGTCCCCATCG
>Marker925
GCATGCCATAAACCCTAATAAGGTACAAGGAAAGCATGCTGGTGATATTGXXXXXXXXXXATCCCCAAAATGGCCATGTCAAGAGATTGGGTCTCAAAAAAGGCTTCATG
>Marker656
TGAATCATGCGGCCAAACTAAGCTCACGCAAATTTAGTACCTGCCACATTXXXXXXXXXXAATAAACTCGGTATCCGCTCCTATGTGCATATAGAGCCACCCACCATGGG
>Marker509
GAAGATAAGAGGAGAGAGAGAGAAGGTCGGTGGAATCCGATGGACCTCACXXXXXXXXXXCCACGTAAATTTCTTTCTTCTTCTCTTCTTCTCTTTTTCTAATGTTTTGG
>Marker580
TAAGGAATTGTGTGAATTGAGAAAAGAGGTAGGACTAGCTGCTATCGACAXXXXXXXXXXTTCTCTGGTATTAGGTTCCTCGTGCATTCGGATGCATCCGACGAGGGAGG
>Marker548
TTGCGCAATTCTTACGATTCCAGATGTAGCAGCAAAACAAAGGGCTGTATXXXXXXXXXXGAGTTTTTCGGCAACATATATTAGAAGTGCAGTTTTGTACCACATTTTGG
>Marker851
GTTTTGGCATTCAAGGTCATACATCATGCGTTTGAAGGTTGTGTTTGGCTXXXXXXXXXXAGGTTAGCCATGTGTTTGAATCAAGTATGCGGCATGATTAGGACATTCGG
GTTTTGGCATTCAAGGTCATACATCATGCGTTTGAAGGTTGTGTTTGGCTXXXXXXXXXXAGGTTAGCCATGTGTTTGAATCAAGTACGCGACATGATTAGGACATTCGG
>Marker724
GGAATATATTCTCATAAAAGAAGGGTGCGTCGGTTTAGCTTTAGCTAGGAXXXXXXXXXXTAGATCTACTTTTAGTTGTGAAAGAAAGGAATAATAGGATCCATTCTCTA
>Marker644
CCCAAGCATGCACAACCTCTACGAAGGTCAAGGTCGAGCCTCATAATGAGXXXXXXXXXXAGTTACTGCACAATATAGGCTTTCGTATTTAGGCATCAAAACTCATGTTA
>Marker574
GCAGAGCGGCGTCTCATAAGGTAGCGGACAATGTCTCTCCCTATAGTAATXXXXXXXXXXCAATATCAAGGAGACGCCATTGCCGCCCGTTTCTCTTGGAAGCCGGCAAG
>Marker881
GCATTCTGTCAATGTGTATACACAGCGGAAGCGTGGGATGGAGATTTATGXXXXXXXXXXCGAGGAAGTTCACGAAGTCAGCCAAGTCAGCAACACTAGCTCATGTTCCA
>Marker600
CGCAGCTGGTATGGTTGGGTTTAGGTTCAACACGATTGGTGTTAGTGACGXXXXXXXXXXTTTTTCTTCCCCTTCCATTTCTCTGGTTTTCTTATGCCATTTCTGATCGA
>Marker919
AGGCAAGCCAAAAAAACTAAAAAATAACAAACCTCAAAATTTCCTAGAACXXXXXXXXXXTCGACGTAATTTCTAGCTGAAACAAGAAAAATGAATTATATCCCTTACTC
>Marker619
TCAGTCATCTAGCCCTTTGTTTTTGGGGTAGAGTCCACTTTTCAAGCCGTXXXXXXXXXXGAATATTGCGAAGGCTCGACTGTAAGGAAAAATAAGGGTAAGGACGAGTC
>Marker726
TATGGATAGTCCTCTAATCACAGATACTGATTCCGAGATCGGAAATGAACXXXXXXXXXXGGCCGAAGTAGCGGTCCTTGGCGATGACGTTCTCATTTCCGACACTATGG
>Marker637
TACAGCCACAAGAAGAACTGAAAGCAGAAGTACTGGGACGTCCAAGTAAAXXXXXXXXXXAAGCGACTTCCAACATCTTCATTCGCACCTCAAGCCAAAAGGGCTACAGC
>Marker1230
TTGCCCCATTGGCCGCATGGCCTATTTCCACATAGCCCACCTCTTTGTTGXXXXXXXXXXAACACCCTTTATGCCTTTCTTTGTTACGATGACACTTTTCTTTTGTCATC
>Marker696
TGACGGTGCGAGAAGTGGATGGTGAGGATCGCTCAAGTTGTTTATCGAGAXXXXXXXXXXAGAAGAAGCATTATGTGGAGAAATGGTGTGTTGGTGTTCTCTCTTCTTCC
>Marker745
TCGACGATTGATAGATAGCCTGATCTGTTCTGATTCCCAATTGGGAAAGGXXXXXXXXXXCAATAGTCACCAGATTCATATGGGCTACTGAGGAGTAAGCAATGATCTTC
>Marker657
CGACGAGGCCAGAGAAGAAGAAGAGAACGCCCAATGGCAGGATCACCAGGXXXXXXXXXXACATTTATTTCATCGACTATGGTAGTATCGTCGTAAACACACATACCCAA
>Marker746
GCGAGAGATCACTACGACGATCAAAATCAAATCTCCGTCGAGTACGAGCAXXXXXXXXXXATAAAAGCGAATAGCGAGAGTTTCTTTTTTCGTAGTTTGTCTTCCCATTG
>Marker931
GTCATCATGCATTCCAAACTTATCACCGAGACCTAGGATTCTCCCCTTGCXXXXXXXXXXCTAGCATCTTATGATATATCATATCACACCATAACAAACAAACCACACGA
>Marker594
TTTTCATCGAAAGTCATGGGAATGGTGGTACATTGTTGGGATACATCCTCXXXXXXXXXXGGATTGGACAAGCTCGAGGCAGAGCCTGAGCTTGTTTGGTTCGATGTGGG
>Marker926
GGGAGAGAAAAAAGAGAATTGATGCTCCTTATACTAAATGAGGAAGAAGAXXXXXXXXXXATGGCAACCAATGTGAAGGAAGTGGGATTTGCAAGAGGGTGAAGGTGAAG
>Marker582
GAATGCTGCTCCAAATGCAAGGAACGTTCAAACTAAGGTCCAGGTAGGACXXXXXXXXXXTGGTACTGGAAGAAATGCTAAAAATCCTGATACTGGGCATTCTGTGGGTG
>Marker652
CAATGCACGTTTACGCAGCTGATTGGTACAGTAATAGCTGGGACAATAAAXXXXXXXXXXCCTCCCCGTTCTCTTCGGCGCCACCGCAAGCATGCCCCCAGCCACGCCGA
>Marker723
TGCTGCCTCAACCATAGGCTTTTCTCAATTCTATGTGGCCGCCGGGCGGCXXXXXXXXXXGGAATAAAGAGAAGGTAAAGTCAGAAAAAGTGAAAGGAATAGGAAAGCAG
TGCTGCCTCAACCATAGGCTTTTCTCAATTCTATGTGGCCGCCGGGCGGCXXXXXXXXXXGGAATAAAGAGAAGGTAAAGTCAGAAAAAGTTCAAGGAATAGGAAAGCAG
>Marker674
CGACCCAAAATGTCAACCAAGTCTCTAACTGCAACAACCTTAGTACCAAAXXXXXXXXXXTCTAACTATTGTTCTCTTTCCTATACTCCTAATTTTTGTTACATCATGCA
>Marker787
TGCTTGGGCAATACATAGAGACCCAAGCCTATGGGAAGATGCCACAAGTTXXXXXXXXXXTGAAACAATAATGGGTAATATTGGAAAATGATTTCTTATCAATCTACATG
>Marker697
TCGCTGCCGATAACTGTGATTCCGACGAAAATCCCGCCATCTCAGACCTTXXXXXXXXXXTGTAACGAGAATGAAGATTGGTTGTTCAGATCTGAAGAGACAAGCTCTCG
>Marker742
ACTACAATGTCGTCTCGTACTATTGATATATGTGATGAAGGTCCTGTGGAXXXXXXXXXXAAGACATGGCATTTTGAGATTAGGCCACTTCTTGTTGTCGGCAGGGACAA
>Marker1150
AATCTCACATTTCATTTTTCATTCTCTTTTTCTCAAAGCTTCAGCCCATAXXXXXXXXXXAAAAGAACCATCAATATATCACATTGTGGGTAAAATGAAAGCATTTGAAG
>Marker602
GGTGGGGGAGTTTGGTAAGGGAAGGGGAAATCGTGGACCGGGTGGCGTCGXXXXXXXXXXCATGATGACGGTGAAGGAGGAAGAGAGGGAAGAAAGGAAGAGGAGAAGGG
>Marker979
CTTGAGCCATGAAATCTCTTGGAGATGGTGACATGCTTTTCATATAATGAXXXXXXXXXXACGTCAAGATGCAAAATTCTGCAGGTGATAGGCTTAGAAATTGCTGAACC
CTTGAGCCATGAAATCTCTTGGAGATGGTGACATGCTTTTCATATAATGAXXXXXXXXXXACGTCAAGGTGCAAAATTCTGCAGGTGATAGGCTTAGAAATTGCTGAACC
>Marker734
AGTAGTAGTTCTACCCGGACCCTATCCTTATCATTCCCTTACTCATGAGCXXXXXXXXXXTGATGAAGAATCTAGTGATAGTTCTCACTCTGGGTTAGAGAAAGCAAATC
>Marker959
GTGCGATTCCTATACTTACTCTTCTGTTCTCAAGGCCTGTGCCGATACCCXXXXXXXXXXGTTTAGCATGATGATGAAAATTGGAATAAAGCCAAGTCCAGTCAGTTTCG
>Marker517
AGCAGACTTAGGATCAATGAAATTTGATGACCGCGTAGAAGGAGTCTTACXXXXXXXXXXAAGAGAGGAAGCGCGGTCTTTCGGTGGTATTGAAAGAACTCTTATTCTCT
>Marker664
GGGCTGAACCATGGAGCACACTCGAGTCCGGCCTGAGCCCTAATAGCTCCXXXXXXXXXXAGGATCTAATTGCCAATCTTTCATCATTGCTGCCAGCCGTTGTCTACAAG
>Marker1047
AATCAAGAACGAATCTACGAAGAAGTTTTGGAGACGTGACCCAAACTGGAXXXXXXXXXXTGCAAAGATATACGATGAACAGGTACTAACAATGGCAACGGAGGAGGCTG
>Marker770
TCACCATAAGCAACCTGTTCTTCTTGCCTGTGCTTTACTTGCTGATGAATXXXXXXXXXXCAGTTGGAATACGCTTATTGGCAAGTATGGATTGAAGGAGAACGCTTGGC
>Marker869
AGGCACTATCGGTGAGCTTCAGAAGGAATCCTACATTCCTTTACTGGCCAXXXXXXXXXXTGACGATAGTTGGGTACGGTTTTATTATTGAATATACATGCAGTTCAATC
>Marker645
CACCCATTCCAACTTTTTGTACTCGTACATTTACTTCAAAATATGATTTGXXXXXXXXXXCCTTACGATCGCCCAAGCAGGGTGGGACGACCATCTTCCTACGACCGCTA
>Marker667
CAATGGCGGCTCCCTCTCCCTCTGATGTCATTGATGGACCAGTCCTCAGCXXXXXXXXXXATACCAGTGATGTGAAAGACCAGTCCGAACACGCTGTGGTTGAGGACCTT
>Marker671
TGTCCTCGGCGGAAGAAACAGGGCGTGGACCAAAAGAAGCGCAATCAGAAXXXXXXXXXXGGTTAGAGCAGGTCATATGACTCATACGGAACTTGGAAGTTCCAATCAGC
>Marker621
GGCCGGACTATCTACTGATGTGTTTGTATCCAATGCCCTTATGGCTTGCTXXXXXXXXXXTGTTGCGGTTGGTAATGCTTTGATAGATATGTATGCCAAGTGTGGTAGCA
>Marker943
GTGTTTAGAGTAACTGCTTTTATTGAAATAATGTTTACAAATAAGGGCCAXXXXXXXXXXCCGATTCTTGTTTACAATCTGTTCCCATTCTTCCTTTGCTATCTTCGCTG
>Marker810
AGGGTTACGATTGTGACACCATGCGTCACTCACTTAGTGACGCAGTCACTXXXXXXXXXXCGTTTCTATTCCTATTTCCTGCAAGTGCACGTCAGAAGTAGATAGATGTG
>Marker629
AAGAAAGCATTGCCATTGTTCATAACACACACACAGCTATACTTTCAATTXXXXXXXXXXCCGGTTGGTGATAATGATGGCGATCATTTGTAGTGTCAGTTGAGATGTAC
>Marker692
ATACTACAAACACGAGGCAGAGATTGGGCTGTTACTTCTGTAATGATGTTXXXXXXXXXXTTGTGGCTTGACTACTGAAAAGATGCTTAGGTGTGATAGTTGAAGTGGAG
>Marker799
GCATTAGAATACCATGCTTATTACAAAAATTTGAAACTTCATCCAACAGTXXXXXXXXXXATCTCACCAAAGTGATGTAGTGTGATCCCCATCATGTATCTCCCGGTCGT
GCATTAGAATACCATGCTTATTACAAAAACTTGAAACTTCATCCAACAAAXXXXXXXXXXATCTCACCAAAGTGTTGTAGTGTGATCCCCACCATGTATCTTTTGGTCGT
>Marker806
GATGTGAGTTTTTTGTTTTTGGCACATTTTGGAGAAGAAATGCATGTCATXXXXXXXXXXCCTATCTCTCACCTTCCAAAATTTTGAGTAGAAGTCCCAATATAAGAGTG
>Marker625
TGAACGAACCTATACATTGTGCGAAATCGGAGCGGTAGAGGAATCCATCCXXXXXXXXXXCCGCTTTCAATTCCTGCGAAAATTGCCGCAACAGACTAGACGAACTCCGT
>Marker783
GTCACTGAAGGTTGTTTTGGGATTTCGCTTTTGCAGGTTTTAGACTTCCAXXXXXXXXXXTCTGTCCTGATACTGAGACAATAGACTAAGAGAATGTGCTATTGGAGCCA
>Marker1253
GAACAAAACAAAGCATAACAAAAGAGGAAGGCCAGTTTACTATTCAAAAAXXXXXXXXXXAGAATGAGAAAAGAGCTATAAATAAGGCCTTATCGGGATTGGGGGCTAGG
GAACAAAACAAAGCATAACAAAAGAGGAAGGCCAGCTTACTATTCAAAAAXXXXXXXXXXAGAATGAGAAAAGAGCTATAAATAAGGCCTTATCGGGATTGGGGGCTAGG
>Marker739
CCGAACTTTGCACCTCCGGATAGGAAAAAAGTGACTAAAAAGGAGCTCAAXXXXXXXXXXGATCTTCCTCTTCTGGGCCTGCTACATCGTTCCGACCCTTGCTTTGCTTC
>Marker780
CCACAAAAGCCGAACGGTGACGCCCCAGACTCGATTTCTTGGTTCCGTCCXXXXXXXXXXTTCCACATCTAGCTACTGGGTGGTCCGATTCTGAGTGACCTCGAAGTTTC
CCACAAAAGCCGAACGGTGACGTCCCAGACTCGGTTTCTTGGTTCCGTCCXXXXXXXXXXGTCCACATCTAGCTACTGGGTGGTCCGATTCTGAGTGATTTCGAAGTTTC
>Marker651
CGGCAGCGCGCGTTCCGAAATTCGACCTTCTCGAGTTATCGCTCTTACCGXXXXXXXXXXGGAGTTGCAAGCGCTTGTCGGCGCTCCTGAGATTTCCCGCACTCAAGCTC
>Marker894
AGCCTGAAATTAGCTTGGACGAGAAGACAGCATTCCTAACAAAGGCAGTCXXXXXXXXXXGCCTTCGGCCTTTGGTAGCTGCAATGGGTTGGGATTTATTGTCGGGTCAG
AGCCTGAAATTAGCTTGGACGAGAAGACAGCATTCCTGACAAAGGCAGTCXXXXXXXXXXGCCTTCGGCCTTTGGTAGCTGCAATGGGTTGGGATTTATTGTCGGGTCAG
>Marker982
TGGCACTGCCGTTGGTTCTGGGTTGGCTTCTATCGTTCTCTTTGAGGCAAXXXXXXXXXXTCCATTGATTGAAGTTATTCGATTCTCTACAAAGTCTATTGAGAGGGAGA
TGGCACTGCTGTTGGTTCTGGGTTGGCTTCTATCGTTCTCTTTGAAGCAAXXXXXXXXXXTCCATTGATTGAAGTTATTCGATTCTCTACAAAGTCTATTGAGAGGGAGA
>Marker609
AGTCGACGACGATTTGCTTGAAGATCCAACTTCCACCGTCACCATCGAGAXXXXXXXXXXTGCCGTTGGAGAGCGATCTTGGTTCATCAGCTGTCGATTACGACTGGGAC
>Marker878
TACCTGAATCTGACTCTTCTGAGTTCCCTTTTGCCGCCAGGCAAAGCTCTXXXXXXXXXXCACACCGGCTCCAATGGGGCGGTAGAGATTGCGGGGCAAGCGTTCTGTAG
TACCTGAATCTGACTCTTCTGAGTTCCCTTTTGCCGCCAGGCAAAGCTCTXXXXXXXXXXCACACCTGCTCCAATGGGGCGGTAGAGATTGCGGGGCAAGCGTTCTGTAG
>Marker1065
AACAAGGTCAGAGGCCTCGAAAATTCACGTCTAGCTACTGGATGGTCCGAXXXXXXXXXXCCCAAAACGACGGTAGAAAGGCACAATGCCCTAGAAAGGAACGACCAGAC
>Marker709
GATCTACAGTATGGTGGATAAATTATTTGGGTCAACAGTAATATTTCAGAXXXXXXXXXXTGAATTAGATTGAAAGAGGCCGAAAATGGGGGAAAATATTTAGAGGGAAC
>Marker688
GTGCTCCATCACGCGTTGCTCAGTGATACAGTCGCCTACGTTTTGCCACAXXXXXXXXXXCGCTTCTGTTTCTATTTTCGACGAGTGCACATCAGAAGTAGGAAGCTGTG
>Marker730
TATCACAAGATTTGTGGTAGGATGTGGCTAGATAGTGGCAGAATTAGTGAXXXXXXXXXXTTGGGTTCCATCAAGAGTCGTGTCGTCTAGGGTTTCGTTGTTATCCCTCT
>Marker666
ACTGGTGTTTCATGCGCTTGAGGAACGAAAACAGTTTATTGAAAATGCACXXXXXXXXXXGGTCAATGTAGGGCTGGCTTGTACTGCCGCTCTCGCTGGCGCGGCGGTGC
>Marker755
ACCGGCGGTTCAGCGACGAAGCCAAGACCATAAAATTTTCCACATCCACGXXXXXXXXXXTTCGAGCAACTCCGCCGCCGTTCTAAGTGCGGCGACGTTGAAGGGCGTTA
ACCGGCGGTTCAGCGACGAAGCCAAGACCATAAAATTCTCCACATCCACGXXXXXXXXXXTTCGAGCAACTCCGCCGCCGTTCTAAGTGCGGCGACGTTGAAGGGCGTTA
>Marker817
TTGACCCGTTTGTTGGTGTGTGTAATGAATAAAGATTGGGAGGGTTGGCCXXXXXXXXXXCTCAAGTCTTACTCTAATCCTTCGGTAACCACTTTTTTTGTCACCACTCC
>Marker928
ATGCATAGATACTCATATTTGACCATATAGGGCACTCGACACTCATACTAXXXXXXXXXXGCCTAACACCAACTCTTCAAGACACATTGCTACACTTGCTTGGTTCCCTA
>Marker1833
ACCAAAGCAATAAAGAATTGAAACAATAAATTTCACATAAGAATATGTTGXXXXXXXXXXTAGTAAATTGATTGATATTGTTTGTTGAAGGTGCAAATTGTGGACAACAC
ACCAAAGCAATAAAGAATTGAAACAATAAATTTCACATAAGAATATGTTGXXXXXXXXXXTAGTAAATTGATTGATATTGTTTCTTCAAGGTGCAAATTGTGGACAACAC
ACCAAAGCAATAAAGAATTGAAACAATAAATTTCACATAAGAATATGTTCXXXXXXXXXXTAGTAAATTGATTGATATTGTTTCTTGAAGGTGCAAATTGTGGACAACAC
>Marker1341
GTCCTCGTTTTGTTGGACCATTTGAGATCTTAGAGAGGGTTGGTGTTATGXXXXXXXXXXAAGAGGCGACATGGGAGCGAGAAGAAGAGATGAGCAGAGTTATTTCAGGA
>Marker683
CATTACAATCATCCTCTGCCACATCAAAAGTACAAATTTCACCACTTCTGXXXXXXXXXXACAATCACAAGATAATGGTTATTTATGTCATTTGGCCTACACTTGGGGAT
>Marker761
AAGCATGGATCTTGGAGATGTAAGTGTAAGATGGCCAGTTTTGAAATCATXXXXXXXXXXGGAGAAGAAGATGTACCCTGTGATTGCCACCCATACCGGAATACCGTCTC
>Marker608
AAAGTAAGAGCAGCAACAAGAGAAGAAATTTCCTCAAATGCTATGAACGAXXXXXXXXXXACATGCATGTCATATATTATATACACACACAATAACACCAACATTTGATA
>Marker1018
GTGAATCTTTTTAGGTATCAACAATAATTGAAAAATTGTCACTCTCATGGXXXXXXXXXXTTTCTGATGCCTTGTCAATTTTCAAAAGTCCTAAAAATAGTGTTCAAATT
>Marker858
AACCATCACTTTTACCCATGGATCCCAACCTAAAACTTCAATGTGATTCTXXXXXXXXXXTTGACTCCCGAAAATCTACCACTGGATTTTGCATATTCATAGGAGAGGCA
>Marker572
GGATGGCGGAATTGCCTTTGATAGTAAGAGCAGCTACGTCGTGAGCACGTXXXXXXXXXXGTGGCGTCGGCCATTGGCAAGTGATTTTGGAGCTGTTTATTGGTGAGAAA
>Marker798
AGAGAGCACAATCAGGGACTCAACCTTCATCTAAATGGTCTTTTGTTTTGXXXXXXXXXXGTTCAAACCGACCTCGACCGTTGATGAATAAATGTCGATCGATCAGTCGG
AGAGAGCACAATCAGGGACTCAACCTTCATCTAAATGGTCTTTTGTTTTGXXXXXXXXXXGTTCAAACCTACCTCGACCGTTGATGAATAAATGTCGATCGATCCGTCGG
>Marker615
TAGGAAGAACTAGAACTCCCTTCCTAATCCTTGGCCCAGAAAAGAGGGGCXXXXXXXXXXTAGAATCTCACTATTTCCGATTCCTAATTGACTATAGAGGAAATACCCAA
>Marker877
ACCCAAAACGTGTTTTCTGAATCTAATATTTACAGGTACGAAATCGAGGAXXXXXXXXXXCACATATGGGCAACCAAGAGTTGGTGACCAACAATTTGCAAAGTTCATGC
>Marker1052
ATGCTTGGAGTGCTAGTATTGTTTCCGATGACCAGTCAGGAAATCAGCAAXXXXXXXXXXGTTTTCTAAGTGAGAAGAATTTCAAGCGAGGTCTAGGCATTTAGTCATGC
>Marker1148
CAAGACTTGGTTGTGACTTTTATCAAGCACGGCAAACCTATTTCGAGCCAXXXXXXXXXXAAAATAGAGAGTCACCACTAATAGCAAAGGCCGGTCTTTCTCTCTCCAAC
CAAGACTTGGTTGTGACTTTTATCGAGCACAGCAAACCTATTTCGAGCCAXXXXXXXXXXAAAATAGAGAATCGCCGCTAATAGCAAAGGCTGGCCTTTCTCTCTCCAAC
>Marker639
TGCGAGTGCGTATGCTCAGTGCCCTCTCCGTCTCGCATATTCTAACCTCGXXXXXXXXXXCCGCTCCGAAGGAGTCTTATGAAACCTAATTTGAGCATATTGCCTTCCAC
>Marker284
AATTGGAAGAAAAGCACAAAAAGCGCACACGCCCACTCACGTACACACGCXXXXXXXXXXCACGCACACGCACGCACACACGCACATATGCACAAAGATGTATAAATGAA
>Marker778
ACAACCTACTCCAACCTAGGTGGAATTGGTTTTTTTTTTCTTTTCTTTTTXXXXXXXXXXGTGAGAACTGCGATTACAAATCAACACATTGTGCTTCTGTTTCTGGCCTC
>Marker684
GACCATTTGTTGAACCATATTGGCCAGCAAATAATGCCCCAGAAAGAATGXXXXXXXXXXTAGCATATTTGAAAGTGATTTTGAAATTGCTAAAACCACATTTGTCATGA
>Marker934
CGACTTCATCCGGTGAAAACTTATTTCCTTGGCCTCTGGGGATTGATGTTXXXXXXXXXXAAAGGAGGATGCCATGAAGTGGTTCCAGGTGAAATATGAGGGTGTGATTC
>Marker706
TCGCTCTCCAATTCTCCTATTCGTCTTCCTCCAATTGTTCCTCTCCCAAAXXXXXXXXXXAATTCAATGCCCTCGCCTCCTACGACCTCCGATCTCGCCATCGCATCTCC
>Marker1081
AACGGTTAGGACTACGGCTTCGGCTACGGCTCCGACTTCGGACTTGGTTCXXXXXXXXXXATAACACCAACTTGATCTTTAGAACCGCCAGATGTAATTGGTCCTGTCAG
AACGGTTAGGACTACGGCTTCGGCTACGGCTCCGACTTCGAACTTGGTTCXXXXXXXXXXATAACACCAACTTGATCTTTAGAACCGCCAGATGTAATTGGTCCTGTCAG
>Marker679
GCCGGTGTGGCGATGCCGGAAACTTGGGTTACCGGTTCTTCGTCTGGGCTXXXXXXXXXXTGAATACGTATTTGGGTGTCTTCTTGATGCTTTGTGTAAAAATGGCAGTG
>Marker1306
CACATTCTGTGTTTCGACTAATTTATTCTTATGTCATCTCATGTCAGACAXXXXXXXXXXTGTCAAAGGACTTGTTACTCCAACCATTGAGAATCTTCGTATGCATCAAC
>Marker704
CAACAATTTCAATGAATTTATTTCTCTCTCACATTTTCTAAAACATTTTCXXXXXXXXXXATTTGCCCATCTTGCATGACAATCCAACATCCAAAAGTAACCTCTTTGGC
>Marker1001
GTTTTTTTAGCTTTCAACTTGACTTTGTGATCAATCTCTTCATGTTTGAAXXXXXXXXXXATGCTTTGATCATAGTCACAAGATGTGTGTGGAAACAACAAAATGCAACC
>Marker2039
CTCAGGCGCTGTTGAATCTCTGGAACTCGATTCATTTGGATATTCCTTTCXXXXXXXXXXATGCAGCATCACGCATTCAAAGGCTGACAAAGGTACCATATTCTACGTGT
>Marker703
TTCCACAGTAGGGTTCATGCGGGATAGTGCGTCTGCTGCTTTTTTCAACAXXXXXXXXXXTCTGTGATGAAACTGCTCCCAGTCCTACGCCTGAGGCGTCCGTTTCAATG
TTCCACAGTAGGGTTCATGCGGGATAGTGCGTCTGCTGCTTTATTCAACAXXXXXXXXXXTTCTGTGATAAAACTGTCCCAGCCCTACGCCTGAGGTGTCCGTTTCAATG
>Marker766
GCAATTCAAGGGTGACATCGGTTCTAACGAACCGGGTCGGGTGAGCGCCGXXXXXXXXXXCACTGGGCCTGGAAGGTCATAGGCCTCAATGAATGTGGATTTTGAGCCCA
>Marker762
GCTTACGATCTTTCTATAAAGAAAGGGAGGCGTCGGGCTTAGAAAGTAAGXXXXXXXXXXGTCTTATGGATCCTAACGGAGGGAGCGGAAGGGAAGAATCCTTCTCCGAC
>Marker675
AGAGAATACAAACGGTCCCGACGATAGCGGAGCGGCGATGGTAAGTATGAXXXXXXXXXXTCTTCCATATTTGAATAAATGTCGGTCTGCACAAATACACAGTTCAACGA
>Marker788
CAAGCACAACATGCTCTTCATTCTTACGACTCTCCTCCTTTTGCTCGATGXXXXXXXXXXGAAAAAAGGGATTTGCGTTTTCGCCGTTTGGTAAAGATGCGCGGGCGGCC
>Marker902
GGCAGAGCACCCGTACACGGAAAGGAGTTGCAGGTTGAACTGGTTGGCTTXXXXXXXXXXCCCAGAGAACTCCACATGCTGAAGCTGGGGGCACAGCTTGCTCAAAAGAG
>Marker698
CGGACCACCACCACCATCAAACCCTGGGGGAGCACCGCCAAAGCAACTATXXXXXXXXXXTTACTTTTTGGAGTAGGCATATGCTTTGGTGTTCTAAATGCAAGTATAGT
>Marker819
TATGCATTACCAAACCACGCCATCTTGGGGCTGTTACATGTCCACCTCCTXXXXXXXXXXCATGGATAGAGTCATGGCCTCTCATATTAGTGGAACTCTTGTTCCTCTTC
>Marker710
TGAGATTTGGAAACAACAGAACAGGATTGAAATCCAGAACCCATGAAGTTXXXXXXXXXXCGCTACGATTCCGGTGTAATCCATGTACGAATTCAAGATTCTAGTCTGCG
>Marker676
GGGCATTTTAGTCATGTAGACGTCGGCAGCCAGTCTTCGTCTTTCGAAGGXXXXXXXXXXAACCACTCGCTTCTCTTTCCTTCCTTCTCTGATTCCGGCCATGGCGGACG
>Marker1094
ATAACCTCTAAACACTTGCCACCAAGCCTTCCTTGCGTGCCATCAACCTTXXXXXXXXXXCCTTTTTCGCCCACATAACCTCCAAACATCTTATTACCTAGTTTTGACAC
>Marker884
CTCCCTGAGAGTCGTCTTCGCCGCTGGAGGCACTGGTGGTCGCGTTTATCXXXXXXXXXXTGGCACAGGTGGATACGTCTCGTTCCCGATTTGCCTTGCTGCAAAGCTTA
>Marker849
TTGGTGGAGGTTTGGTTACAACCTTGCATCTTGATGCAAAAGACTTACACXXXXXXXXXXCCCTCTTCACCTTTTATTGTTCGCATTTTGTGGTTGGGAAAGAGTTTCCT
>Marker524
GGGACATCTTGAGACCAGGAAATAAAGAGATGGTCAAGAGAGATTTGATCXXXXXXXXXXCGACTGAAAGGAGAGATCTACCATATGAACTTTTTATGGGTCCTCCGGTC
>Marker823
GCAGTACATCACTGCAGGCTGTCTCACTCTCTCCGGCGACACTATCGCTCXXXXXXXXXXTGAATGGGCCAATTTTCTTGGACTGAACGGTGGAACTGGAACTGTTGCTA
>Marker969
TGAACCAACGAGCAGTAGTTTATTGTGATATAATGTTTAGACATCCTTTCXXXXXXXXXXATTCCATTATCACATATTGATGTGAAGTAAAATTCCATGCCCGTTTACAC
>Marker719
AATTTCATGTACTGATTCTTGAATACCGACTATGGTAGAGTATTCATGTGXXXXXXXXXXAGGGGGCCTACAGCCATTATGTGGCATAGGGGTTACATCCCGTATGAAAC
>Marker913
CTCGTCTCTCTTAGGCATTTCATCAAACAATTTCCTTGCCGAAACCATTGXXXXXXXXXXTGATCATTGCATTATAGAAAACACTATCCCTCATATACAACGGAGTTCCA
>Marker1257
ACGTGGTGCAACACTTCAGTAAGAATAAAGAGTAAAGATGAAGTTGAAATXXXXXXXXXXGTCGTACTGAAATGTGTATCTTCTAGATCAATATCTCTCTTTTTTGGATG
ACGTGGTGCAACACTTCAGTAAGAATAAAGAGTAAAGATGAAGTTGAAATXXXXXXXXXXATGTCGTACTGAAATGTGTATCTTCTAGATCAATATCTCTTTTTTGGATG
>Marker978
CAAACGATTTGTCACTTACAATGATGAAAAGGTGGTTATTGGACAGCTTTXXXXXXXXXXCCCCTTTTTTGATCCAGTCTATCTTGTATGGATTGAGATGAGGTTCTGTC
>Marker996
CGCATGGTGCAACAATAACTAAGTGTGTGTTTTTTCAATTGGTATCAGAGXXXXXXXXXXGGGAGGAAGATCAAATTGTTTTGAAACAACAAAATGAAAGGATACAAGGT
>Marker757
TGAATTTTGGCCCAAAGCGGCTTGGCTCCACTATTTTCTACGGGGGATTGXXXXXXXXXXCATACCTACGTCACTTGATAAATGGTAAAAATATAAGTTATTATAGCCTT
>Marker668
CCGAGTCTGGGGCGTCACCGTTCGGCTTTTGTGAGCAAGAAACTTCGAGAXXXXXXXXXXCGACCGTCCCTTTTTAGGCCATTGTGCCTTTCTTCGGCGTGGTTGGTGAT
>Marker1049
GCTCGACACTTGTCAAAGCTGCCTCAATGACTCTGTTCGCCTCCTCACAAXXXXXXXXXXCGAGTTCAGAGCTGGAAACAACATACGCCCTTGTTCAATGCCTGCCTGAT
>Marker782
AAATGGGGAGTAAAGGTCGAATTCCTCCTTCACATGGAAGGCGTACTCTTXXXXXXXXXXAACAACAAGCAAGGAATCTTTCTGATAAGATTGCAAAGATGGAAGCAGAG
>Marker829
CTTTGCGTCGTCCATTTCAACGTTCTACAAATGACCACAAACGCACGGCTXXXXXXXXXXTTTGATTTCAGGTGATATGGAATTTCATGAACTTGCAGTTTTTTGTTGGT
>Marker1166
CTATACAGTTTGTAAGCAAAATACCAAATAGCCCATAATCAAGATCACAAXXXXXXXXXXAAGAAACGGCCAAACTTTCAATAAGAAAGAAGCAAGATGCCCAGTTTTTT
>Marker567
GCCGTGGATGCTTCAGGTGAGTCCGAAGGAGACTGTGGCCGTGAACTCGGXXXXXXXXXXCGTGGTGAGCTGCGAAGGATCGGCTCGAGTGGAGCGCCATGAGCCACTGG
>Marker773
CCATTCAGGCTCACAGATCGAAACAGAGGAAGTCAGCAAGGCAGCTAGGCXXXXXXXXXXGGACTACATCAGTGGAGATGGAACATGGCAGTCAATGGGCTCGTTTCATC
>Marker1164
CCAAGGTAGTATACGTCACTGTATTAGGAATGCAACCTCTCTGAATCATCXXXXXXXXXXTACAAAGCCCATCTATGATGATACTATAGGAAATAGCATTAGGCTTACAA
>Marker899
TTACGTGGGTGCCTCACATTGGAATGTCTTTCTTTTGTATCAGAATAGAAXXXXXXXXXXAATGGAGTTGAGTGATCTGAACCATTTGTTAGATGAGATAGGTCCGCGTT
>Marker672
TCCATAGATAGATTTATGTAGTTTGCACACCATTCTCTCCCCCTGAATGGXXXXXXXXXXCTCCTACAGCATTCTTGCCTTTTGGTAATGGAACAATACTCCACGTGTGA
>Marker929
TACGCTTTCACTTATCACTAACCGGTTGTTCATCGTCACTGACCACTAGAXXXXXXXXXXCTCTAAAGGACACACGTTAGTAGTCAATGGACTCAAATCTCATACCTCAT
>Marker759
AACCGACGTCGCCAATTTCAGAGAGCTCGTTCAGAGGCTCACCGGAAAGCXXXXXXXXXXATTCCTTCGGCTCATCAAATAATGCATGGTTTTGAAGAGACTCAATTTGC
>Marker987
GGCTGGAGCCAGGGATAAGGTTTCATTGATTAGAAAGGTTCTAAAAGATGXXXXXXXXXXTTCTGGATTCACGTTGAACATTTCCAAGGACAGAAATGGGAGGCTTGTTG
>Marker863
GAGCGACAAGCGGAACCCAACCTCCTCCATACCCCCCATCATCCCCAAGTXXXXXXXXXXTGACAATCCAACGGTTTGTTGAACACCTGGAAAATTTGGCTCTAAGCCAT
>Marker741
ACGGAAACGGTAAAGAGAAGAAAGGAAAGGGAGAGGGACCTGATTGGTAAXXXXXXXXXXATGGGGAAAGAGTAATTTGGGGGAGGAAGAGAGTGGGAGGGGTTGGTTAC
>Marker791
TTGAGCTAACTGTGAGGTGACTCTCCCCACAGATACTGCAATCTCAGCTCXXXXXXXXXXCCACGGCTGCCAACTCCAAATCATGTGTGGGGTAGTTCTGCTCGTGACTC
>Marker1024
CACCATTGTTGCCGTCGTGCTTTCTACAGTAGAAACCATTGAAAGCAAACXXXXXXXXXXTGATTGTTGGGACTTCTGAAAATTCAATTCCAAGGCTCCTGGTCGTAGGA
CACCATTGTTGCCGTCGTGCTTTCTACAGTAGAAACCATTGAAAGCAAACXXXXXXXXXXTGATTGTTGGGACTTCTGAAAATTCAATTCCAAGGCTTCTGGTCGTAGGA
>Marker942
TATAAAGTCGAGCCACTACAAAACAAAAAGAATGAAAAAGAGAATACTAGXXXXXXXXXXCACCTTTCAGAAAGTTTATGGGTTTCTAGTCTTTCTACGAATTGCATGTC
>Marker896
TGCTCTTGCAGAGTTCCTTGCCATTGAAGAAGTCTTGCAACAACTGTTGGXXXXXXXXXXGCCTTCTAAGAGCTCTGGGGTTGCCACTGATATCCTTCTTGTGCTTCCTC
>Marker660
CCGCTATCGTGAGTCGGAGAGTATTCGTACTGAACCAATGTTGAGGCGCAXXXXXXXXXXTGTGTAGCTGCATGTAAGATAGTCTTTTGCCAACTTCCTTCACTCACTTT
CCGGTATCGTGAGTCAGAGAGTATTCGTACTGAACCAATGTTGAGGCGCAXXXXXXXXXXCTGTGTAGTTGCATGTAAGATAGTCTTTGTCAATTTCCTTCACTCACTTT
>Marker725
CAATAGTGAACAAGACTTTCACCTTCTCTGCTACAAGTCGATCCCCAACAXXXXXXXXXXTAGCAGCACTGCAGCGACCCCTCTTCAAGTGGGTTCCATCGCTCGGAGTC
>Marker1028
GCGCGTGAATGATCTTCAAAAAGCGATGCACCTTATGGCTTCTGATGATTXXXXXXXXXXAGGAGCCATAGCCGAGTGCATGATCTCCTCTGGCTACGCTAAAGAGTGTG
GCGCGTGAATGATCTTCAAAAAGCGATGCACCTTATGGCTTCTGATGATTXXXXXXXXXXACGAGCCATAGCCGAGTGCATGATCTCCTCTGGCTACGCTAAAGAGTGTG
>Marker986
GAGAGAGATCAACTTATTGGCCGAGAAAGAAGACTATCGACAAGGAATAAXXXXXXXXXXTTGCGCCGGAGGACTGTTCAAAGTCAAGAAAAGAAAAAAGAAAAGAATAA
>Marker1105
CGCAAAGCTGAAGTATAGCATGTGATCTAGAGGATTCTTCATTTGCACCAXXXXXXXXXXGCTAAAAAATAATTGGAATCCCTGGTTCCGGTGTGTGTGGTGCACCAATC
>Marker1345
GGCCTTTGCAAAATTTCTTGTTCTAATGAATAAATCAGTTGGATTTGAATXXXXXXXXXXATCATATTTGATGCCATCCAAGGGGCCATTTCAGGTAGTCAACTTGTGTG
>Marker795
GGCGGCCCTTGATCCCCTTCACCGAAATGATATAAAGGTTCTTAGCTCCTXXXXXXXXXXCGGCGACCGTCTCGATCACTCTCTCCTCCAATGAGCAAATGAATGGGTTG
>Marker1263
GAGCCTGGTTGTACAGATTAGGACATCAACTTTTGTCTAGAGGTACAATAXXXXXXXXXXAAGTAGCATCAATACCTTCTACATCATTATAACATTGAGATGAACTTGTG
>Marker871
GCAGACATCCTTGCGTGGCGATGGACGCATCTTTCTTTTCTCTTGCCGGGXXXXXXXXXXCGCAGGGCCAAAGAAAGGTCCAGGTGATTTATCCGTAGGACCATCCGTAA
>Marker801
TACAGCTACTGTTGAGTACGAGACTGAGAATCGACATTATGCTCATGTTGXXXXXXXXXXGTGATGATGTTCCAATTATTGCTGGTTCTGCTTTGTTAGCTTTGGAAGCT
>Marker1370
TGATGACAATGGTGGTCGTCGACAATCATGATGTTTGTCTGACAAGAGTAXXXXXXXXXXTGTATCTCTGTATAATAATCCTTTGGATCATTTGACTTGGCTCCCAGTGC
TGATGATAATGGTTGGTCGTTGACAATCATGATGTTTGTCTGACAAGAGTXXXXXXXXXXTGTATCTCTGTATAATAATCCTTTGGATCATTTGACTTGGCTCCCAGTGC
TGATGACAATGGTTGGTCGTCGACAATCATGATGTTTGTCTGACAAGAGTXXXXXXXXXXTGTATCTCTGTATAATAATCCTTTGGATCATTTGACTTGGCTCCCAGTGC
>Marker970
CAGTAACCTCTCCCAACTGGAATGTGTCATCAGGAAGTTCGTATTGGACTXXXXXXXXXXAGAGAGAATTAGAGAAGATGATGGAAGAGAAGAATGAAGGTATGCTGGGT
>Marker733
CAGCAATAATGTTGATCTGTACAAAGTGCTTGTGAAGGAGCTTGCTCAAGXXXXXXXXXXAGGTAAGCTGCTGCTTTTTGTTTCCTCTCAATTCTTATACTTGCTTTGCT
>Marker727
CCTTTGTAATAGGTTTCATAGTCCAGAGGACGTCCTTCGGAGTATATAGCXXXXXXXXXXTAATATTTCAATATTCTTCGATCATTCTTTGAGCTGGTCTAATCAATTGA
>Marker866
GGTCCCTAGAAATGTCAGGTTCTTCACGGTCGGGTCAATAAGTTGGATGGXXXXXXXXXXTAGGAGGGTGTTTAGGGGAGTTGAAAGGGGGAGTGGGGAGATTTGGTCGG
>Marker743
GCATAGTTTCTCCATTATGCAAAGGGTCTTCAAACAAACAATCGCGAGTCXXXXXXXXXXGGGGTCCGTGCACCAAAAGTCATCACCTATCAAACAACACGTGGCATTTG
>Marker707
TGAGGGAGGAAGGAAAGGGTTGGAGAGAGAAGAAAAGAGTAGAAGGTAAGXXXXXXXXXXCACACAAGTACCACTATCTCTTCATTACCTAATTTATTTTGGGCTAAGGG
TGAGGGAGGAAGGGAAGGGTTGGAGAGAGAAGAATAGAGTAGAAGGTAAGXXXXXXXXXXCACACAAGTACCACTATCTCTTCATTACCTAATTTATTTTGGGCTAAGGG
>Marker1145
CCATATGCAATGAACATTGAACACAACCAAATAACTGAATGTACGCCTCTXXXXXXXXXXTGAAAAAATTTGAAGAGTGTCCAATTCGGCCGAGGTCAACCAACGTGTAA
CTATATGCAATGAACATTGAACACAACCAAATAACTGAATGTACGCCTCTXXXXXXXXXXTGAAAAAATTTGAAGAGTGTCCAATTCGGCCGAGGTCAACCAACGTGTAA
>Marker642
GACACTCTGACAAGTCAACACCATTAGTGGATTCATCAGAACAAGGCATCXXXXXXXXXXCGCTACCGCTAGTCTTGCCCATGATAGAAGTGGCCCTGGTGGGTGCATTC
>Marker811
GAAGTTAGATGCAAAACACCCATGGACTCACATAGTTGAAGGCAGTTGAGXXXXXXXXXXCTGCCCGTAGCTTCGCTCCAGTCATGAGATGTTGGAAGAGACGAGCCCCG
>Marker1333
GTAGAAACCATGGATGCATATGGGGTTGTTCTGGGAACCAGAGGCCTAGTXXXXXXXXXXAATCGATAATGAAAACCTTTGAGAAGGAAGATCAAGGCGTGTCAATCGAA
>Marker847
GGAGATACGAATCAGTGGGAGGTCCAGTGGTGGGTCTGATCCATGCAACAXXXXXXXXXXGTCCAGAGTAATGGCAGACATGTGGCTCAAACCAATACGAAACCCAGATG
>Marker912
TGGCTACCTAGGTGACCATTATGTTTGAGGAGACATGTATGACTGAGATAXXXXXXXXXXGATGTGTCCTTACGGGATCACTGTATAGTGTGTGTTCGGTGGCACAATAG
>Marker981
AAATCGGAGCACGGGGTGCTTGTACATTTTTCTTTTTAGACATACCTAGCXXXXXXXXXXCTCTATAGTTATATGAGGAGAGCTCAGGTCGGTCATGAATTTCCAAGCTT
>Marker718
GATCGAACCCACCAAAAACACTGAACCTCCAGTGAGCATTGACATTTTCCXXXXXXXXXXTTGTAACATGAAGGTTGTAGCATATTTTAGCCTTTACATTTCTTAGTTCC
>Marker1498
GAAGCTTGAAAGCGATATGTACAAGGTCGTGTGTGGTCAATGTGAGACTTXXXXXXXXXXTATTACAGAAGTAATGGAATTTGATGTTACATCTCTTGCTATATATGTGA
GAAGCTTGAAAGCGATATGTACAAGGTCGTGTGTGGTCAATGTGAGACTTXXXXXXXXXXTATTACAGAAGTAATGGAATTTGATGTTACATCTCTCGCTATATATGTGA
>Marker686
TGGACAGTGATAAATCAAAATTCTATTTCGGCCCTCCGATCAATCCCTCCXXXXXXXXXXAGGCGGGTCTAAACTGACCGTCCCTAAGGGCAGTTGGGTCACGGGCAGCT
>Marker1157
GCTTTCACTCAAAGTTTGATCAAAGAAGAGGTGGAGAATTGGAAGAACTTXXXXXXXXXXACTAGACAGTCTTCTCATCGCATAAGTTTCTGCATGCGTTCCTCTTGCGA
GCTTTCACTCAAAGTTTGATCAAAGAAGAGGTGGAGAATTAGAAGAACTTXXXXXXXXXXACTAGACAGTCTTCTCATCGCATAAGTTTCTGCACGCGTTCCTCTTGCGA
>Marker805
AGTTGTCCGCGATTTGCGGATTTTGATCGGCTGACTTGTTCGTCGAGCTAXXXXXXXXXXATGGCATTGAAGTCGTGTCTAGTCGCCTTGACGGACTACCGATCCAAGAG
>Marker971
TCTTGTGAAAGGGCTTTATATTGGCCCTGGTCTTACGATCTCATTCTCTAXXXXXXXXXXCTTCAAAAGGCTTCGGCATCCTCATTTCATTCATTTCTTTCCGAGAATCA
>Marker1307
TGCTGTAGTGTATTATTTTGTCAGTGGTTCTCTGGGTAATCTTATATGTCXXXXXXXXXXCGAGCAGCAAGCCCTTTTACCTTCTGTAAGGGATCCAAAATTGTGGATGG
>Marker599
GGGATTTAGATTGTACTCATTCCAATTACCAGACTCGAAGAGCCCGGTATXXXXXXXXXXTTACTACGGTTATCCGAGTAGCAGATACCATCAAACAAACTATAACTGAT
>Marker814
GGAGAGTACAAGACAGCACTAGCAATGATGGTGATTTAGAGATGCTAGTTXXXXXXXXXXTTTATGGGGTTGCAGTTTACTTTGTAGGGTGTTTGGTATGGCAGTGATGT
>Marker1120
CAGGTTTTGCATCGAAGTGTCAATACCTTGGACTCAAAAGGCATTCTTCCXXXXXXXXXXAAAAAATTGGGTTTAGAGATCACGTGAGGAGGTCTGGGAGGTTGCTAGAT
>Marker785
CAAGCAGGTCCGAAGTTAGAGTCTAGATATTCTTACCTATGATAGCCCCAXXXXXXXXXXAGAGAGAGGGAGTTGTGCGTTTTTGTATATTTCCACAAAATACACGCGTC
>Marker1597
CCAAATCATCAATTTCAATACACTCAACTACCATGGCTGTGGCAAGATGTXXXXXXXXXXAATTACAGCTAATAACAGAAAGATTGGCACTACTGTTTCATATGATCGTA
CCTAATCATCAATTTCAATACACTCAACTACCATGGCTGCGGCAAGATGTXXXXXXXXXXAATTACAGCTAATAACAGAAAGATTGGCACTACTGTTTCATATGATCGTA
>Marker1012
CACATGGTAAAAAACTTGCAAAAGTGATCGAGTCGGGCTTTATTCCTGCAXXXXXXXXXXCCTCTGAGGCACAAACAGATAAGACACAAGCAAAGGTTACCGAATTGGGC
>Marker940
TGAACAAATAAGAACCATTACTTGGTGTTCTAATAGCTTCTCAATCAAGCXXXXXXXXXXACTTAGTTCAAACCAACCTAAAACGTGCTCAAAACGTGTCTAGGTATTAC
TGAACAAATAAGAACCATTACTTGGTGTTCTATCAGCTTCTCAATCAAGCXXXXXXXXXXCAAACCAACCTAAAACGTGCTCAAAACGTGTCTAGGTATTACTTGAGTTT
>Marker659
ATTGGCAGGAGGTGGATTTGTCCAAAAATGCCACAAGCACGTTCTACACGXXXXXXXXXXACATGGCCGCAAGCACCGATTTCTTGTTTACAGCCTCCAGATTGGGGATG
>Marker1036
GTCATTGATGGACTCAAAAGCACTTCTTCCACTACAAGAAATCGGAAGATXXXXXXXXXXATGGGTACCTATTCTCGGCGTCTACAGTGCTGCATCGAAGGAAGGGCAAA
GTCATTGATGGACTCAAAAGCACTTCTTCCACTACAAGAAATCGGGAGATXXXXXXXXXXATGGGTACCTATTCTCGGCATCTACAGTGCTGCATCGGAGGAAGGGCAAA
>Marker1425
GTGTTTACCTAATCTTCTTCTGTCCGAAGAAATGATTCATCGAAATAATGXXXXXXXXXXTGCGAAAACTTCTGGATAGGTATCCCACATATGAACGGAATTCTTTCTGG
>Marker834
TCAGAGAAGTATGGAAAGAGTTTGAGGCTTCGGGAATTTCTGGGAGCAGTXXXXXXXXXXTACTTTGAGCGGCAATGTCCAGAATCACTTCGTTGATGCTCTCCTCACTC
>Marker820
TTACAACCATCTTGCACACTTTCTAGGACTCGGTTATTGGGGGACATTTGXXXXXXXXXXATTTCATAACCTTGGGCCACCCATTTTCGGGCAAAATGGTAGCTATGGTG
>Marker663
TGGCTGGTGGGAAGCGTGTTCGCCCTGTTCTTTGTATTGCTGCGTGTGAAXXXXXXXXXXGGCGAAGTCGATCGGGGCTGAGGGGCTCGTCGCCGGCCAAGTTGTTGATA
>Marker953
GTTGTGTTTAGACATGAGTGCCAAAGCTTCCAATCTAAAGTATTGTAGACXXXXXXXXXXCCTCGAGATCATAAGCTCTGTGAGCTATTCCAGCAACATTCCATTCACCA
>Marker1304
CACGTAGGTGAATGCTCAGCTCGATGAAGAGCTCATACATTTGACCCAGAXXXXXXXXXXACAAAGAAATTCAAATTCTACACTGAAGAAACGAAATTCGAGTCCTTTAC
>Marker833
TTGCCCACAACCAAGAAATATCACTGGATTGAGGGGATTCTTGGGGCTAAXXXXXXXXXXGCCAAAAACTATCTCCCAAGGCACAAGCTAAGTCAGTATAGGAGCGGGAG
>Marker1288
TTATGAGCTCCATCTATCCATGATTTGTCATCTAAATTGTTGAACGCATCXXXXXXXXXXACCTCAATTGTTATTTACCTTGCTCTCTATTAGTCAAATCACTCGTGACC
>Marker974
TAGATGCTGCCTTTCCTCTGCTAAAGGGTATGCTTTTAGCAATACACTGTXXXXXXXXXXCCAGCTTTTTGGAACGTGTGGTAGTTATCTTGTGGCTGTTTTATGTTTTG
>Marker1289
GCAGAAAATAAGGGGCTCACTCAAGGAGAGGAAGAGGGGAAATCACCAGAXXXXXXXXXXGGAATGATAATCTCAATAACAACGTTCAAACCAAGACAGGAACTGCTTCA
>Marker722
CCACACGTCTCAGTGAACTTCAATTCACTAATCTCGTTTTACACTTTATAXXXXXXXXXXGGCTGTCCAGCTTGATGCTAAAATCAGGTCCTCCAAATTGTATGCCTTGA
>Marker1048
CCGTGTCTACGGTGGGTTTCTATTGCATTCTGGAGACTAGAGTTCGAGAGXXXXXXXXXXGGCTGAGATCTCTGCTGGTTGGAGAGGGTCGGACATGGTCATGGGTGATT
>Marker1641
TGGACAACTCTACCACCGCTTGATTTGCCTCTGTGATCTCAATGATGTTCXXXXXXXXXXGCCAATTCACACTCCCCTTATTTTCTCTTGTTTTTGCATTTGCATTAGCC
TGGACAACTCTACCACCGCTTGATTTGCCTCTGTGATTCAATGATGTTCAXXXXXXXXXXGCCAATTCACACTCCCCTTATTTTCTCTTGTTTTTGCATTTGCATTAGCC
>Marker1121
CATCCACTTCATCTAAGTCAACTGCTTGTGCTCGCCGCTGAAGCAAATCAXXXXXXXXXXTCGTTTTTCCAGCACCATTTACACCAACCAAACCAACTTTTTCCCCCTTT
>Marker1188
GGGTCAGGTTCACCACTGCTTGGTTCCAATGGCTCTGTGCATTCTTCTCTXXXXXXXXXXCCATCCATACCAAATGTGCAGTAGAAACTGATTTTAGGTCTGTCTAAACA
>Marker636
ATTCTTGAACAAAGTGGTTGACAAGTCTGTTGTCAAAATCTTCCCCACCAXXXXXXXXXXCGGCGTTCTTCACAGTGGAACCGAGGTAAGCTTCGGCAATTTCACGCATC
>Marker818
CGTCCTTTTGGGTTCATGATCTGTGAGAACACAGCACTCGGCGTCAACCCXXXXXXXXXXTCATTGCTGTCTCTGCGAACTTCTTGAGACATTCTGATGCTATCTTCCCT
>Marker1016
TCCCTCGCCAGAGGGTCGTTTATTTGAAGCCCTCTCACTAATGCTCAACCXXXXXXXXXXCACGGAGGATCAGTCCAAGAGACTACTTCACTGGACCACAACTAGATGAG
>Marker903
TGCTCGTGAAATTCTTCTGGATGTCGTGTTTTCCAATTTGGATTCGGGTTXXXXXXXXXXTGAAATTCTTAGAGATCCAACAGCGTATCCACGAGCACTCAAGGTCGGAG
>Marker907
ACAAAACAGCTCCAACGTTCCGGTCCTGTTGCAACGACATAGCGACGTCGXXXXXXXXXXCGGGCGAAGAACGGCCCAGACAATGAAGATTATAATACCGACGATTATGA
>Marker1041
TGTCCATTACAACGTACAAACGGGTAGTGCAAATTAGGAAAACAAAAACAXXXXXXXXXXCAATGGCCCTAAGTTGATCATTGCAATGTCCAGACGTCCCAAATGAGGTC
>Marker946
CAACCTCCATTTGTGTGCTTCTCGTTGATGACCAATGGACGAGGAAGATGXXXXXXXXXXTGGACGGGATAATAATGCTGTCGCGGCGTTTGGATCCAAACCCCTGAGTC
>Marker1877
GCAGTATTGCAAAAGACGTTTTAGCTGTGGGATCAGACATTGTTAGAAAAXXXXXXXXXXTTGCTCATGTTTGAAAGTTCTCTTTGATGCTGCAAGCATTCTCAGCACCA
GCAGTATTGCAAAAGACGTTTTAGCTGTGGGATCAGATATTGTTAGAAAAXXXXXXXXXXTTGCTCATGTTTGAAAGTTCTCTTTGATGCTGCAAGCATTCTCAGCACCA
>Marker905
TGGCATCCAACTCCTTGTCACGCTCCCGCTCTGCTAGCTTCTCTAAGCGTXXXXXXXXXXGATTTCATCTTGGCGTCGTTGAAGAGCTAATTGTTCACGTTGGGCTTTGG
>Marker1027
GGGACACAGGCGTCCACGATTGAGTAAAGATCGTATTTCCTCTTGGGGATXXXXXXXXXXGCCACGGAAAGGGAATAGTAGCAACAAAACGAAGGCATTGACCAACATGA
>Marker1178
ATTGGAGACCTCAACCTCTTCCGCCACGGCGACTGAAGTCCTCACCTCCGXXXXXXXXXXCCTAGTTCAGTGAAAATGTATGAACTCTCGTTCAAGGCATTTCGCAGTGA
>Marker1133
GCTTGATAAAGTCCTCCTATATTTAGTGGAAAAAATTCACCGAAAATCTGXXXXXXXXXXGCGTGGAAGTTCACTATCAAAGAATATTGACGAAAAGAAAAGAGAGCTCA
>Marker1156
TGGAACCCTAGCAGAAGGGATAGCCATTGAATCAGTGTAGCTGTCGCTGCXXXXXXXXXXTTGGAAATCCAGCCCACTCAACCTTTGAGGTAGGTGAGTCCTCAACGCAG
>Marker786
TCAGTTACACACGTGTGAAAAAAGAATTTTGTACCATTGTACCTAATCTAXXXXXXXXXXGGCCGCTTGCACATGCACCTTCATTGTATGCACCGTCACATGAGCTACTG
>Marker822
GGTGTGATGATGAAACGCCTGTGAAGTGGGTAATAATGTAAAATTGAGTTXXXXXXXXXXGTTTTTCTGTGGTTCGTGTGTTGCTTGATGTTGAGGAGACTGAGGGTGAG
>Marker749
TTGCAAGCACGATAGGTACATTTGCTGCTTTAGCATGTGCCATAGCTTCAXXXXXXXXXXCAACTGCTGGTCGTGGTAGAATTTCAGAACCTTCACTAGAGTGTAATCTC
>Marker1668
CCATCAAATCAAAGAGCACAGAAAATCTATCTCCTTCGATAAGTATCACTXXXXXXXXXXCAGTACACCATGAATCTGTACAAAGGAATATATTCCTCCCATTACCAAGC
>Marker841
GACCTGATGGGTGAAAGGCAGAGTAAGGAAGAGAATGCCATGTGCTGAAAXXXXXXXXXXTAAAATTCTGTCACACCTGCATTGTTCCAAGAAGTTCAGCACGTGTCACG
GACCTGATGGGTGAAAGGCAAAGTAAGGAAGAGAATGCCAATGTGCTGAAXXXXXXXXXXTAAAATTCTGTCACACCTGCATTGTTCCAAGAAGTTCAGCACGTGTCACG
>Marker714
CTCTCTCCTTGGAAATCATTCGAAAAACGTCAGCCACACCTTTCTTCATTXXXXXXXXXXGCTCTCGCAAGTTGTTTGGTTTATAGATCTACCAGTCGAGCCAAGTTCGC
>Marker1152
CCTCTAAAGGAATGGCTAGACGTTTGGATGGCTAGGCGAGATAACCTCCAXXXXXXXXXXGGCGACCAAGGAAATTCTATGCGGGATGATCATAGAGGTTAGCCATGCGT
>Marker850
ACTCTAACGATCTTCGCCGCTTTCACCACCGGATTCTCCCTCGCGATTGCXXXXXXXXXXTTTTCTCACCGGAAAACTTGATGGCCATAGATGCGGTGGCGGTCGTGGCA
>Marker1195
GGTCACAGTAGGTGGTTTTTTCCTCCTGTCAGATTATGAGAAGGGTTCCCXXXXXXXXXXAAGCCTTTATGTGAGGTAGATGAAACCCTGAGGCAAACCATCGTGGGTTG
>Marker1234
GCCCTTCAATCAGTAACTTGCTCTCTTCCTCAGCGTTGCCTAGTTCTCTCXXXXXXXXXXATGCATCGAGAGATTCCCTGGAACCATGGCTCTTTTCAAGCTGTGCTGCT
>Marker1314
TCAAATCCAAAGACACCCTCGACCACCTCCACTCCCCTTTCGAACCAATAXXXXXXXXXXCTCGAACTAGTCAGCAACAACCAAAGATTCTTCATAGTACTCACAACATT
>Marker1207
TCACGACGACTCTCATTTCAAACAACTCTTGGTTCGTTTGTTTGAATTCTXXXXXXXXXXCATAAAGTTGGCTAAAAAGTCAAGAAAGCTAGCAAAGGAAGTTGCCCAAC
>Marker700
GATGGGTACTGTTATATAGGTTGATTTGGTGGGTGGCTACTATGACGCCGXXXXXXXXXXTGAAGTCTCCGCCGAGATCGCTGCTGCGCTAGCTGCTTCCTCCATGGTGT
>Marker792
CGCACTGTTTAGGTGTGTTCATAGCAAAACACCGTAGATACGTCTCCACCXXXXXXXXXXGATCCGCACCTACCAATATAACATCATAACGCTCGGATTTGTGGAGGCCC
>Marker772
AGACCTTTACCAATGAATCAAAATCAAGAAAGGCGGCCGAGCTTTAGTAGXXXXXXXXXXTGAGATCAAACTTTCTACTAAGTTATACGGAGACCGGCTCCTCCTTCTAC
>Marker1206
AACTAATGAGGTACGGATTCTCCGACTTTTGGTACGGATTCTCCGACATTXXXXXXXXXXTATTTACAACTAAATTCAGATTGAAAACAACAAATCACTTTCTTGAAGAA
>Marker1246
CACAACTTACATATAACGTTGGAGCATCCACTTGAATCAACATATATACTXXXXXXXXXXTGCCCTTGCTATAGCCATGTCCACACCATTAGAGGCAGGGCCAAGTGCCC
>Marker1638
CCACCGAATTCCAGATCACCTCGATTTTAGGGTTGCTGGAGACGCGCTGTXXXXXXXXXXTGGCGACAATCACAGAATCGGCGAGGACGGTTTTCGAATCGGCAAAGACC
>Marker836
GAGGCTTGGGGCGAGATTTGAGCCATGGGATGTCAATAGATTGGAAGACGXXXXXXXXXXGCATGGATCGGAGAGTGAGGAAGATTTTCTAGAATTCCAGCTCCTGTGTT
>Marker1647
GGATGAGACCTCAAAGACTTATGATGACAAAGAGCCATCTCCAAACAATGXXXXXXXXXXATGTCAAAGAAAACGACAAGATGAGAAAATGAATGTCACAACAAGGGTGG
GGATGAGACCTCAAAGACTTATGATGACAAAGAGCCATCTCCAAACAATGXXXXXXXXXXATGTCAAAGAAAACGACAAGATGAGAAAATGAATGTCACAACAAAGGTGG
>Marker1002
ACGAAGAAGATGAGGAAATCGTGAAATCTGTAGTGATTGGGACTACTCCGXXXXXXXXXXATCGAGGATGTAAAGCGATTCATTTATCTGGAGGAGCCAACAGCGTCTTG
>Marker605
ACGACTACTTCTAGAACTTTTATTGCCGGACCCACCAGCACTACCATGCCXXXXXXXXXXGTCATTATCTTCATATCCCGATACTTCATCTCCTCGGCCATTTTGTCTCC
>Marker1243
GCTACGTAGGACGCTCAATTCAATATGAGTTGCCGCTCCGAAGGAGTCTTXXXXXXXXXXGGCTTTCCCCTATTAGCCGTTTTTTAGGTTCTTCTTCAGTATTTTTGAGG
>Marker750
TTACGGATAGTCCGACTTCCTTCCATATGGATAGTCCTACGGATAAATCCXXXXXXXXXXACCACCAACGGCTTCTGAAACGGCAACTACAACTAATATGGAGCGTCTCC
>Marker1318
CGGTAAGTCCAGTGAAGCGTGGGCAATATCTTGTTTGCTGTGCCTAAGTCXXXXXXXXXXGGCTCTCCCATCTCAATAGCTGGATTTTGGGATGTAGTTCTCTAAGGTGC
CGCTAAGTCCAGTGAAGCGTGGGCAATATCTTGTTTGCTGTGCCTAAGTCXXXXXXXXXXGGCTCTCCCATCTCAATAGCTGGATTTTGGGATGTAGTTCTCTAAGGTGC
>Marker904
AAGCTGAACGGTGATGCCCAGGCTCGGTTTCTTGGTTCCGTCCCAAAACGXXXXXXXXXXCTATTGGATGGTCCGATTACGATTTAGAGTGATCTCGAAGTTTCTTGGCC
AAGCTGAACGGTGATGCCCCAGACACGGTTTCTTGGTTTCGTCCCAAAACXXXXXXXXXXCTATTGGATGGTCCGATTACGATTCAGAGTGATCTCGAAGTTTCTTGGCC
>Marker932
CATCCGCTCTGAGCTCTTTTTTATTTTGTCCAAGGAACCTTCTGATTGTGXXXXXXXXXXTCTAAATTTGAAATATAAAACACAGAGAAAATTATGGGGGACATTTGACG
>Marker678
GAACGAGAGATTACAGCAACAGCATTGCAAGCGGCGCATTTGTCATCAATXXXXXXXXXXATACGGCCCAATCATGTAAGTCATTTCAGTAGGCGGCAATGCATTTGAGG
>Marker797
TTGCCACAGTCATATTTGCAGCAGCATTCACAGTTCCTGGTGGTGATGATXXXXXXXXXXAGTGGCCACAACGACGATTGTTCCAGTTTGTTGCTTTTGCATGCTTCAGT
>Marker1245
GCCAACTGGGGAGATGAGTTTTGAGATCCAAAATCTGTCCTAAGGTTGGGXXXXXXXXXXTCAAACATCTCTTGCACTCGTTATACTGATCGATCTTAGGCTCTTCAGAT
>Marker1247
ACCCTATAAAAACCCTGAAACCCCTATCTCCAATTCTCACACACCCAAGCXXXXXXXXXXGATCAGTGGCCTAGTTGATCTTGATGCTGCTGTGTGCCTTTGCACTGCTG
>Marker1356
TAGCACCGGGCTGGAGTAAGGACTGTGGCTCGGTCTAATCACCCCTGCAGXXXXXXXXXXGATCTTCAGCATCCCACGTTTTCTCCAATGTTCTTGGGGAACATACCGCC
TAGCACCGGGCTGGAGTAAGGACTGTGGCTCGGTCTAATTGCCCCTGCAGXXXXXXXXXXGATCTTCAGCATCCCACGTTTTCTCCAATGTTCTTGGGGAACATACCGCC
>Marker695
CAACAATGGGTCGAGTCCACCACCGAGTGCTGCTTTCTGCCTTGATAAATXXXXXXXXXXGCTCGGGCTCGGGCGGAGGTGGAGTGTAATTTTCAGGTGGAGGAAGAGCT
>Marker2306
CGCTCGCCCGCACATCTTCTGCTTTCGAAGTTTGGAGTGTCACGGCGCTTXXXXXXXXXXAACTATCTTGAGTGATGAGAAAACAGATAGCATATTTCATATGCTATCAC
CGCTCGCCCGCACATCTTCTGCTTTCAAAGTTTGGAGTGTCACGGCGCTTXXXXXXXXXXAACTATCTTGAATGATGAGAAAACAGATAGCATATTTCATCTGCTATCAC
>Marker682
CTTCTCTGGTTCTGCCAACCCTCCCGGGTTCTCTTCGCAGAACAAGCACCXXXXXXXXXXCTCCTCCCTCACATTCGCAACCGCCCTTGCGTGGGTTTCAGCAGCCGACA
>Marker1624
CCAATATTAGTAGTTGCCGTGGAAGATACCCCCAATTTTTCCTATAGATAXXXXXXXXXXGTGCAGTCGTATTTTGAGTTGATCTTGTCTATCTTGGATATGGATATCAC
CCAATATTAGTGGTTGCCAAGCTGGAAGATACCCCCAATTTTTCCTATAGXXXXXXXXXXGTGCAGTCTTATTTTGAGTTGATATTGTCTATCTTGGATATGGACATCAC
>Marker1043
AACAAGGTGTACAATAAATGGAGAGTATGTGATGTGATCATTGACAATGAXXXXXXXXXXAAAACACGTATGAATTTCAGTGCATGGGAAAGAAAGTAGTTCTACTCCCA
>Marker860
CTGAAATTGTGGTGCTGACCCATTAGATCCAAATAGGAATGGAGACAAATXXXXXXXXXXTATCTCAATCCTTTTCTTCGCTATCTCGATCTTTGAATCCAATTCCACCA
>Marker875
GGACGAAGACCTCATGAACGATGGATTCCAACACAGGCTTGGAAAGGTCAXXXXXXXXXXCCTTGGTTGAAGGAATTATGGGAGAGGATTTACAGGGAGTAGGCCGATCG
>Marker988
CCCTATCAATCAGCCTGTACAATGCATTCGGGTCCTGCGCTATAATGACAXXXXXXXXXXGCAGATCCGTGAACAGAAACCACTCGGCCATATGCTGATGGCCAGGATAC
>Marker1075
AGAGGTGGTTCCAGCTTGTAAGGAGTATGGTGATGTTGTGTTGGAATCCTXXXXXXXXXXAGCTCCCATCCGACCTTATGGTAGTTGGTGTTCATGGAATGTGCGGGGTC
AGAGGTGGTTCCGGCTTGTAAGGAGTATGGTGATGTTGTGTTGGAATCCTXXXXXXXXXXAGCTCCCATCCGACCTTATGGTAGTTGGTGTTCATGGAATGTGCGGGGTC
>Marker705
GTGCAACTCCGAGGGTGGTGAACTTGCTTGCTAATCCGTTGATTTTTTCTXXXXXXXXXXATCGAGGATTGCTTCTGCCTTTATCGTCCACACCGTGTAGTTGTGTGGAG
>Marker812
GCGGATCACCCACTGCATGCCCAATGTCTGCAGCAAAGCCAATGAGGAAAXXXXXXXXXXCCCTTCGACACAACACCTCCATGCTCCATGATGGTGCCTAATCCGGATTT
GCGGATCACCCACTGCATGCCCAATGTCTGCAGCAAAGCCAATGAGGAAAXXXXXXXXXXCCCTTCGACACAACACCTCCATGCTCCATGATGGTGCCTAAGCTGGATTT
>Marker1115
CTGCACTGTCTGTTGGCACACATAATCCTTTCTCAAACATAAGTTCGTCAXXXXXXXXXXCGCCTTACTTAGATGGTACAAAAATCTCACAATCATAGTCATTTACTAAC
>Marker910
CTAAACAAGGGGAAAAGCAGGCTTTTTTACTCGACTAAGAAGGATGGCTTXXXXXXXXXXAACAGCTTGGACGTCAGTTTATAGTAGTCGCGCGCGACGGAGAGAACAAC
>Marker862
TGATGGTTCAGACGCGTATGGAAGAAAAATTGGAAGCGTATGATCACGAGXXXXXXXXXXAACACCAGAAGGCAGAACTGAATGCGAAGGTAATACAGAACGCCATAAGT
>Marker647
CGGTGACGCCCAGACTCGATTGCTTGGTTCCGTCCCAAAACGCCGAAAAAXXXXXXXXXXACTGGGTGGTCCGATTCTGAGTGATCTCGAAGTTTCTTGCCCACAAAAGC
>Marker623
ACTCACAACCCCCCACAAGGAAACACAAGAAAGAACAAATCAACGTTGAAXXXXXXXXXXCACTTCTGTTTGCTTCAATTTGGTCCTGCCCCATCAAATTCCCACACCAG
>Marker729
GACCACGACTAACATTATCATGTCCAGAAGACAACAAGAAGGATAACCCAXXXXXXXXXXAACTGAATGATCGATATGCTCACCTTCCTCCTTCAAACGTGAAGCAGGAT
>Marker1117
CACAACATCGACAGATCGTTGTGTATCCCTACTTATTCCAAAGTAAACTTXXXXXXXXXXTGAGCGGAAATAGTGCTAAATGCAGTTTGTCTAACGATATGTCAGGCATA
>Marker909
CGGTAGCGAGCTGGTTTTATAGAACCATTGAAGAACCCTAATCCATGGAGXXXXXXXXXXTGACCCTGCCGTCGAGCTTATTCACCCTCTGATGTGTTACGGCAGTCGAA
>Marker960
ACCCTAAAGCAAGATTACTGGGGAAAAAAGGAAACGAGATAAACAGAACAXXXXXXXXXXAAGAGACACAAGTTGTCCATTCACTCTAATGTGTGTGTATTCCAAGTGAG
>Marker844
ACCCCTAATTACCAAATCCAACCCTAATCCTTCCTCCAAGATGGTGGTCCXXXXXXXXXXATTCCACTTTGCTTTTCTGTTTCATTCATTCATTCGTTCCCCGTGTTTTC
>Marker738
ACAGGATCAGTCCTAGTGCTTCGTCTTCACGATCCGAGTCATCGCGATTGXXXXXXXXXXTCGCTCTCGCTCTCTCCTTCCCTCCACCAATTCTGGTTTTGAAGGACACT
>Marker1211
AGTGTTGGAAGGATGTTTGATCTTCAAAGAAAAGTAGTCTTCCAGTGTGAXXXXXXXXXXGGTCAAAGTGTCGACAATAAGGTATTGCAAACGTCATCGTGTACAGTGGC
>Marker868
TGGTGGCAACCCCCTTAGTCTGCCCAGAACTGCTTGAAGCTGCATGATTGXXXXXXXXXXATCTGTAGTTGCTAATGCTTCGAATGATTCAATCAACGGGTCAACGTTGC
>Marker918
CCAGGGATTGAACCCATGATAAGTCAGGCTCCTCCCCGTTATTTCCCATTXXXXXXXXXXAGGCCTGCAACAAATGATGATCAACATTCTTAGGGGACATAATGCTTGTA
>Marker1479
GGATCGGAAACCAACAACACACTCGTTTTTCATTCTCCTCTCTTTCAGATXXXXXXXXXXGCTGTTTTCGCTTCTCTCAACTCTGTTCTTCTTGGATACGGTATGCCCTT
GGATCGGAAACCAACAATACACTCCTTTTTCATTCTCCTCTCTTTCAGATXXXXXXXXXXGCTGTTTTCGCTTCTCTCAACTCTGTTCTTCTTGGATACGGTATGCCCTT
>Marker1151
AACTCGACCGAGCTAGCTCTGGAGACATGGGCGCCATAAAGTCCTCTCTGXXXXXXXXXXAGATTGGTTGAATTTTAGGGTTTGCAAGATGCTCACTATTGGGATGGTTC
AACTCGACCGAGCTAGCTCTGGAGACATGGGCGCCATAAAATCCTCTCTGXXXXXXXXXXAGATTGGTTGAATTTTAGGGTTTGCAAGATGCTCACTATTGGGATGGTTC
>Marker861
TTGCGGTACATCTGAAACCTTATCTGCATCTGGAGACAACCGCCCCTGGAXXXXXXXXXXCACTCTTCTCTCTAACTTCAATGCTTCTGTCAATGCCGACGCTTCTGATC
>Marker744
CTGTCACAAGCTTGATCAAGTCACGAGAAGATTTTGAGAGTGAAGTGAAGXXXXXXXXXXTAGGGGACTATGGGTTGGCAATGTTATTGCCAATGTTGGACCGTTGCATC
>Marker821
ACCAACCTTCAATGGTATCTTCTCTTTGCCAACAAATTTGGCTAAATCAAXXXXXXXXXXGGAAGCCATCATCAGCATCCAAGCCAGCATCTTTCTCTTGGTGGTCATCC
>Marker1153
CCGCCATTGATGATTCAAAACCAAGCTCTCTTTTGTTAGGATCTCTAGCAXXXXXXXXXXAATGAATCTTCCCGTTGACGATTCCGGTACTGGTGGTCTTGACCTCTGCT
>Marker2731
GGTAAGGAGAGCAATATGATGATGTAACTCTCCGTCCTGGTGCTTTTCTTXXXXXXXXXXTTGGCTAGCTCAGAACGCTAACGCTAAATTTGCAGATGTTGAAGATTTCT
>Marker3077
GATGTGATGTACCTTTGAGGCAAGTCCTTTGGCTGCTAGCTCTTGCATGCXXXXXXXXXXACCCGAGAAACCATCTGTCTTGCGTGCTAAGTTTTCAAAATCTGCTTCTG
GATGTGATGTACCTTTGAGGCAAGTCCTTTGGCTGCTAACTCTTGCATGCXXXXXXXXXXACCCGAGAAACCATCTGTCTTGCGTGCTAAGTTTTCAAAATCTGCTTCTG
>Marker997
ATGCAGCATAAGTGGACAAGAAGAAAGGAGTAAATCATAGAGCATACCTCXXXXXXXXXXATGAGCCAAAACCTAGAGAGTCGATGGCAAGGATTAGCCTAACCATCGAA
>Marker764
CCATCTCAAGGTCGGGCATCACGTTTGTTGTTCACAAACTTAGCCAATTTXXXXXXXXXXTGATGTAGAGTACCGGACATCGGCCACAGTATCCTGTGAGGTTATATGGC
>Marker1090
GCCATATAACCTCACAGGAAACTGTGGCCAAAGCTCAATACTCTGCTTCAXXXXXXXXXXGAACTGGCTAAGTTTATGAACAACAAACGTGATGTCCGGTCTTGAGATGG
>Marker1128
CACTACCCAAATCCTTAGTCCTTCTTTTGGCTCCACCTCTTACTAAATCCXXXXXXXXXXTTGCTCGCCTCATCTTCAGCTTCTCTGCCTAGTCTTTCGGTACCAACCCC
>Marker1366
GGAACGGTACTAGGTCCCGCACAAAGCACTCAATTTGTAACTGTCTCTTAXXXXXXXXXXACTTAGACTTATAGGTTGACTACTTTGAGACTTTTTCTCTTGTTGCCATG
GGAACGGTACTAGGTCCCGCACAAAGCACTCAATTTGTAACTGTCTCTTAXXXXXXXXXXACTTAGACGTATAGGTTGACTACTTTGAGACTTTTTCTCTTGTTGCCAAG
>Marker1100
TGTTCTGCTTCACAGCTTTGAAGCTACAAGAAGAATTCGGGAAATTGAACXXXXXXXXXXCCGAGGTTGCCAATGACATTGGCCTGTTCAGTCAGGAATGTACAGCATGC
>Marker611
TATGGATAGTCCTTCGGACCTGTCTGGCCTTCTTCGCAAATTCTTTGCGCXXXXXXXXXXAATACAATGGGATTTCACACCTGGCGAATCTTTCACTCTACCTCCTCTTA
>Marker1189
TTTCCATTTCGTGCACTATTTTAGGACGATCTAATGGGCAACCAGAAGGGXXXXXXXXXXGAAAGGAACACCATCAGTTCAAGGGGTTTCAGATGATGAGACTGAAGACG
>Marker826
CCATGCGACTCAGGCCAATATCTCATGCATTCAAATATCACCAAGTACCCXXXXXXXXXXGTTGGTTTCTTGTGGATGGTTTCCTGATGGGAAGTCTATACTAGCTGGTA
>Marker1079
CTGAGAAGAGTGTGATAAATTCTTGATAAGGAGTTCAACTTATAATTCTTXXXXXXXXXXTGTCCGCAAGCATAGTCATTTGTATCCCGAAAGGCGAACAAGTGTGGCGC
>Marker813
GTCCCAAATCCGTACCACACCAAGTTGAACTTGAAGGAGCGAATTAGTTTXXXXXXXXXXTCCGACTCCGACGCGCAACGAATAACTAATAGGATTGGCGACTAAGTTGG
>Marker1023
CTCGAGGCGGCTGCACCACCCGAGGGGCAGGTTCCAATAATGGAGCAGCAXXXXXXXXXXGGATCTTCTCAATTTTCTCATCTGCTATCTTTTCAGAAGCTGAGATATCC
>Marker1007
CAACAGCTTGGCCGAAGGTACTATGGCGAGAAATGGGAAGGCCATGAGAAXXXXXXXXXXTTCCCAACATATCAATTGATTGCCTGCCCAACAAGTACCATTATACATCC
>Marker965
ATCCATGGACAGAACTGGTACTTTGTCATTCGCTTTCAGACCGTCTGCAAXXXXXXXXXXCAGTGACATTGGTTGTAGAAGATTGGTTACTAGATGGTTTTGCATCCTCG
>Marker852
ACATTTCATGCCACTCAATACCGATGAAGCACACCCAATTACAATATGCAXXXXXXXXXXCACAGCTTGCTGCAAGATTAGCTTTGACATTACTCATGAATTGTTCAATC
>Marker1045
GAACATCACGTGCTTCACTTCCTCAAATCAAGCGCAGACGTTCAACCAACXXXXXXXXXXGTCACCAATGATGAATTTGTAGGTTGTGAGTGAGGTCACCAGCAAAACAG
>Marker1129
GGTATGTCAAGCTGAAGCCTTGCATTACTCGGCTGCCAGAAAATGGTTTTXXXXXXXXXXTCCCATTATTTAGTCGTCATTTTTTGTCATTTGACAGGTTTGCTGCAGCA
>Marker876
AGAGCCATACATCATTTAGAATGCACGTAGGATCTGTCCTGCCACCAACAXXXXXXXXXXTGCTTCTGATGATCCTGCCAATGATTCAAAGACTCAGACTTGCTTTCAGA
>Marker1251
AGTGCTCGCCGCCGGTCCCGATCTTTACCCTGACATCGTCAAACTTGGTGXXXXXXXXXXGGAGTTGGTCTGTGAACGCACGAAGCTACTGAAATGGTTGCTGGGGAAGA
AGTGCTCGCCGTCGGTCCCGATCTTTACCCTGACATCGTCAAACTTGGTGXXXXXXXXXXGGAGTTGGTCTGTGAACGCACGAAGCTACTGAAATGGTTGCTGGGGAAGA
>Marker1068
AAAGTCGATGATGTTCAATTGTTTTCCTTACACAATATGAATCTGAATCTXXXXXXXXXXTGAACTACTGTGTTGGTGGCGAGGTACTGTGAATGATCAACATTTGGTTG
>Marker1362
CCGATTAGTACCTTGGTTTGAATGAGAGGGTTCAGCATCCACCATTCTACXXXXXXXXXXTATGGAACCCAACAAAGAAAGGAATGGATGAAAACTATGTAATCTAGGCA
>Marker779
TCCTGCACAGGGTGGACCGTATGGGCAAGGTGGATCTCGTGGTCATGGAAXXXXXXXXXXATCTCTGTAAACTGAACTTGTTTTTGATCCACTAACTTTATAAGTCAGTG
>Marker830
GAGACCCTGGTGGCTGCTGCAGCCCTACCTCCTAAAAGATAAAAATACCCXXXXXXXXXXCACCAAGTCTACCTTTCCTAACTCTACCGCCAGGAAATCTGCTACGATCG
>Marker1125
AGCCAACCACAAAGAATTAGTGCAAACTAAAGGAAATGCAATATGATTCAXXXXXXXXXXTTCAAAGAAAAGGCAAATCATCACTCACCATCATGTCAGGCAAAGGAATC
>Marker1258
GATGAGAGATTAGTTGGTGAGGAAGGGTGTCACGCGAGGAAGGATGTTGGXXXXXXXXXXAGGTTAGCAATATAAGTAGGACAAATATGTGGCATGATGAGGGCATTTGG
GATGAGAGATTAGTTGGTGAGGAAAGGTGTCACGCGAGGAAGGATGTTGGXXXXXXXXXXAGGTTAGAAATATAAGTAGGAAAAATATGTGGCATGATGAGGGCATTCGG
>Marker1232
ATGCTCTTCATATGAGCGCCTCCACAAAAGAAGGGTCTGATGAAAGTGAAXXXXXXXXXXGTATGTATATTTAGTGGGCGATCTGATATTATGTGTGCCTCAACACTTTG
>Marker848
GAGCCTAGAGGTCATTCTTAGGGGTGCTTTCGTGGAATCATTTCAGAGAAXXXXXXXXXXTTGTCTACTTTCTTCCCCCAACTCTCACTCATCTTCAGCCAATTTCCCCA
>Marker1114
AAACCTCCGGACGAAGGGAAAGTTGCTTATCAGGGAACACAAACACACATXXXXXXXXXXAGCTGCAAATAAATGCTCACAACTTCTTGGACATACATCAGGTGATCCTA
AAACCTCCGGACGAAGGGAAAGTTGCTTATCAGGGAACACAAACACACATXXXXXXXXXXGGCTGCAAATAAATGCTCACAACTTCTTGGACATACATCAGGTGATCCTA
>Marker1055
TATGTCTCCAGCAGCTGCCCCAGAAAGTGCCATTGAGTCAACCGACGCTCXXXXXXXXXXCTTAGGATCTGGGAGGTACTAATATCATACACCTTCATTCTTGTTTCTTG
>Marker731
CTCAAGCAGCAACAATGAGAGGTCACCTAAGGGGAACAATGTTTCCGGTAXXXXXXXXXXGAGAACGGCTGGACGAGGGAATGCTTGGTCACAATCCAGGGCTCCAGATG
>Marker1013
CCGGGAAACAGCCGTTCCATTTGTCTTGTTGCCAGTATTCCAAGTTCTTCXXXXXXXXXXCCCAAACATTATACTTGATGCTTTTATGCACATCATCTTCGCTGTATGAT
>Marker1167
GACGGGTTGCAACACTGCCATTGGACATGTAGGGATAGACCAAAAGCCTTXXXXXXXXXXCCCTAGGCTATGATCATCCCGATGCCAATCTAAAAAACATTCAGTGCTTG
>Marker1147
GCCTAATCGAGCATAGCTGTCTTTGAAGTGGTTGTAAGTTTGGCTATCCAXXXXXXXXXXCTCCTTTGTCTTCATCTTTTTTTCAAGAAGGGAAAGGGCACAAGTATTGT
>Marker989
CGTTTCGGTGGCGAGTTCACCGATTGTGAATGATCCATCCCCATATTCAAXXXXXXXXXXTCTCCCCTGAAAAAATCGGCGCAGTAAGTGAATTTGTACACTGAGATCCA
>Marker1272
ATCGAGTCCCTATTGATGAGAACTTGGATGATTTGGAGGTTTCTTCAGGTXXXXXXXXXXTTGTGAAGTCAGTTCGTGACAATTTAGGCTTACTAAAACGCTTATGGTCC
>Marker1061
CATCCTCTGGTATTTCACACCCGTATGAGAATTAGGGTATATTGATTTTGXXXXXXXXXXATGCTTTGGTGCCGTGACTTGTCAGGGATGATCGTGAAAGTTCATTCAGC
>Marker1608
GGGTTACCTACAATACTCTTCTGATAATGCTATGAGCATGTTCTCAAAATXXXXXXXXXXTCACAACTAGATACGGCAACCAAGACCATTACTATGACAGAACCCACATA
>Marker1311
TACTCTTTTTTTTCTCTCTCTTTGAAGGATAGGAGTTGACTACGTTCTAGXXXXXXXXXXACTATCCTCAATAAAAGACAAGAAGAATCTATGAACATGGGCTTTCTCCT
>Marker1443
GGTGGCTCGAACAGAGTTTCATCAAAGAAAACAGTGGATGAACGCTTCAGXXXXXXXXXXACACCTAGGGTTTGTGGGGAAGAAGATGGTTGAATTCTTTGGCACGCTGT
GGTGGCTCGAACAGAGTTTCATCAAAGAAAACAGTGGATGAACGCTCAGCXXXXXXXXXXACACCTAGGGTTTGTGGGGAAGAAGATGGTTGAATTCTTTGGCACGCTGT
>Marker2573
TTTCTTATTGATTTGCAGACGAGCTGCCTTACATACTAAATGATGATGACXXXXXXXXXXAGACGTGAAGTTCTCAACAAACAAGCACGTATACGAATTCTAGACATGGG
TTCCTTATTGATATGCAGACGAGTTGCCTTACATACTAAATGATGATGACXXXXXXXXXXAGACGTGAAGTTCTCAACAAACAAGCACGTATACGAATTCTAGACATGGC
>Marker1004
TCCAAACGGTATAACCATGAATTCATAGTGGCCTTCATGGGTGCGGAAGGXXXXXXXXXXTCTCCTCCATCTCAGTCTTCTGTTGGTATGCATAGCGGTATGGCCTTACA
>Marker1149
TCTATGCATACACATGACACCTGGACTCCACTTGAACAAATCCACCTTTTXXXXXXXXXXAGGTTCACTCTGTCCTTCTCAACCACACATCAAAACGCAAAGATAACATC
>Marker1399
GGTTTCGAAAGTTTGTTGTAAGAGCTTTAGTTGCTTTAGTAATTGCAGCTXXXXXXXXXXAGATTAGACATTCACTCTAGATATTGAATTTTGCTCGGCCCTAAAGTGAA
>Marker1554
CATGACTACTGGACCATTGCACTGGGAGTTATTGCAGCGTTCAAGGTACAXXXXXXXXXXCAAAGCCTTTTCCATCCTCTACATGACCAGGCCTAAAACCATTGTTACCT
CATGACTACTGGACCATTGCACTGGGAGTTATTGCAGCGTTCAAGGTACAXXXXXXXXXXCAAAGCCTTTTCCATCCTCTACATGACCAGTCCTAAAACCACTGTTACCT
>Marker1782
CATCTTGCCTCTGCTTTTGCCATTGCAGAAAGACTGCTAGACTACAGTGGXXXXXXXXXXAAGTGGAAGTTGATAAGGAGGACGAGGGGGAGATTCCTTGAATGGGAGCA
>Marker1237
GATTGGTGTTTCAGATTCAGACAATCTCAAGGCTTTCAATAACTCTGCCTXXXXXXXXXXCATGATCCTACACACAGAAGAATAGGATGAAACATTGGCCAGGAGAGGTG
>Marker1123
GACTCCATCAGAAAGGAGCTACCTGAATCAAATAGGCCAATATATGATCCXXXXXXXXXXTGTGCGTCTTTCTGTGCAATACAGAATCCATCAATCCAGTATTACAGCAA
>Marker1140
GAATAAGCGTGTGCTGATGGAGAGCATCCACAAGTCAAAGGCCGAAAAGGXXXXXXXXXXATAAGTATCAATCTTCAAAATCCATGTAAATCTAGCTTCATTTTGCAATG
>Marker638
GGAGCGCTTGTGTTTGAAATCCGAACCACAAATGCAATACCAAAGCTTGCXXXXXXXXXXACCCATGCCCCCACATGTGCATCTGCAAAACCACATAGTAAAACGATCGA
>Marker1568
TGGTCTCTGCTTGTTGCAAGCATTTCACTGCTTACGATTTGGAGAAATGGXXXXXXXXXXCTGTATTCAACAAGGAAAGGCTAGCTGCTTGATGTGTTCTTACAATGCGG
>Marker1742
ACTCGACCAACCAACCCTGATACTATGAGGACGAATAGTATCCCACACACXXXXXXXXXXCCTCCATCTCAACATGATCTTTTAGGAAATCCTGCTTATGCAAGATGGCT
ACTCGACCAACCAACCCTGATACTATGAGGACGAATAGTATCCCACGCACXXXXXXXXXXCCTCCATCTCAACATGATCTTTTAGGAAATCCTGCTTATGCAAGATGGCT
>Marker681
GTGGGCGAGAAACTTTGAGATCACTCAGAATCAGACCACCCAGTAGCTAGXXXXXXXXXXACGTTTTGGGACGGATCCAAGAAACCGATTCTAGGGCGTCACCGTTCGGC
>Marker921
TCCTCCTCCTCCTCGCTGCCCGACACCGTTTGATGTGATCTTCAAGATGGXXXXXXXXXXTCTCACTCAATTTGCTAATGACATTGGAATAAGTTTTGAGTTTGAAGTGG
>Marker900
TGATCATACCTGTCTTACCTGGGTCTTTCTCGTCTCTAACAAATTTGAGGXXXXXXXXXXCAAATGGATGCCTTCTCGTGTCCTACATCTCCAAACCCACTTAGAGTGTC
>Marker874
GAACGCAACCTTTCAGATTGGCCCAGCTAGTGACCATGGTCTCAAGTGCCXXXXXXXXXXTCACGTTCACGCTCAACACCTTCAATGTCGTCATTCAAATAACTTATACA
>Marker1777
TTACACGGTTGTTGAGGTTCTAAATGGGGATTGCCGGTTGGACCAGGCTTXXXXXXXXXXAGACGCCGACAGGGTGACTGGATTGCTTGAGTGTGATGGCATTCGGGACA
TTACACGGTTGTTGAGGTTCTAAATGGGGATTGCCGGTTGGACCAGGCTTXXXXXXXXXXAGACGCCGACAGGGTGACTGGATTGCTTGAATGTGATGGCATTCGGGACA
>Marker2393
GAAGATGGAGTGGTACCGTAGACTTCGTAGTTGTAGGTATGGATGACTTTXXXXXXXXXXGGTGTGTCGTAGAGAAGTATTGTGATGGGATGCTTGATAGTTTGCCCAAG
GAAGATGGAGTGGTCCTGTAGACTTCGTAGTTGTAGGTATGGATGACTTTXXXXXXXXXXGGTGTGTCGTAGAGAAGTATTGTGATGGGATGCTTGATAGTTTGCCCAAG
>Marker1509
CACTGAAAAGTTCATGGAGTTATTTGGTGTAAGATCTCATCTCCACTCATXXXXXXXXXXGTACAGTCAAAGGTTCACACACCATGTCTACAACTCTTTCAACTCATCAA
CACTAGAAAGTTCATGGAGTTATTTGGTGTAAGATCTCATCTCCACTCATXXXXXXXXXXGTACAGTCAAAGGTTCACACACCATGTCTACAACTCTTTCAACTCATCAA
>Marker937
TTCCCCACGTAGCGGTAAAGAAGGTGGTCTGGTCTGTCTTCCAACTTCAAXXXXXXXXXXACTGGGACTGGAACAAGTTGACTATCTTACTCATTCATCGTATAAATGGC
>Marker1395
AGGAGCATCTTTTCTCTAATCACTCCAATGGTATCCAAGAATCAGTCTCAXXXXXXXXXXTTCAAAACTGAAAGTTAGGGTGACCTTGTTTCTCATAGGGACTCAGCAAA
>Marker1205
TCGAGGCAGGATTTCTGTGTGGATATTTAGTTTTCTGCTTCAGTAAGGACXXXXXXXXXXTGCTGTTGATGATAATAAGTCGTTGCGAGAACCGTTTTCGTTCCCAGAGG
>Marker1085
CTTGCAGGAAAGATGAAATTGCTGTTCATGGAGTTTCTGAAAAAATTGTTXXXXXXXXXXGCTTATGGTGGTAACAGTAAGTTCCGTTCATGGTTGTCAGATGTGACGTA
>Marker1421
ACTCCATAGCATCACGGTCTTGAGTTCTTGAGGGCCACCATCTGAGTCCAXXXXXXXXXXTCTTGAATCCAAGATATCGGTAACAGTTCAGGAGTTCTTTCTGGAACACC
>Marker1557
ATCGTCATAATGCAAACACAAATAGCACCTAGTGCTTCCTGTTCCAACCCXXXXXXXXXXATACTAAAGGCAGTAACATTTCTCAAGCGTGACAAAGAACAGCTACACAA
>Marker815
CGGGCACAACGGGGCTAGAATTCCAGTAAACATGATTCTTCTCCTCAAAAXXXXXXXXXXAATTGCTCCCCCTTGACCCTGGAAAATCCTCCTCTCATTCAATTGGGATT
>Marker1689
AACTTGCATACTTTTGCCTGCTACATTTTGGATCCTCCCTAAGCAACATGXXXXXXXXXXATGTCAAGATTCATGCAAGTATGGCTGCACAACACATTGAAGCTAAGTGG
AACTTGCATACTTTTGCCTGCTACATTTTGGATCCTCCCTAAGCAACATGXXXXXXXXXXATGTCAAGATTCATGCAAGTATGGCTGCACAACACATTGAAGCTAAGTAG
>Marker1098
TCAAAGCAAGGATATCTTTATCTGGGATTTTTCCTGTTTTGTAGGTGTCTXXXXXXXXXXTGAGATGGAAGATTGTCTTGTCATCGAGATACTTTGCTGGTATGACAGGT
>Marker804
GAGTGCTAATCACTGAGCTTCAATCCAAGGTAGCTGCTCTTGTGGATCCAXXXXXXXXXXCACTGGAGTGGCTGGGATGGAGGCAGATGCATTTGTAAGATGGCTTTTAG
>Marker1518
CCCCCAAAGAAGGAAAGAAGACTCCGGCAGCAATAGGAATTGCTATTACAXXXXXXXXXXTGCCCTCACATCTTGTATACCAAGCTGCACAACAAATTGAATGCAACACA
CCCCCAAAGAAGGAAAGAAGACTCCGGCAGCAATAGGAATTGCTATTACAXXXXXXXXXXTGCCCTCACATCTTGTATACCAAGCTGCACAAAAAATTGAATGCAACACA
>Marker1524
ATCAGCAACATTGAAGACTGGATGTATGTGAATGTCTGGTGGTAAATCGAXXXXXXXXXXTGCTTCTTTATTGAGGTCCACGGTTGCAGGAAGTGTAGTGAGGTCAAAGG
>Marker1387
CATCCCTTCGTTTTCTCGCCATTGGAAGGAGTGAAAACTTGACTCACTTGXXXXXXXXXXTGCTAGAAATTGGAGAGTTCCCCACGCTAAGAAAATTGCCAATCTGGCTT
>Marker964
CACCCAAGTCGGTGAACAACATCCATAAACGTGGAGGCACCATCCTTGGAXXXXXXXXXXCCGAAGACTATTGATAATGACATTCCTGTAAATATTAGTGAACTTGTTGA
>Marker2169
CTGTGGCTGTAAATATGTACCTGATCTCTATGCTGTTATTTTATACTTGCXXXXXXXXXXTCCATCTATCATGTACATATTCAAGCGTTCAGGTATGTACAGTGGCAAAA
>Marker775
ACTTCAGGTGGTTCATTTCGATGGAGGTGGTGATGAAAAAGGAAAGGTCGXXXXXXXXXXACGAGAACTAGCAAAGTTCATGTTGATGCTTGCCAATGACAAGGATACGA
>Marker1497
AATATTTTTCTGAGATTCAAATATTTTATCATAATAACTCATTTTGTTAGXXXXXXXXXXTTTTTTTTATAAATAAAATGGGTTTGATGACCCATTTTTCTTTTGCAATA
>Marker1058
TCCCAAACTAAGACCAATCATGAATGATGTTGTAAAAGAACTAGAGCAACXXXXXXXXXXGAGTAATGTTTTGTTTCGGATTCTTTGATTACTAATGTATGATTTCTCTG
>Marker983
GTGAAAAGCCAAAACTCCTGACCTAGCCAGATCCGACGATGATGTTATTGXXXXXXXXXXTCAATGGCGTCCATTTTTGTTTGTTTCTGATGCGGCTCCGGCTCGTGTGA
>Marker1040
AAACTTCGCAGTTTCTATCTGCTCCCAACACTGGAAGTTGATTGCTCTCGXXXXXXXXXXTTGAGCCTACAAGTTCAACACTCCTTTCGGCCCATCATTTTCCTGGCCCA
>Marker1050
CAACTACAAACCCTACAGTAGAACGAACAAAGAGAGTGTTCTTATCTGCAXXXXXXXXXXTCTCCTTGTCCAAAGGCGGGTGAGACGCCTTCACACTCTCCTGCTCTCCA
>Marker1029
TTCTCTTGCAGGTCTCGAACCTGAAACCAAGTATTATTATCAGTGTGGAGXXXXXXXXXXATGCTCCCATTAGGGAGACATATCAACCCCGTTGGGATGCGTGGGGCAGG
>Marker1248
CCCTAATCTCAAATTGGGAAACACGGGAAGTTTTGCGACAACAATCATGAXXXXXXXXXXTAAGGGATGACAAAGAAGTGGCCCATTTGTCCTTGAACTTGATGGCAGGA
>Marker1324
TAAGCTTGATAAAGTCATCTGGACCTTTTCTTTTTTGGACCTTTGTTTATXXXXXXXXXXTCACTGGACAACTATTACACTCAAGATAAGGGACTGGAGCATGTAGAGTG
>Marker809
CCGCCACGCCCTCCGCTCACAACCGTTGTCCAGATCTGCATCGCCGAGCCXXXXXXXXXXATCGAATTTTGTATTGTTATGCTTAGGATTGTTTCGAGAACGTTAGTTGA
>Marker887
GGAAGACGGAGCGGGGCATGATCCGCCCATGGGGAGTGGCTCATGGTGAAXXXXXXXXXXCGACTTCTGTGCCCAGTGGAATAAATGCGCAAGACCTTTGCTAGCGCATA
>Marker1945
TCTTCCTGGCGGGATTTAGGTCTCTCAGGAGCTAGATGAATGGATGAAAAXXXXXXXXXXGGATCTTGAGTAGCATGTCATGATGATCCTCGTAGATCAAGCTTTGATGC
TCTTCCTGGCGGGATTTAGGTCTCTGAAGAGCTAGATGAATGGATGAAAAXXXXXXXXXXGGATCTTGAGTAGCATGTCATGATGATCCTCGTAGATCAAGCTTTGCTGC
>Marker915
AGGCTGGTGGATTTCTAGGGGCTTCCCATATAGGATTTATGCAATTGGGCXXXXXXXXXXATGCTGATGATGTGAGCGTTCAAAGATACGCTCGTGCATACATTATGCAG
>Marker1351
GCAAGGAAAAAACCTTTACTCACTTACTGGTAGTGAGAATCAGAAGAGTTXXXXXXXXXXAATGGAGGAGAAGCCATGGAAAGGAATGGAATGGAAGGGGAAGAAGAGAG
>Marker1279
GATGGCGAAGATTGAAGAAAGAAAATCTAGCACTCATCCAAACTGAAACCXXXXXXXXXXCAGCAATGAACGTGTCTGTAGCATCAGCATGTAAGCAAATTTCACAAGGT
>Marker873
AGGAAACGAAATCGGTTATTCCTCAACTAAGTGAAGCTTTACAAAAGCAGXXXXXXXXXXAATAGCTGTGAGGTTTTGTACTTTAGTTACTATCATTGGCTAGTTGTAGC
>Marker1982
GACAGTCCACCAGACCGACTCGTTATCTTGTTCCCAAGAACAGAAAAGGAXXXXXXXXXXGTTCTTCCTCTTAGGAAGAAGACATGTAACTCTCATTGATTATCTCGTTT
>Marker864
TATAATTCTCCGTGAACTTCCGGTTCGACAACATGGACGCTAAAAACCGTXXXXXXXXXXGATTGTGGACCGTTGGATCGTTGCTCCGAGTGGATTTGATGGGTTTGTGA
TATAATTCTCTGTGAACTTCCGGTTCGACAACATGGACGCTAAAAACTGTXXXXXXXXXXGATTGTGGACCGTTGGATCGTTGCTCCGAGTGGATTTGATGGGTTTGTGA
>Marker1342
CACACAACTCTATCCCATCCCATGCATCATATTGCCTAATTTTTATCCCAXXXXXXXXXXCAACGGCTTCTGAATCATCTGACGATTTTTCATCAACAACTTCGTCAACT
>Marker992
AACTGCTAGAGCCAAACTCAAGAATAAGCGCCAAAGAATACAGAGACCGAXXXXXXXXXXGGTGGATTGGAGGGTTGGGCCCAGGAGGTAGACCCCACTTTCCCTTCCTA
>Marker777
CTAACGGCCCAGAGCCCACTCGTGGCGATAAGTTGACATGTTCAAGTGCCXXXXXXXXXXCACGGCATTGTATTGACTGTCATCGTCAATTGCACACATCTATGGGAGAA
>Marker930
CAAAGCTGAAAGAACGCGTCGAAGAAAGCAAGAGATCTCAAGCAGACCTCXXXXXXXXXXAGGAATTACCGAGGATAAATTATCCATCTCTTGATTCCCTACTTCACCCA
>Marker831
GAGATAGGCTTTCTTCTAAATACTAAAAGGTTTCATAGAGAAAAGCAAGGXXXXXXXXXXTTTGTCCGGGGTCCGATCCTTCCATAAGGAAAGGTTTACAGAAGAAGTCC
>Marker752
AACAGGTTCGATCTAAAGCTTCACACAGCGGGAATCATTGCAGCAACATTXXXXXXXXXXTGGGAATAATATCAGGACTAACAGGAGCTGGTGGAAACTTTGGAAGTGGT
>Marker1349
TCCCTTCAAATGTCTGGTGTGCCAGTGGTTGGTTGGTTTGCGATTATGTTXXXXXXXXXXATGTTTACCTGGGTGATCCAGGGTCAAACATAGGGAATCGTTTGCAGATG
>Marker1240
GGCATACATGACTGAGCAATGTCACTTTGGCTCATAGAGTAGAGGGTGGAXXXXXXXXXXTTCATGACACTTGTACGGTCTTCTTCAAGACGGACTTCATAACACTTCCA
>Marker1868
GAACAGAACTACATAAACTAACAAGAAAACAACAATTTGGCGATTACGTCXXXXXXXXXXATAATGAAAAGACCCAAGGAAGAAGATGAAAGATTTACAAACACCCATTT
GAACAGAACTACATAAACTAACAAAAAAACAACAATTTGGCGATTACGTCXXXXXXXXXXCATAATGAAAATAACCAAGGAAGAAGATGAAAGATTTACAAACACCCATT
>Marker957
TGCACCGTCCACGATTCTCGCATCCTCATGGGAACTGCTTGAGCTTACCTXXXXXXXXXXAAACGTTACAAGCAGCAGCCAATATGAATCCAGAAACGTAACACTGGTCT
>Marker1010
TAGCTTGTAATGCCTGTTGTCGTCCACTTTCGGTCATCCGGCGAAGAGGAXXXXXXXXXXAATTATCGTGAACTGCTGATCGAGCAACAGCTGAAACTTCAGGATATGTC
>Marker1042
TAAATCATAAAAAAAAAGGCATTATACATAAAGATTTCCTAGCTTTGCAAXXXXXXXXXXACAGCAGATTTCAAATTATGACATTGTATTTATGAACGTCAGGCGATACA
>Marker603
GGCGAAGTGTGCAAACGGGATGGGGAAGAACTCTACGGACACCTCTGACAXXXXXXXXXXTGTCCGCTTATTCCTGTTTCCATTCAGTTTGGACGACTTCGTGGGGTCAC
>Marker1249
CGGGAACCTGAAAAGTGGGAAGATTGTACACGATTACATCAGAGAAAACAXXXXXXXXXXGTGCGAGCCTTGCAGCTTTGGACAAAGGTAGAGAAATCCATGGATATGCA
>Marker1180
ATCTCTACAAGGTAACACCACTGCAGAACCTTTGCACCTTCATTTTGTTTXXXXXXXXXXAGAGATGCCTGTGCTAGTGGTAGGCGGTGTCGAGGATGCTCTCGTCTCTC
>Marker939
TTGCAAGAAAAGTTACAGGAAAGGAGAGGGGATTCACCGAAATACAGCGGXXXXXXXXXXACCACTGCTTTAGGGAGTTACCTCAGTTCATTCATTCTAACCATTGTCAC
>Marker1405
TGAAGAAGAACAATACGCTATGATCAAAGGGCAAAAAGTGGACTTTGGGTXXXXXXXXXXGAACCTAGTGAACATAGGCGAGATCATAAGTGAGTACATCCTAGCATGGG
>Marker990
ATAGAACATCACGCAAGCGTCCCCGTCGTCACAAGCCACATCCCTCACCGXXXXXXXXXXAAAGGAAACGATAGTGACTTTTCGAGAAGAGAAAATGGTAGTCAGGTGAT
>Marker1014
TGAAGAGAGAGCTGTAATTGTAGCTAGCAAAGAAGATGATGTTGACATGCXXXXXXXXXXTTGTTATGTTGTCTTGTGATGATAACAGTAATTTTGCTATATTTTCAGTC
>Marker2772
ACATTGCTCGAAACTACAGTGACGTTCTTTCTGCAAGAATTTTCAATGAAXXXXXXXXXXTGGCTGAGTAACTATCTCCTTTCTCCCTTCCAATAGTGGTGGCTACAACC
ACATTACCCGAAACTACAGTGACGTTCTTTCTGCAAGAATTTTCAATGAAXXXXXXXXXXTGGCTGAGTAGCTATCTTCTTTCTCCTTTCCAATAGTGGTGGCTACAACC
ACATTACCCGAAACTACAGTGACGTTCTTTCTGCAAGAATTTTCAATGAAXXXXXXXXXXTGGCTGAGTAACTATCTTCTTTCTCCTTTCCAATAGTGGTGGCTACAACC
>Marker1015
GGGGGAAGTGGGGGACGCGTTTTTGGCATGGTACGAACGAAGCCGATTTTXXXXXXXXXXGTATCCCACCCTACCTCCTAATTTTGCTAAGAGTATAAATAGCGATGATG
>Marker828
AGGCCAGATGTGCGATAGAGGGCGTGCGGAGACATTCGCCGATGTGAGGTXXXXXXXXXXAAGGGCAACATGTGCAGAAGTCGTTAGACAGTTGTTGGGAATCCCTAAAC
>Marker1191
TTACCAGTGGAGAAGACGGTAGAGAAAATGCGCTGTTCGAAGGGGCAAGAXXXXXXXXXXCGAGCCTGGAAGTGGAACAGAATTTCAAAAATAGGAATTAGGGTTCAAGG
>Marker941
TGATCTCTTTCATTCTCTGAAGTAGACAGTCAATTCTCTATTTCAAGTATXXXXXXXXXXTGGCTTAGTCAAAGTTGCTTGGGCTAAGAATAGGTTTCATTCTCAATGAA
>Marker897
GCCAGATGATGCAGCATCTGAGTTCTCTTCCACAAGTGCTCCCAAGATGTXXXXXXXXXXTGACAGGATATGGTATAATGCCATATAATACAAGCTACGTTCTGCTTCAA
>Marker1334
ATCTGGTCGTTCCTTTCAAAGCCAATGTGCCTTTGTTCAACGTTTTGGGAXXXXXXXXXXTCGGACCATCCAGTAGCTAGATGTGAACTTTCAAGCTCTCCGACCCCGTT
ATCTGGTCGTTCCTTTCAAAGCCATTGTGCCTTTGTTCGACGTTTTGGGAXXXXXXXXXXTCGGACCATCCAGTAGCTAGATGTGAACTTTCAAGCTCTCCGACCCCGTT
>Marker2270
TGGTCCTTCGCAAACTTTTTGGAGAAGCAGTAGTACCTGATCCAGTTGCAXXXXXXXXXXTGAGTGTGAGAATGATGAAGTTGGGGACATAATTACAAGACTTGAGGCTG
TGGTCCTTCGCAAACTTTTTGGAGAAGCAGTAGTACCTGATCCAGTTTCAXXXXXXXXXXTGAGTGTGAGAATGATGAAGTTGGGGACATAATTACAAGACTTGAGGCTG
>Marker1078
TAGGACCCCCCTCTCTCACATTGTTACGGATATGCTTCAAAATGTGATCTXXXXXXXXXXCATAGTATTTGTTTGTATCATGTGAGGCCATATTGAGGGAAGATGATTGC
>Marker1882
CAGTGTGCACCGGATCTTGATGTGGTGCAGCCGCCTTCCACTTGCTCGGAXXXXXXXXXXCGTGAATTTCAGTTTTGAAAGATAAAATCTCTAGACGTGGTCTGATACTC
CGGTGTGCACCGGATCTTGATGTGGTGCAGCCGCCTTCCACTTGCTCGGAXXXXXXXXXXCGTGAATTTCAGTTTTGAAAGATAAAATCTCTAGACGTGGTCTGATACTC
>Marker1328
TGAACGAAGCAGACAGAGTTTTAGAGTCAATGCTTCAGAAGGGTTACAAAXXXXXXXXXXCATCGGGATCAACAGTAAAGAAGGTAACATGGATGCAGTTTTCAATGTGC
>Marker1384
CCATTGTCTTCTGCTTGCAACTGGCAATATGAGAAAAGGCATGTCTACCCXXXXXXXXXXTGTTGAACTTGACCTTCTTTCTCTTCTACCCCTAGCAGGTCACTTTTCAA
>Marker1606
GCGGAAGCAACACTGAAACCGACAAAACCGCAATTGATAATAAAACCGCAXXXXXXXXXXCACCGTCATCGGATGAGGGAGGGGGAGAAGACGGCTGATTCACAAAGGAA
>Marker1510
CCGAATGCTTGCTTACAATGCTGGTTCAGAGCTATGTTCTCAGCATTTGTXXXXXXXXXXGTGTCGAACCCCAAGGCTAAGGAATTCTTTCCTTGCCTCAAAGCTATTCA
>Marker1158
TGATCTCTGGTGCCAAATATTCATGTGTACCAACAAATGACATTGACCTCXXXXXXXXXXAGTCTGAAAGCATTATATGTCCATCTTCCCTCACAAGAACATTCTCAGGC
>Marker1155
ATACTTGAGTTCATGTTCGCCAACCTCTAGATCATCCTCCAGCCATCTCAXXXXXXXXXXGGCAGTCGAGCTCTAGAGACCAAGCGAACAGCGGGACTAGTGCAACCATG
>Marker1526
CTTCAACCCATTCATCTTCATTCGTGTTCAAATTACTCTCACGTTGTGAAXXXXXXXXXXCTTTCAAGAGGCATCACTGAAAGTCTGAAATGCTCAACGTAATGTAGACT
>Marker1437
CAAGAGAAAACCCACATCAAAGCCAATTCGCCAAAGGAAGAGAGCTTCTCXXXXXXXXXXGGCATCTTCATTTCTTTCATGTAAAATTCACCATATAAAAAGAGCTGCAC
>Marker1299
GAGTAATATCTAGGTACAAATTACACTTATCAACAAAGTAATATGTAATCXXXXXXXXXXGAACGTCGAATGATAGTCACTGAACGTCACCGTCAATGTCTTCCTCTCCG
>Marker1039
TCGAATGCATATCTGAGTTATTTTCATTTTCAATCACAGGGTGCTGAGTTXXXXXXXXXXCTTATTAGTTTTGTTTTCATGTCCCACAGATGAGTTTGGTTGTTCACCCG
>Marker975
CGAATTCACGCCAAGGGTAGGTATGACATTCATCATGTCTCTCTACAAACXXXXXXXXXXTGATTATTATTTTGGCTTTGTTTGTTACTTATGTTGTTAGTCTTAGCACA
>Marker865
CCACTGAGCGGTCTGATTCTGTGTAATCTTCAAGTTGCTTGCCTACAAAAXXXXXXXXXXTCAGAACGGGGTCGGAGGCCCCAAAAGTTATCATCTAACCACTGGGCGGT
>Marker1403
GACCGAAAAAACAGATCTAAAAGACCAGATAAAACGGCGACGTCTTCCAAXXXXXXXXXXGGAGAATGTACGAACACAAGTATAAAGAGAAAGAGAGTATACCGCCATTG
>Marker1231
GCGACATAAAAAAGAGTGCATGTTTCAAAGTATTGTGGTTCACTATATGGXXXXXXXXXXTCTTTGGTTCTCACATTTTTGTGTCTGTCTAAATTGGCTAGGCAAGGTTG
>Marker1126
AGGCAGGGGAAGAGGGAGGAGGGGTACAGCGAGATGCACGTATCTATGTAXXXXXXXXXXTGTGACTATTTGAGGTATCCAAAAGGAGTACATGAGGAGAAGAATCGGTC
>Marker1103
GAACTTGAATTACTTGTTTTATGGAAGGTCGAAGATTAGGGTCAGGATAAXXXXXXXXXXGCCTAAAGTTCCAACCAACCCAGTTGTTTGAGCACCCAACTCATGGTCCA
GAACTTGAATCACTTGTTTTATGGAAGGTCTAAAATTAGGGTCTGGATAAXXXXXXXXXXGCCCAAAGTTCCTACCAACCCAGTTGTTTGAGCACCCAACTCATGGTCCA
>Marker3280
ATAACACATGACCAACTCTGTTTCAATGAACATTTTCTACGTAACTTGGGXXXXXXXXXXTTTGAACAACTAACCTATAAATTTATGCAAACTGCAAAGCTTCCTCGCGC
>Marker1438
GAGACCAAGTTGGAGGTCCAATTATATTGTCCTCCATTCCCCAGATCGAAXXXXXXXXXXTTGACCATTCTGACATGATACATAATGCTGCTGGGGGAAATATGGCTGAG
>Marker980
CTGACAAATCACTGCAAACAACCCGAATATCGGTACCTATCGGCCGCCACXXXXXXXXXXTGATGGAAAATCCGACGACCCATGAGGGAGCGGCGGCGGTGGCAGAGAAA
>Marker1282
GGAAGACGGAGCGGTAGGCCTACTTTGAGGGATCGACCCAGGAGAGGCATXXXXXXXXXXATAGCGAGGCAGAAGGGATTGTGATGTCTGAGCTTCTTTCTTACCATAAA
>Marker670
CGGTGATGCGGCTCCCAAAGAGTGATGAACAGTGACTGGGTGTTGGAGTGXXXXXXXXXXACTTTACCTTTTTGAGAAGGTCGAGAACTTCACACTCCACAAATCGATTT
>Marker1025
GAAGTCCTTGGATTAGCATATCAAGGCAATGAAGCAAAATTGACTCGTTGXXXXXXXXXXAAGGTTTTGGTCCCTTGAAACCTCAAGTTCTTTCTCGGTAAACTCACTGG
>Marker1654
CATGCCCTGGGAAATTAGTAAAGATAAATGTGTAGAAAGAACTGTGAGGTXXXXXXXXXXTGATTTGCAGCTATGTGATTGCATCGATGGGTCTGCAAGTGACTTGGAGT
>Marker947
TGCAAATGGCTCAGCTCGGAAGGAAGGCGAGTGCAAGACCTAGGTTAGTAXXXXXXXXXXGCAAGAAATAAAAGGAATGTATTTGTAATTTTAGAACCCGGTGTAAAGTG
>Marker832
AATCATGGTTGGCCAAGGTACAAGGCTACATGGTGTCATTGAAGAGGCTGXXXXXXXXXXCGGTGTTCCTCCAACAGCTTTGGTAGAAATCTCTAATGTAGGATTCCATG
>Marker1142
CATCGGTGTAATAACTAAGGTTAGTGGGTGGCAAGGCATACCAATTTGACXXXXXXXXXXTCGTCCATAGCATCATTGATTCAAACTCGACGGCAGCGGCGACAACGACA
CATCGGTGTAATAACTAAGGTTAGTGGGTGGCAAGGAATACCAATTTGACXXXXXXXXXXTCGTCCATAGCATCATTGATTCAGACTCGACGGCAGCGGCGACAACGACA
>Marker1616
GGGCAAAGGGGTTAGGTGAGATGTGTTGAAAGTAAGTTGTGTGAGTGCCAXXXXXXXXXXCCAGATCCTCTTCACGGGTTAGGATCCAACCGTTACAATACGCTGAAGTT
>Marker1976
CCGCCACCACAGTTCTCCCGCTCTGCCCACGCTCAGGGAACCTAATCTTCXXXXXXXXXXAAGCATACATCGATGAACATGGCATGTAATCTAGATGACAGCATTTCCAA
>Marker1961
GCAGCAGCCTGTGAGTGTATGAATTTTTGTCTAAGGAAGTGAAGAAACCCXXXXXXXXXXCTCTTTCACATCTTCAACGGCTTTCTCTTGTGCTTCCCCTTCTGTTTTCA
GCAGCAGCCTGTGAGCGTAGCAATTTTTGTCTAATGAAGTGAAGAAACCCXXXXXXXXXXGCTTCTCTTTCACATCTTCAATGGCTTTCTCTTGTGCTTCCCCTTCTGTT
>Marker769
CCCTGGCGCACAAAGGAGACGCCAAGCGTACTCCACTGTTGATGTCATCCXXXXXXXXXXGAAGATGTCACTACGCGTCGGGAGTTTTCCATTGTTTCCAGACGTCTTTG
>Marker888
GCATGACAAGTCTTCTTTCATTCAACAAATCAAAACTACACCCTAATCTCXXXXXXXXXXCATTCTCAGCAAACTTCCTGATCTCCTTGATGGCCTTGGGAGCCTTCTTC
[truncated: 72,558 more rows]

## Sheet: TableS2
Sequence information of the mapped SNP markers
>Marker342
CTCCAGAGCCCATTCATCCAAACTTGCAATGGAACCCAAATTTTTGAGATXXXXXXXXXXTCGACATGATTGCTTTTCGTTTGCACTTTATGGGGTCACGATCTACTTGC
CTCCAGAGCCCATTCATCCAAACTTTCAATGGAACCCAAATTTTTGAGATXXXXXXXXXXTCGACATGATTGCTTTTCGTTTGCACTTTATGGGGTCACGATCTACTTGC
>Marker356
CAACCAAGAAGGAGCCCAACTTACCCATTTGACATATCAGTGCAGCTAGGXXXXXXXXXXTACAACATGTGCACTGCATCGTGCAAACTCGCAGTTCGGTTTGATTCGAT
CAACCAAGAAGGAGCCCAACTTACCCATTTGACAAACCAGTGCAGCTAGGXXXXXXXXXXTGCAACATGTGCACTGCATCGTGCAAACTCGCAGTTCGGTTTGATTTGAT
>Marker579
TTAGGATGTATTTGAAATATAATTTTGAGATAGACTCGAAAGGATGGGTGXXXXXXXXXXGGACGTTGATGGTGGATCGTGTGGAGGAGCTACATGCAGACGTCCACGCC
TTAGGATGTATTTGAAATATAATTTTGAGATAGACTACAAAGGATGGGTGXXXXXXXXXXGGACGTTGATGGTGGATCGTGTGGAGGAGCTACATGCAGACGTCCACGCC
>Marker470
CCAACGACAATCGCCATAAAACAATCACTAAAGGTTTGCCAGTGACTATCXXXXXXXXXXCAAAAAATGGTTGGTGATGGTGGTCAAAAGTTGGCTGACAACGATGGCCA
CCAACGACAATCGCCATAAAACAATCACTAAAGGTTTGCCAGTGACTATCXXXXXXXXXXCAAAAAATGGTTGGCGATGATTGTCAAAAGTTGGCTGACAACGGTGGCCA
>Marker543
AGCGAAGGAGAGCTTGTTTCTTAGTAACTTCTATGGATTGTTGTCTCACGXXXXXXXXXXATGGTTGCATCGGAGCCGCTGTCGACGGCGTGTTCTACGTGATTGGAGGA
AGCGAAGGAGAGTTTGTTTCTTAGTAATTTCTATGGATTGTTGTCTCACGXXXXXXXXXXATGGTTGCATCGGAGCCGCTGTCGACGGCGTGTTCTACGTGATTGGAGGA
>Marker591
ACCTAATGGAGGCATGAAGTTTGAGCATCACTTATGGTCAACAACCAAAAXXXXXXXXXXGAATACGAACACCTTCACTTGTGAGTTTGATTAGAAGTAGATTGCACTAG
ACCTAATGGAGGCATGAAGTTTGAGCATCACTTATGGTCAACAACCAAAAXXXXXXXXXXGAATACGAACACCTTCACTTGTGAGTTTGACTAGAAGTAGATTGCACTAG
>Marker554
CAGCGCTAACAGTGGTAACATCGTTATACTTCTGGTGGTGGTGTTTGCCGXXXXXXXXXXCATATTCCAGAATTTCTTTGCCGCCATAGCTTGCCTTCGCTCGATTTCCA
CAGCGCTAACAGTGGTAACATCGTTATACTTCTGGTGGTGGTGTTTGCCGXXXXXXXXXXCATATTCCAGAATTTCTTCGCCGCCATAGCTTGCCTTCGCTCGATTTCCA
>Marker497
GCTGATCAGTCACAACATCCATGCAATCCCGAACCAGGTCATAACTCTCCXXXXXXXXXXTGGGAAGGGCTTGTTTAGGAGTCATTTTGCTGGAGGATGCGTCTAACAAA
GCTGATCAGTCACAACATCCATGCAATCCCGAACCAGGTCATAAGTCTCCXXXXXXXXXXTGGGAAGGGCTTGTTTAGGAGTCATTTTGCTGGAGGATGCGTCTAACAAA
>Marker585
CATCAGTATGATAACTATGGTCGGTGAGTGGCAGGGCATACAAATTTGAGXXXXXXXXXXGACGTTGTCTGAAGGCAATGGAACCATACATCCATGGTTCGTAACTTGCT
CATCAGTATGATAACTATGGTCGGTGAGTGGCAGGGCATACAAATTTGAGXXXXXXXXXXGACGTTGTCTGAAGGCAATGGAACCATACATCCATGGTTCATAACTTGCT
>Marker891
CTTGAAACATTCCTCCGCTTGTAATATTATTGAACGAGCGTTCGTTCTGTXXXXXXXXXXTTGAGTAATCAATAGACTATGTGTGTCGATTTAGTATTCATGTATTCGTT
CATGAAACATTCCTCCGCTCGTAATGTTATTGAACGAGCGTTCGTTCTGTXXXXXXXXXXTTGAGTAATCAATAGACTATGTGTGTCGATTTAGTATTCATGTATTCGTT
>Marker577
TGGTGTAGGCATCAGAGGCATTAGGACCGCGACCAGTGGCGAGGCCTTCCXXXXXXXXXXACCCGCTTAGCAACTGGAATACTCCATGCCTAACCATTTCATGAAGAATG
TGGTGTAGGCATCAGAGGCATTAGGACCGCGACCAGTGGCGAGGCCTTCCXXXXXXXXXXACCCGCTTAGCAACTGGAATACTCCATGCCTAACCATTTCATGAAGATTG
>Marker774
GCACCGCATATGATTCCCACGTGGCTTCGTGTGCTGGTTGATCTTTCCACXXXXXXXXXXCTTTTCGCAACGTTTTTTAGCCAACGACTGCTGTCTATACGGTTGTATTT
GCACCGCATACGATTCCCACGTGGCTTCGTGTGCTGGTTGATCTTTCCACXXXXXXXXXXCTTTTCGCAACGTTTTTTAGCCAACGACTGCTGTCTATACGGCTGTATTT
>Marker555
ACGAGGAAATGCACTTGGAGATGGAGTTTATGCGATTGAGAGAAGAGAAAXXXXXXXXXXCCGACCGCCTAGGGTTTGGTGCGGTGGCGTTGCGGCCGCGGATTCAGCCA
ACGAGGAAATGCACTTGGAGATGGAGTTTATGCGATTGAGAGAAGAGAAAXXXXXXXXXXCCGACCGCCTAGGGTTTGGTGCGGTGGCGTTGCGGCCGCGGATTCATCCA
>Marker894
AGCCTGAAATTAGCTTGGACGAGAAGACAGCATTCCTAACAAAGGCAGTCXXXXXXXXXXGCCTTCGGCCTTTGGTAGCTGCAATGGGTTGGGATTTATTGTCGGGTCAG
AGCCTGAAATTAGCTTGGACGAGAAGACAGCATTCCTGACAAAGGCAGTCXXXXXXXXXXGCCTTCGGCCTTTGGTAGCTGCAATGGGTTGGGATTTATTGTCGGGTCAG
>Marker878
TACCTGAATCTGACTCTTCTGAGTTCCCTTTTGCCGCCAGGCAAAGCTCTXXXXXXXXXXCACACCGGCTCCAATGGGGCGGTAGAGATTGCGGGGCAAGCGTTCTGTAG
TACCTGAATCTGACTCTTCTGAGTTCCCTTTTGCCGCCAGGCAAAGCTCTXXXXXXXXXXCACACCTGCTCCAATGGGGCGGTAGAGATTGCGGGGCAAGCGTTCTGTAG
>Marker755
ACCGGCGGTTCAGCGACGAAGCCAAGACCATAAAATTTTCCACATCCACGXXXXXXXXXXTTCGAGCAACTCCGCCGCCGTTCTAAGTGCGGCGACGTTGAAGGGCGTTA
ACCGGCGGTTCAGCGACGAAGCCAAGACCATAAAATTCTCCACATCCACGXXXXXXXXXXTTCGAGCAACTCCGCCGCCGTTCTAAGTGCGGCGACGTTGAAGGGCGTTA
>Marker1081
AACGGTTAGGACTACGGCTTCGGCTACGGCTCCGACTTCGGACTTGGTTCXXXXXXXXXXATAACACCAACTTGATCTTTAGAACCGCCAGATGTAATTGGTCCTGTCAG
AACGGTTAGGACTACGGCTTCGGCTACGGCTCCGACTTCGAACTTGGTTCXXXXXXXXXXATAACACCAACTTGATCTTTAGAACCGCCAGATGTAATTGGTCCTGTCAG
>Marker1257
ACGTGGTGCAACACTTCAGTAAGAATAAAGAGTAAAGATGAAGTTGAAATXXXXXXXXXXGTCGTACTGAAATGTGTATCTTCTAGATCAATATCTCTCTTTTTTGGATG
ACGTGGTGCAACACTTCAGTAAGAATAAAGAGTAAAGATGAAGTTGAAATXXXXXXXXXXATGTCGTACTGAAATGTGTATCTTCTAGATCAATATCTCTTTTTTGGATG
>Marker1024
CACCATTGTTGCCGTCGTGCTTTCTACAGTAGAAACCATTGAAAGCAAACXXXXXXXXXXTGATTGTTGGGACTTCTGAAAATTCAATTCCAAGGCTCCTGGTCGTAGGA
CACCATTGTTGCCGTCGTGCTTTCTACAGTAGAAACCATTGAAAGCAAACXXXXXXXXXXTGATTGTTGGGACTTCTGAAAATTCAATTCCAAGGCTTCTGGTCGTAGGA
>Marker707
TGAGGGAGGAAGGAAAGGGTTGGAGAGAGAAGAAAAGAGTAGAAGGTAAGXXXXXXXXXXCACACAAGTACCACTATCTCTTCATTACCTAATTTATTTTGGGCTAAGGG
TGAGGGAGGAAGGGAAGGGTTGGAGAGAGAAGAATAGAGTAGAAGGTAAGXXXXXXXXXXCACACAAGTACCACTATCTCTTCATTACCTAATTTATTTTGGGCTAAGGG
>Marker1145
CCATATGCAATGAACATTGAACACAACCAAATAACTGAATGTACGCCTCTXXXXXXXXXXTGAAAAAATTTGAAGAGTGTCCAATTCGGCCGAGGTCAACCAACGTGTAA
CTATATGCAATGAACATTGAACACAACCAAATAACTGAATGTACGCCTCTXXXXXXXXXXTGAAAAAATTTGAAGAGTGTCCAATTCGGCCGAGGTCAACCAACGTGTAA
>Marker1036
GTCATTGATGGACTCAAAAGCACTTCTTCCACTACAAGAAATCGGAAGATXXXXXXXXXXATGGGTACCTATTCTCGGCGTCTACAGTGCTGCATCGAAGGAAGGGCAAA
GTCATTGATGGACTCAAAAGCACTTCTTCCACTACAAGAAATCGGGAGATXXXXXXXXXXATGGGTACCTATTCTCGGCATCTACAGTGCTGCATCGGAGGAAGGGCAAA
>Marker1877
GCAGTATTGCAAAAGACGTTTTAGCTGTGGGATCAGACATTGTTAGAAAAXXXXXXXXXXTTGCTCATGTTTGAAAGTTCTCTTTGATGCTGCAAGCATTCTCAGCACCA
GCAGTATTGCAAAAGACGTTTTAGCTGTGGGATCAGATATTGTTAGAAAAXXXXXXXXXXTTGCTCATGTTTGAAAGTTCTCTTTGATGCTGCAAGCATTCTCAGCACCA
>Marker841
GACCTGATGGGTGAAAGGCAGAGTAAGGAAGAGAATGCCATGTGCTGAAAXXXXXXXXXXTAAAATTCTGTCACACCTGCATTGTTCCAAGAAGTTCAGCACGTGTCACG
GACCTGATGGGTGAAAGGCAAAGTAAGGAAGAGAATGCCAATGTGCTGAAXXXXXXXXXXTAAAATTCTGTCACACCTGCATTGTTCCAAGAAGTTCAGCACGTGTCACG
>Marker1318
CGGTAAGTCCAGTGAAGCGTGGGCAATATCTTGTTTGCTGTGCCTAAGTCXXXXXXXXXXGGCTCTCCCATCTCAATAGCTGGATTTTGGGATGTAGTTCTCTAAGGTGC
CGCTAAGTCCAGTGAAGCGTGGGCAATATCTTGTTTGCTGTGCCTAAGTCXXXXXXXXXXGGCTCTCCCATCTCAATAGCTGGATTTTGGGATGTAGTTCTCTAAGGTGC
>Marker1479
GGATCGGAAACCAACAACACACTCGTTTTTCATTCTCCTCTCTTTCAGATXXXXXXXXXXGCTGTTTTCGCTTCTCTCAACTCTGTTCTTCTTGGATACGGTATGCCCTT
GGATCGGAAACCAACAATACACTCCTTTTTCATTCTCCTCTCTTTCAGATXXXXXXXXXXGCTGTTTTCGCTTCTCTCAACTCTGTTCTTCTTGGATACGGTATGCCCTT
>Marker1151
AACTCGACCGAGCTAGCTCTGGAGACATGGGCGCCATAAAGTCCTCTCTGXXXXXXXXXXAGATTGGTTGAATTTTAGGGTTTGCAAGATGCTCACTATTGGGATGGTTC
AACTCGACCGAGCTAGCTCTGGAGACATGGGCGCCATAAAATCCTCTCTGXXXXXXXXXXAGATTGGTTGAATTTTAGGGTTTGCAAGATGCTCACTATTGGGATGGTTC
>Marker3077
GATGTGATGTACCTTTGAGGCAAGTCCTTTGGCTGCTAGCTCTTGCATGCXXXXXXXXXXACCCGAGAAACCATCTGTCTTGCGTGCTAAGTTTTCAAAATCTGCTTCTG
GATGTGATGTACCTTTGAGGCAAGTCCTTTGGCTGCTAACTCTTGCATGCXXXXXXXXXXACCCGAGAAACCATCTGTCTTGCGTGCTAAGTTTTCAAAATCTGCTTCTG
>Marker1366
GGAACGGTACTAGGTCCCGCACAAAGCACTCAATTTGTAACTGTCTCTTAXXXXXXXXXXACTTAGACTTATAGGTTGACTACTTTGAGACTTTTTCTCTTGTTGCCATG
GGAACGGTACTAGGTCCCGCACAAAGCACTCAATTTGTAACTGTCTCTTAXXXXXXXXXXACTTAGACGTATAGGTTGACTACTTTGAGACTTTTTCTCTTGTTGCCAAG
>Marker1251
AGTGCTCGCCGCCGGTCCCGATCTTTACCCTGACATCGTCAAACTTGGTGXXXXXXXXXXGGAGTTGGTCTGTGAACGCACGAAGCTACTGAAATGGTTGCTGGGGAAGA
AGTGCTCGCCGTCGGTCCCGATCTTTACCCTGACATCGTCAAACTTGGTGXXXXXXXXXXGGAGTTGGTCTGTGAACGCACGAAGCTACTGAAATGGTTGCTGGGGAAGA
>Marker1258
GATGAGAGATTAGTTGGTGAGGAAGGGTGTCACGCGAGGAAGGATGTTGGXXXXXXXXXXAGGTTAGCAATATAAGTAGGACAAATATGTGGCATGATGAGGGCATTTGG
GATGAGAGATTAGTTGGTGAGGAAAGGTGTCACGCGAGGAAGGATGTTGGXXXXXXXXXXAGGTTAGAAATATAAGTAGGAAAAATATGTGGCATGATGAGGGCATTCGG
>Marker1443
GGTGGCTCGAACAGAGTTTCATCAAAGAAAACAGTGGATGAACGCTTCAGXXXXXXXXXXACACCTAGGGTTTGTGGGGAAGAAGATGGTTGAATTCTTTGGCACGCTGT
GGTGGCTCGAACAGAGTTTCATCAAAGAAAACAGTGGATGAACGCTCAGCXXXXXXXXXXACACCTAGGGTTTGTGGGGAAGAAGATGGTTGAATTCTTTGGCACGCTGT
>Marker1554
CATGACTACTGGACCATTGCACTGGGAGTTATTGCAGCGTTCAAGGTACAXXXXXXXXXXCAAAGCCTTTTCCATCCTCTACATGACCAGGCCTAAAACCATTGTTACCT
CATGACTACTGGACCATTGCACTGGGAGTTATTGCAGCGTTCAAGGTACAXXXXXXXXXXCAAAGCCTTTTCCATCCTCTACATGACCAGTCCTAAAACCACTGTTACCT
>Marker1777
TTACACGGTTGTTGAGGTTCTAAATGGGGATTGCCGGTTGGACCAGGCTTXXXXXXXXXXAGACGCCGACAGGGTGACTGGATTGCTTGAGTGTGATGGCATTCGGGACA
TTACACGGTTGTTGAGGTTCTAAATGGGGATTGCCGGTTGGACCAGGCTTXXXXXXXXXXAGACGCCGACAGGGTGACTGGATTGCTTGAATGTGATGGCATTCGGGACA
>Marker2393
GAAGATGGAGTGGTACCGTAGACTTCGTAGTTGTAGGTATGGATGACTTTXXXXXXXXXXGGTGTGTCGTAGAGAAGTATTGTGATGGGATGCTTGATAGTTTGCCCAAG
GAAGATGGAGTGGTCCTGTAGACTTCGTAGTTGTAGGTATGGATGACTTTXXXXXXXXXXGGTGTGTCGTAGAGAAGTATTGTGATGGGATGCTTGATAGTTTGCCCAAG
>Marker1518
CCCCCAAAGAAGGAAAGAAGACTCCGGCAGCAATAGGAATTGCTATTACAXXXXXXXXXXTGCCCTCACATCTTGTATACCAAGCTGCACAACAAATTGAATGCAACACA
CCCCCAAAGAAGGAAAGAAGACTCCGGCAGCAATAGGAATTGCTATTACAXXXXXXXXXXTGCCCTCACATCTTGTATACCAAGCTGCACAAAAAATTGAATGCAACACA
>Marker1945
TCTTCCTGGCGGGATTTAGGTCTCTCAGGAGCTAGATGAATGGATGAAAAXXXXXXXXXXGGATCTTGAGTAGCATGTCATGATGATCCTCGTAGATCAAGCTTTGATGC
TCTTCCTGGCGGGATTTAGGTCTCTGAAGAGCTAGATGAATGGATGAAAAXXXXXXXXXXGGATCTTGAGTAGCATGTCATGATGATCCTCGTAGATCAAGCTTTGCTGC
>Marker2270
TGGTCCTTCGCAAACTTTTTGGAGAAGCAGTAGTACCTGATCCAGTTGCAXXXXXXXXXXTGAGTGTGAGAATGATGAAGTTGGGGACATAATTACAAGACTTGAGGCTG
TGGTCCTTCGCAAACTTTTTGGAGAAGCAGTAGTACCTGATCCAGTTTCAXXXXXXXXXXTGAGTGTGAGAATGATGAAGTTGGGGACATAATTACAAGACTTGAGGCTG
>Marker1882
CAGTGTGCACCGGATCTTGATGTGGTGCAGCCGCCTTCCACTTGCTCGGAXXXXXXXXXXCGTGAATTTCAGTTTTGAAAGATAAAATCTCTAGACGTGGTCTGATACTC
CGGTGTGCACCGGATCTTGATGTGGTGCAGCCGCCTTCCACTTGCTCGGAXXXXXXXXXXCGTGAATTTCAGTTTTGAAAGATAAAATCTCTAGACGTGGTCTGATACTC
>Marker1296
TCACTGCCTTATCCACTCCCTTTCCTGCAACTTTGCAGCTCCATTCCCCCXXXXXXXXXXATCAAATTGAACTATAGAGTCTGAAGGCGAGTTCGTTATTTGGGGAGTCA
TCACTGCCTTATCCACTCCCTTTCCTGCAACTTTGCAGCTCCATTCCCCCXXXXXXXXXXATCAAATTGAACTATAGAGTCTGAAAGCGAGTTCGTTATTTGGGGAGTCA
>Marker3217
CAACAATGAATACAAAATTGACTTTCCATGAGAATATTCGGTAAGTTCTAXXXXXXXXXXTGATTTGAAGGTCAATGTTTTCTTGATTGAAGTGGACTATGGGGTCGACA
CAACAATGAATACAAAATTGACTTTCCATGAGAATATTCGGTAAGTTCTAXXXXXXXXXXTGATTTGAATGTCAATGTTTTCTTGATTGAAGTGGACTATGGGGTCGACA
>Marker1873
GCTTCAAGTTTCACATTGTTGGATGACAGCCATGGTATAGTCGACCAACGXXXXXXXXXXAGATGACCTCTCAACATATGCCAAGTATGTGAAGCTAAGTAGGGGCCAGT
GCATCAAGTTTCACATTGTTGGATGACAGCCATGGTGGTATAGTCGACCAXXXXXXXXXXAGATGACCTCTCAACATATGCCAAGTATGTGAAGCTAAGTAGGGGCCAGT
>Marker1585
ACCTCTCCTTTTGATGTAGGTAGGAGAACGACAAAGTCGCTGGCTCTACCXXXXXXXXXXACATCTCATTGAGGTCGTAGATTAGGCCAGGGTTTTTGGCTTTACGTGGA
ACCTCTCCTTTTGATGTAGGTAGGAGAACGACAAAGTCGCAGGCTCTACCXXXXXXXXXXACATCTCATTGAGGTCGTAGATTAGGCCAGGGTTTTTGGCTTTACGTGGA
>Marker1225
TCGCAGTCCCCGTTCCCGGTTCCGGAACCGGATTCTCCGGCGTGCTCCAGXXXXXXXXXXGGGGTGGAAGTGAGATGGGAAGAAGGTGAAGGGTGAAGGGAATTGGTCTG
TCGCAGTCCCCGTTCCCGGTTCCGGAACCGGATTCTCCGGCATGCTCCAGXXXXXXXXXXGGGGTGGAAGTGAGATGGGAAGAAGGTGAAGGGTGAAGGGAATTGGTCTG
>Marker3175
ACCACCCTCATCATATATGAACTCTACCTCCTCCGAGTCCACTGCTACACXXXXXXXXXXGCAATGCGATAACATAGAGTGTAAGTTTACGAAATGTGGAGCATAACTGA
ACCACCCTCATCATATATGAACTCTACCTCCTCCGAGTCCACTGCTACACXXXXXXXXXXGCAATGCGAGAACATAGAGTGTAAGTTTACGAAATGTGGAGCATAACTGA
>Marker1137
CTCTCACTGACATCGCCAAGATCGAGCAGAACGGAATCTTGAAACTGACAXXXXXXXXXXTACTGTTCAAGATTTCGAGTTTGCCGATATCAACGATAACCACGTCGGAA
CTCTCACTGACATCGCCAAGATCGAGCAGAACGGAATCTTGAAACTGACAXXXXXXXXXXTACTGTTCAAGATTTTGAGTTTGCCGATATCAACGATAACCACGTCGGAA
>Marker1949
GCCATCCTGACAAGACATGTACTTCCTTGCCTCACTTTCTCAGGTGTTGAXXXXXXXXXXCACATAAGCTAACTTCATCACCACGTAGTCCCATACAATCACGGTGGCCT
GCCATCCTGACAAGACATGTACTTCCTTGCCTCACTTTCTCAGGTGTTATXXXXXXXXXXCACATAAGCTAACTTCATCACCATGTAGTCCCATACACTCACTGTGGCCT
>Marker1507
AAGCAGAGAAGAAGGAACAGTCGAACCGAAATGAATTGCATCTTACCATAXXXXXXXXXXGGAATGAAGCATGGCCGGCGAGGCGCCGGCGGATAAGAGAGTATTGGCCA
AAGCAGAGAAGAAGGAACAGTCGAACCGAAATGAATTACATCTTACCATAXXXXXXXXXXGGAATGAAGCATGGCCGGCGAGGCGCCGGCGGATAAGAGAGTATTGGCCA
>Marker2171
AGAAGATTTCAAAAGATCAGTAAGAGATAGAGGTCAAAAACAGAAAATAGXXXXXXXXXXACAGTAGCATCTAGGCTTAGGTCAAAAAGTAAGGGAACAGTTGGGGGAGG
AGGAGATTTCAAAAGATCAGTAAGAGATAGAGGTCAAAAACAGAAAATAGXXXXXXXXXXACAGTAGCATCTAGGCTTAGGTCAAAAAGTAAGGGAACAGTTGGGGGAGG
>Marker2632
GCATTCCCCTTGTCAACAATGCTCATTTTCTAGAAGATGACTGAATTGAAXXXXXXXXXXGCTGATACTGAAGCAGTAACAGGTAATTGGTGATACCTTGGTCCTACACG
GCATTCCCCTTGTCAACAATGCTCATTTTCTAGAAGATGACTGAATTGAAXXXXXXXXXXGCTGATACTGAAGCAGTAACAGGTAAGTGGTGATACCTTGGTCCTACACG
>Marker1837
TTCACAGACTTGGGAATCATACTCAACCAGCAGCCTACACTGTTTTACTCXXXXXXXXXXCGCAGCGTGGCATTGCAGAAAGTGTCCACGAGGTGACGTCGCACAAGGCT
TTCACAGACTTGGGAATCATACTCAACCAGCAACCTATACTTTTTACTCAXXXXXXXXXXCGCAGCGTGGCATCGCAGAAAGTGTCCACGAGGTGACGTCGCACAAGGCT
>Marker3883
CCTTTAGCAACAACATTATTTGTTACTAAAACATCACCTTTAGTGGCGAGXXXXXXXXXXTGTTCCCATACAGATGTAGGGAGTTTACCTTATAAGCAAGGGTCTAGCAA
CCTTTAGCAACAACATTATTTGTTACTAAAACATCACCTTTAGTGGCGAGXXXXXXXXXXTGTTCCCATACAGATGTAAGGAGTTTACCTTATAAGCAAGGGTCTAGCAA
>Marker2793
GTTTCGGTTTACCTCCTGTCGGTAGTAGAGTTTTTGCCGTGGAGAAGAAGXXXXXXXXXXTGGGATTGTAATGAACCCCAGAGCGTCTACAATGAGTTCTCATGATCATG
GTTTCGGTCTACCTCCTGTCGGTAGTAGAGTTTTTGCCGTGGAGAAGAAGXXXXXXXXXXTGGGATTGTAATGAACCCCAGAGCGTCTACAATGAGTTCTCATGATCATG
>Marker711
CAGGGTATAATGAAATACAAATCACAATTTTTTTTTTTTGCTCTGTTTTCXXXXXXXXXXTCAGATTCTAGCGGTTAGAAAAGGAAGTGCGGCATGCAGGCGTTTGAGGC
CAGGGTATAATGAAATACAAATCACAATTTTTTTTTTTTTGCTCTGTTTTXXXXXXXXXXTCAGATTCTAGCGGTTAGAAAAGGAAGTGCGGCATGCAGGCGTTTGAGGC
>Marker1512
GGAGGAGACTGGCTCAAGTGTGACTTGGAGGAGAGGAAAAGGTCTGCTTGXXXXXXXXXXCTTTGTGGGAGAAGATGAATAGTAGTAATGACATGTTTTACGAATGAGTT
GGAGGAGACGGGCTCAAGTGTGACTTGGAGGAGAGGAAAAGGTCTGCTTGXXXXXXXXXXCTTTGTGGGAGAAGATGAATAGTAGTAATGACATGTTTTACGAATGAGTT
>Marker2654
GCTACGTGATAAAGACTATATGTGGTAACTTGTGAAGATTGGAAGTGTTTXXXXXXXXXXAGAAGTGTACACCAAAAAAGTGTATAAATATGGAGAGTTTCAGGCAAGTT
GCTACGTGATAAAGACTATATGTGGTAACTTGTGAAGATTGGAAGTGTTTXXXXXXXXXXAGAAGTGTACACCAAAAAAATGTATAAATAGGGAGAGTTTTAGGCAAGTT
>Marker3976
TATGAAGCATTCTTCTGCACGAAATACAATTGAAAGAGCATTCGGTGTTCXXXXXXXXXXGTGACTGGGAGTTGCGTAACTAGTAGCACAACTAGTGTAGTCATAGTTGT
TATGAAGCATTCTTCTGCACGAAATACAATTGAAAGAGCATTCGGTGTCCXXXXXXXXXXGTGACTGGGAGTTGCGTAACTAGTAGCACAACTAGTGTAGTCATAGTTGT
>Marker3279
CAAAAATCCCAAAGCGGTGCAAATACTCCTTCCTAGTCGGATAGCTCTTCXXXXXXXXXXTGGCGGTTTACAGAATCATATAACTGCACATTTACCATTATGTCCATCCA
CAAAAATCCCAAAGCGATGCAAATACTCCTTCCTAGTCGGATAGCTCTTCXXXXXXXXXXTGGCGGTTTACAGAATCATATAACTGCACAATTACCATTATGTCCATCCA
>Marker4661
GGCCTAGGATACAAGTTTATTCGTGCTTGTAATTGCAACAGTGTATTGTAXXXXXXXXXXAGTTTCCTTCAGCTTCATGGAACGCTTGTTTGGATTGACTTCTGATGAGT
GGCCTAGGATACAAGTTTATTCGTACTTGTAATTGCGACAATGTATTGTAXXXXXXXXXXAGTTTCCTTCAGCTTCATGGAACGCTTGTTTGGATTGACTTCTAATGAGT
>Marker1628
CATGCCCCCCAGATGCCCTTCGAAGTTCTTGGATTATTTGCAACAGTATCXXXXXXXXXXTCTTCAAACCCATTTCCAAACAGAACACGTAATGTCGTTTCTGATGGGCC
CATGCCCCACAGATGCCCTTCGAAGTTCTTGGATTATTTGCAACAGTATCXXXXXXXXXXTCTTCAAACCCATTTCCAAACAGAACACGTAATGTCGTTTCTGATGGGCC
>Marker3355
CCTTCGGAGAACCAATTGCTGTAGCATCTAGAAAGTCGGTAACCAATATAXXXXXXXXXXTACTTGACAGTAGCAGAATATTCATCGATGGAGTTCACCAATTTTGACTC
CCTTCGGAGAACCAATTGCTGTAGCATCTAGAAAGTCGGTAACCAATATAXXXXXXXXXXTACTTGACAGTAGCAGAATATTCATCGATGGAGTTTACCAATTTTGACTC
>Marker3210
GTGTGTAAAATTGACGAAGGATCTACTCTGTTGAAATTATATGTATAGATXXXXXXXXXXATGAACGGAAATCGCAAGTTCACTTGGACAAATGCTAAGTGGCCTTGGTC
GTGTGTAAAATTGACGAAGGATCTACTCTGTTGAAATTATATGTATAGATXXXXXXXXXXATGAACGGAAATCGCAAGTTCATTTGGACAAATGCTAAGTGGCCTTGGTC
>Marker4874
ACAGGTGCTCAGAAACTTGCCAGGATACGTGAAAACAGTAACTTTTTTAGXXXXXXXXXXGGCAAGGGCTCGCATATGCATATCTGCTTCGCATACAAAGGATGACCTCC
ACAGGTGCTCAAAAACTTGCCAGGATACGTGAAAACAGTAACTTTTTTAGXXXXXXXXXXGGCAAGGGCTCGCATATGCATATCTGCTTCGCATACAAAGGATGACCTCC
>Marker1754
GTAGTGACACTATGTGACAAAGTCTTGTGGGTAGTCATAAATATGTGTGTXXXXXXXXXXTGTGCAAGCACAACCCAGTAGGAGTATACAAACTTAGTAGACATCATATC
GTAGTGACACTATGTGACAAAGTCTTGTGGGTAGTCATAAATATGTGTGTXXXXXXXXXXTGTGCAAGCACAACCCAGTAGGAGTATACAAACTTTGTAGACATCATATC
>Marker3844
TGGCCTAGGTGTTTACATATCATGTAGTCACCTATTCCACAAGTGTTAGTXXXXXXXXXXGAAACTCATATTTTGGCCATAACCTTACTTCTATTTTAGTGCTTCATATC
TGGCCTAGGTGTTTACATATCATGTAGTCACCTATTCCACAAGTGTTAGTXXXXXXXXXXGAAACTCATATTTTGGCCATAACCTTACTTCTATTTTAGAGCTTCATATC
>Marker2412
CCATTGTCAAGTCCAAGTCAGGGAGAATGGTGATCTTTTTATCTTTGAGAXXXXXXXXXXTATTCCTTTATTACATCTCTTGATTCCACTTCTATCCCTAACTCTTTCCA
CCATTGTCAAGTCCAAGTCAGGGAGAATGGTGATCTTTTTATCTTTGAGGXXXXXXXXXXTATTCCTTTATTACATCTCTTGATTCCACTTCTATCCCTAACTCTTTCCA
>Marker2527
ACTTGGGTCTCCTTTGATCACTATCTTTTCTCCTATATGCATAAATGTCAXXXXXXXXXXAACTTCTCACTTGCTGATCTTCCCCCTCACCTTCATCGTTCCCGGATTGG
ACTTGGGTCTCCTTTGATCACTATCTTTTCTCCTAGATGCATAAATGTCAXXXXXXXXXXAACTTCTCACTTGCTGATCTTCCCCCTCACCTTCATCGTTCCCGGATTGG
>Marker1402
TGAGTGATGGATCTCCCTTGAGCACAATTTGTTTATCCTTCGCCTAAAAAXXXXXXXXXXGGACCACTACCTCCTTCTCTTTCATGTTGCCTCTCAATTTCATTGTTCCC
TGAGTGATGGATCTCCCTTGAGCACAATTTGTTTATCCTTCGCCCAAAAAXXXXXXXXXXGACCACTACCTCCTTCCCTTTCATGTTGCCTCTCAATTTCATTGTTCCCC
>Marker2797
CTGTGTGTGAATCTTTTATATTCCAGTACTTGTTCCTACTACCTGTATCCXXXXXXXXXXCACCTGCTATGCAGCAAAGGTCACATATCCCTCAACAGCAGAACCATCCC
CTGTGTGTGAATCTTTTACATTCCAGTACTTGTTCCTACTACCTGTGTCCXXXXXXXXXXCACCTGCTATGCAGCAAAGGTCACATATCCCTCAACAGCAGAACCATCCC
>Marker4417
TGAGAGTCATTGCTGTGACGTTCTGTGTGACACTTGCTGCATCATTGTCTXXXXXXXXXXAAACGACCATGATAAGGCAACAGCTGCAGCATCGCGAGTATTACAGGTTC
TGAGAGTCATTGCTGTGACGTTCTGTGTGACGCTTGCTGCATCATTGTCTXXXXXXXXXXAAACGACCATGATAAGGCAACAGCTGCAGCATCGCGAGTATTACAGGTTC
>Marker2755
CTTGCGGTCAAGAAACTCCAACGCGAGTTGGGCTATTCGGCCATAATAAGXXXXXXXXXXAATATAAAGGAAATTTTTTATGAATAGTATTCACAATCCACTCGTTCCAT
CTTGCGGTCAAGAAACTCCAACGCGAGTTAGGCTATACAGCCATAATAAGXXXXXXXXXXAATATAAAGGAAACTTTTGATGAATAGTATTCACAATCCACTCGTTCCAT
>Marker4910
AACATACAAAGAATTACAAAATGACCAAACTTTTACCAGTTATATAGCATXXXXXXXXXXACGTATTATACGTGCAAGAATTGGGGTTACACCCCTTTGCCTCCATCTCC
AACATACAAAGAACTACAAAATGACCAAACTTTTACCAGTTATATAGCATXXXXXXXXXXACGTATTATACGTGCAAGAATTGGGGTTACACCCCTTTGCCTCCATCTCC
>Marker6077
TGGGCCGGCCCAGATTCAAGTGGCCAACGTTATGCCGTCATCTTCTACACXXXXXXXXXXTCCCGAAGAGTGATTGATTGAATTATCCGGTATGAAAGAAGCAAAACCGG
TGGGCCGGCCCAGATTCAAGTGGCCAACGTTATGCCGTCATCTTCTACACXXXXXXXXXXTTCCGAAGAGTGGTTGATTGAATTATCCGGTATGAAAGAAGCAAAACCGG
>Marker1325
GAAACAGGATGCAGCATCCGGACCAGGAGCAGTTGCTCTTCTTGCTACGGXXXXXXXXXXTATTCTCTCCCCCCTTCCCCACCTCGTTGGGCTTTGGGCTTCTGGTTTTG
GAAGCAGGATGCAGCATCCGGACCAGGAGCAGTTGCTCTTCTTGCTACGGXXXXXXXXXXTATTCTCTCCCCCCTTCCCCACCTCGTTGGGCTTTGGGCTTCTGGTTTTG
>Marker2637
GCTTTCATGTCAATCGATAATTTTCAAACACTCATTTCTTTTTTCCTTTCXXXXXXXXXXGTTCTTCTTCACAGCTACTGTGACATTTTGGTTGTCAATGTTCTGTTAGG
GCTTTCATGTCAATCGATAATTTTCAAACACTCATTTCCTTTTTCCTTTCXXXXXXXXXXGTTCTTCTTCACAGCTACTGTGACATTTTGGTTGTCAATGTTCTGTTAGG
>Marker1988
TAGTACGAAACCATAAATTGACAAACTTCTACTTGATGTAGCAACTGCGAXXXXXXXXXXAATTTGACATTGTTTGTGGTCGTATACTAAGCCAGAGACCCCTTTCCTCC
TAGTACGAAACCACAAAATGACAAACTTCTACTTGATGTAGCAACTGCGAXXXXXXXXXXAGTTTGACATTGTTTGTGGTTGTATACTAAGCCAGAGACCCCTTTCCTCC
>Marker1717
GCAGATTGTGGGACTTGCGAGGGCGATGATCAAGCATAGTGTGAAGGTGGXXXXXXXXXXTTGGGGGTAGTTATTGATTTGGGCCCTGAGGTTAGTGCGCTAACTTGCAT
GCAGATTGTGGGACTTGCGAGGGCGATGATCAAGCATAGTGTGAAGGTGGXXXXXXXXXXTTGGGGGTAGTTATTGATTTGGGCCCTGAGGTTAGTGCGCTAACTTGCTT
>Marker4397
TGTGGATGCGGCACCGACAATGACGCTGATGCTTCCAGATTCTATAAAGTXXXXXXXXXXAGAGGTCTGTGTTTAGTATTTGAAGCAATCAGATTATTCTCCATGAGCTG
TGTGGATGCGGCACCGACAATGACGTTGATGCTTCCAGATTCTATAAAGTXXXXXXXXXXAGAGGTCTGTGTTTAGTATTTGAAGCAATCAGATTATTCTCCATGAGCTG
>Marker3291
ACAGATGAAGGCAGTCTCAGGGTGAGAGATTGAGCCTTATGAATGAAGCTXXXXXXXXXXTGTCCATTCTAGCACTTATTAGACACGTATTGGGCGCTTGTTAGTTGCTA
ACGGATGAAGGCAGTCTCAGGGTGAGAGATTGAGCCTTATGAATGAAGCTXXXXXXXXXXTGTCCATTCTAGCACTTGTTAGACACGTATTGGGCGCTTGTTAGTTGCTA
>Marker2090
GGCATACAGTCAACAGAAGTGTGGCTGAAGATCAGACAATTATGTCAGTTXXXXXXXXXXAATTTACTTTTAGCTTTATATGAAATCCACAGATTGTCATCAGATAAGTT
GGCATACAGTCAACAGAAGTGTGGCTGAAGATCAGACAATTATGTCAGTTXXXXXXXXXXAATTTACTTTTAGCTTTATATGAAATCCACAGATTGTCATCAGATTAGTT
>Marker3443
GGTGTAGTGAAATGACAGATGAAATTTTACCAACACACAAAGCTTTATCTXXXXXXXXXXATTGTTGAGCAAAAGGACAATGAATAATAATGTGGGCCGGGGACTCAGCA
GGTGTAGTGAAATGACAGATGAAATTTTACCAACACACAAAGCTTTATCTXXXXXXXXXXATTGTTGAGCAAAAGGACAATGAATAATAATGTGGGCCGGGTACTCAGCA
>Marker1648
CGAACCAGGGGGTCTCAAGCTCGCCCTTTTGCGACGAGGTTTATAACTGGXXXXXXXXXXTGGATTTCAGAGCGAATTCGTAGTTTATCGGATCCCTGCGTTCGTATGCT
CGAACCAGGGGGTCTCAAGCTCGCCCTTTTGCGACGAGGTTTATAACTGGXXXXXXXXXXTGGATTTCAGAGCGAATTCGTAGTTTATCGGATCCCTGAGTTCGTATGCT
>Marker6266
GTTCACGATTTAGTTCATCTTCCCATTTCCGTGAGGAGTCCTCTGTTGAAXXXXXXXXXXGATACGTTGCATCTAACATCAAAGAGCGGTTAGAATAGCCCTCCATTGCA
GTTCACGATTTAGTTCATCTTCCCATTTTCGTGAGGAGTCCTCTGTTGAAXXXXXXXXXXGATACGTTGCATCTAACATCAAAGAGCGGTTAGAATAGCCCTCCATTGCA
>Marker2482
CCACAAGCCTTCACTAACCAACATGTCTTGCGTAACACAGGAGCCAGCAAXXXXXXXXXXAGTTACCATGTATCAAAGGGTCAAAGAGGAAGAGCTAATTTATGGAACGA
CCACAAGCCTTCACTTACCAACATGTCTTGCGTAACACAGGAGCCAGCAAXXXXXXXXXXAGTTACCATGTATCAAAGGGTCAAAGAGGAAGAGCTAATTTATGGAACGA
>Marker5871
TGCACCGACCAGATTTATTTATGGATATAAGACAATTTCTAGTATCTCTTXXXXXXXXXXCGATTAGAGCATCGCTGTGTTGTGATTATAAACCCGGATTGCTACCTGAT
TGCACCAACCAGATTTATTTATGGATATAAGACAATTTCTAGTATCTCTTXXXXXXXXXXCGATTAGAGCATCGCTGTGTTGTGATTATAAACCCGGATTGCTACCTGAT
>Marker1713
CACATCGATAGTGTAGATGAAACGAGGTGCGTGTGGCGAGACAAACCTGTXXXXXXXXXXACCACTCAGAAATGACATCATAGCTCCTGGAGACATAAAACCAACAAACG
CACATCGATAGTGTAGATGAAACGAGGTGCGTGCGGCGAGACAAACCTGTXXXXXXXXXXACCACTCAGAAATGACATCATAGCTCCTGGAGACATAAAACCAACAAACG
>Marker3021
CGAATGTGAAACTGCGTTCAAACCATTAGTCTTACTCCTATCAATGAGCTXXXXXXXXXXAATGTGTGTTATGTAATTGAGATATTTGTGAAATGAAGCGAGGAGCCTGT
CGAATGACAAACTGTGTTCAAACCATTAGTCTTACTCCTATCAATGAGCTXXXXXXXXXXAATGTGTGTTATGTAATTGAGATATTTGTGAAATGAAGCGAGGAGCCTAT
>Marker2371
AACTGGGACTTGCTTGGAAAAGATTTGGAAGATGGAGGAAGATAGCTCAGXXXXXXXXXXTAGTATGTTCAACAGCCATTTAGACCATCGATTTTTCATACTCTTGCTCG
AACTGGGACTTGCTTGGAAAAGATTTGGAAGATGGAGGAAGATAGCTCAGXXXXXXXXXXTAGTATGTTCAACAGCCATTTAGACCATCGATTTTTCATACTCCTGCTCG
>Marker2253
CCATGAAAATATCAAAGATGTTCTCAAAAATTCCAAAAGCCACAAAAAACXXXXXXXXXXTTTATCTTATCTTTATGTCTTATATCTAGCTTAGGTATTTGCCTTTCGTT
CCATGAAAATATCAAAGATGTTCTAAAAAATTCCAAAAGCCACAAAAAACXXXXXXXXXXTTTATCTTATCTTTATGTCTTATATCTAGCTTAGGTATTTGCCTTTCGTT
>Marker2509
AAACCAACCCATTGTGCTCAGGGGGAATTCGACCTTGACTACGGTTGAGTXXXXXXXXXXAGAAGGGGAGAGTGAGAAATTGGAAATCAAAAGGTGGCAAGCATAAATCA
AAACCAACCCATTGTGCTCAGGGGGAATTCGACCTTGACTACAGTTGAGTXXXXXXXXXXAGAAGGGGAGAGTGAGAAATTGGAAATCAAAAGGTGGCAAGCATAAATCA
>Marker2145
AGTTGTCAAACCAGCTGCAACTTCAAATAAAGATACTAAGTGAAGTTGAGXXXXXXXXXXAGATGGTGTTTTGAAGCCGATTGAAAATGTTAGAAGAAGCCTGCCCTTTG
AGTTGTCAAACCAGCTGCAACTTCAAATAAAGATACTAAGTGAAGTTGAGXXXXXXXXXXAGAGGGTGTTTTGAAGCCGATTGAAAATGTTAGAAGAAGCCTGCCCTTTG
>Marker2343
AATGAGGCGAGTCAAAACATCCACCACCAACAAGAACGGGAAGGGGATAAXXXXXXXXXXCCGCCAAAAGGCTCCTTACGCCTCAGAACCGGTGGTAGCCATCACCTTCC
AATGAGGCGAGTCAAAACATCCACCACCAACAAGAACGGGAAGGGGATAAXXXXXXXXXXCCGCCAAAAGGCTCCTTACGCCTCAGAACCAGTGGTAGCCATCACCTTCC
>Marker1658
GATGGAATTGTTGCAACTTCCATCAACTGCTAAAGAAGTGTTGTTCTGATXXXXXXXXXXGTAATTCCTGACACTCACATTGTACCTTGGATGTATTCAAATACTTTGCG
GATGGAATTGTTGCAACTTTCATCAACTGCTAAAGAAGTGTTGTTCTGATXXXXXXXXXXGTAATTCCTGACACTCACATTGTACCTTGGATGTATTCAAACACTTTGCG
>Marker2618
TACAACGTGTCCTTGTGTTCTAAAAAATCTCAATGGCATACCATGTTCAGXXXXXXXXXXTGAAATCATATAGATTACACAACATTCATATATGTATCTGTTGCACCTTT
TACAACGTGTCCTTGTGTTCTAAAAAATCTCAATGGCATACCATGTTCAGXXXXXXXXXXATCATATATTTTGATTACACAACATTCATATATGTATCTGTTGCACCTTT
>Marker2624
CGCACAGCAACGTCGTCGAAAACACAAAACAACGTCGCGAAAAGCTACCGXXXXXXXXXXCGGCATCGTCGCATAAGCCGTCCGCGACGTCTACGTCGCAAAAGATTTTT
CGCACAACAACGTCGCCGAAAACACAAAACAACGTCGCGAAAAGCTAGCGXXXXXXXXXXCGGCAACGTCGCATAAGCCGTCCGCGACGTCTACGTCGCAAAAGATTTTT
>Marker10476
ACACTGCAGAACTTATCTCAATTGGATGCACTTCGGTCACACGGCATGCTXXXXXXXXXXAATGGTGTGGAAATAAACATGTAAACATCAGAAACAGCAAGAGTTCAATT
ACACTGCAGAACTTATCTCAATTGGATGCACTTCGGTCACACGGCATGCTXXXXXXXXXXAAATGGTGTGGAAATAAACATGTAAACATCAGAAACAGCAAGAGTTCAAT
>Marker2723
GACTAAAAGGAATATTGGTGGATATTAGAAAAATGCCGCCAAGGAATGGTXXXXXXXXXXACAAAACGTACCAAATCAGCTATCGGCTGAAGCTAAACATTTGAGGGATT
GACTAAAAGGAATATTGGTGGATATTAGAAAAATGCCGCCAAGGAGTGGTXXXXXXXXXXACAAAACGTACCAAATCAGCTCTCGGCTGAAGCTAAACATTTGAGGGATT
>Marker12181
CATAGCCAGGATGAACACAGTTTATATACATTTTTGGATACTTTCTTGCAXXXXXXXXXXAGGTCATTTTCTCTCCCCTTTTGTTCTTTTTTATGCGAGCTTGTATACGC
CATAGCCAGGATGAACACAGTTTATATACATTTTTGGATACTTTCTTGCAXXXXXXXXXXAGGTCATTTTCTCTCCCCTTTTATTCTTTTTTATGCGAGCTTGTATACGC
>Marker2399
GAGGAAATCCGTGCAAAAGGCACATATGAAGAAGAGCATTCAGATGAAGAXXXXXXXXXXATGCAAGTAGCAAAGGAGTAAAACGTCTGTTTATCACGAATTTTAGTGTC
GAGGAAATCCGTGCAAAAGGCACATACGAAGAAAAGCATTCAGATGAAGAXXXXXXXXXXATGCAAGTAGCAAAGGAGTAAAACGTCTGTTTATCACGAATTTTAGTGTC
>Marker3698
GCAAATGGACAATATATTGCTGCATTGTCGTGAACAAAAACTCTCGAAAGXXXXXXXXXXTTTGCTTACGAGTGTAGAAGCCTTTGATCTTCAAGTTAGGGCTAGAGGCT
GCAAATGGACAACATATTGCTGCATTGTCGTGAACAAAAACTCTCGAAAGXXXXXXXXXXTTTGCTTACGAGTGTAGAAGCCTTTGATCTTCAAGTTAGGGCTAGAGGCT
>Marker1701
AAAAGAATACGTGTAGGAGCCGACGACAGGAGTAATTAGAAGGGCGGCACXXXXXXXXXXGCGTATTTCAATACTAACACCCACCGTTGGATTTTCTTCCCATCGGACGC
AAAAGAATACGTGTAGGAGCCGACGACAGGAGTAATTAGAAGGGCAGCACXXXXXXXXXXGCGTATTTCAATACTAACACCCACCGTTGGATTTTCTTCCCATCGGACGC
>Marker4293
TGGTCTTACAGATGAGTCGTATGATTATTACAATACCATGTCTACCGCGAXXXXXXXXXXCTAAGGCACAAAACAAAGGAGTTCTTGCTAGAAAGCCTCATCATGTGCAT
TGGTCTTACAGATGAGTCGTATGATTATTACAATACCATGTCTACCGCGAXXXXXXXXXXCTAAGGCTAAAAACAAAGGAGTTCTTGCTAGAAAGCCTCATCATGTGCAT
>Marker5251
AACGAGGAAAAACGTGTTTTTGGAGCGAGAGATGGAAAGGATTGATGATCXXXXXXXXXXACAAAACAGAGCAAAGAAGATGATACTGACCATTATTGTTCTTCAACACA
AACGAGGAAAAACGTGTCTTTGGAGCGAGAGATGGAAAGAATTGATGATCXXXXXXXXXXACAAAACAGAGCAAAGAAGATGATACTGACCATTATTGTTCTTCAACACA
>Marker7181
AGGATTTCAAAGTTATAGCATGTCCATTGTTGCTACTTGGGGGCCAAGCTXXXXXXXXXXAAATGGAAACATACGAATGTGACAACAAAAGATCATGGTTTCGGTGGGGT
AGGATTTCAAAGTTATAGCATGTCCATTGTTGCTACTTGGGGGCCAAGCTXXXXXXXXXXAGATGGAAACATACGAATGTGACAACAAAAGATCATGGTTTCGGTGGGGT
>Marker2664
GCCCCAGTACTTGTGGGGGTCTTGGTTGACAACAAGTTGGTTGCAGTGCAXXXXXXXXXXCGAATCAGTTAGGATCAAGTCTTATGCCTGTTTGGTCTGCCAACTCTGAA
GCCCCAGTACTTGGCGGGGTCTTGGTTGACAACAAGTTGGTTGCAGTGCAXXXXXXXXXXCCAATCAGTTAGGATCACGTCTTATGCCTGTTTGGTCTGCCAACTCTGAA
>Marker2740
GGATTCACCAGCTATAATGTTTAGGGGAATGGAAGGCAGTAGTTTGGGTGXXXXXXXXXXCCATGGTTGCGGATGTTTCAAAATGCTCGAGAGTGGTGCTCTGAAGAGGT
GGATTCACCAGCTATAATGTTTAGGGGAATGGAAGGCAGTAGTCTGGGTGXXXXXXXXXXCCATGGTTGCGGATGTTTCAAAATGCTCGAGAGTGGTGCTCTGAAGAGGT
>Marker2479
AGAGAGCAAGAACAGAGTCGGGATCCGAGGATGGTTTGAGATGGATTTTCXXXXXXXXXXGATGGCCTGGTATGCACTGCCCACTGCTACTTTTGACAATTGTGTTAGCC
AGAGAGCAAGAACAGAGTCGGGATCCGAGGATGGTTTGAGATGGATTTTCXXXXXXXXXXGATGGCCTGGTATGCACTGCCCACTGCTACTTTTCACAATTGTGTTAGCC
>Marker2215
CTAGGCGATGCAAAAGGTATGCCTGCATGAGAGTGAGAGGGGGATGAGCTXXXXXXXXXXAGGAGGTTCTTGGCATGAGATTGCTCGACCTCAAGTTCATGGTCACGATA
CTAGGCGATGCAAAAGGTATGCCTGCATGAGAGTGAGAGGGGGATGAACTXXXXXXXXXXAGGAGGTTCTTGGCATGAGATTGCTCGACCTCAAGTTCATGGTCATGATA
>Marker6098
TACACCCACCATAAATCTGTCGAACATCTATCACGTTCTAAATCTTACATXXXXXXXXXXCTTCTACTAACACTTTGAATAATGTCTCAAATTTTAGTCATTTTGAGTGT
TACACCCACCATAAATCTGTCAAACATCTATCACGTTCTAAATCTTACATXXXXXXXXXXTTTCTACTAACACTTTGAATAATGTCTCAAAATTTAGTCATTTTGAGTGT
>Marker3889
AGAACAAACTCAACGACTACATCTCCCTCACCACCATTACTCCAAGGCAAXXXXXXXXXXAGAGAATGGGGAACAGGATGTTGGTATGGGAATTCTGATTTGGAGGGCAA
AGAACAAACTCAACGACTACATCTCCCTCACCACCATTACTCCAAGGCAAXXXXXXXXXXAGAGAATGGGGAAGAGGATGTTGGTATGGGAATTCTGATTTGGAGGGCAA
>Marker3250
AGAAAATCAGTGGACTAGAAGGTCTCACCTTGTCTGTGTCAACCTCGCGCXXXXXXXXXXTGAATCGAAAGTCTTCAAGTTCCATTCAGGCAGGTAGGCAGCATTACATG
AGAAAATCAGTGGACTAGAAGGTCTCACCTTGTCTGTGTCAACCTCGCGCXXXXXXXXXXTGAATCGAAAGTCTTCAAGTTCCATTCAGGCAGGCAGGCAGCATTACTTG
>Marker1141
CTTAGTATAAAGGGCGCTGGAATGGCTTGTGAAGAAGGCCGAAAACTCGTXXXXXXXXXXTGAAGACGTCCGACGAGTCATGTGATCCTTATGGCGACTAGGGTTTTTCT
CTTAGTATAAAGGGCGCTCGAATGGCTTGTGAAGAAGGCCGAAAACTCGTXXXXXXXXXXTGAAGACGTCCGACGAGTCATGTGATCCTTATGGCGACTAGGGTTTTTCT
>Marker2356
CTTATAACAAAAACAAACAAGTTGGAATATGGAATGGTACTGATTGCAACXXXXXXXXXXACAATCACGAAGCGCGGCCTGCAGATTCCAATCTTCAAACCGACGTCGTT
CTTATAACAAAAACAAACAAGTTGGAATATGGAATGGTACTGATTGCAACXXXXXXXXXXGCAATCACGAAGCGCGGCCTGCAGATTCCAATCTCCAAACTGACGTCGTT
>Marker3099
TACAAATCAGTTCTATGTGCCCACAACGCAACAAACTCTACTTTGTATGAXXXXXXXXXXTTCTCGAAGACAGTATACCTACTTTTAGCACTATTGAGCTTTCGACTCTC
TACAAATCAATTCTATGTACCCACAACGCAACAGACTCTACTTTGTATGAXXXXXXXXXXTTCTCGAAGACAGTATACCTACTTTTAGCACTATTGAGCTTTCGACTCTC
>Marker4445
GTGCTCACACAAAACCTCTGATCTCATCCTTCAGACCTCTAACAAATCTCXXXXXXXXXXAGTAGAAAGACAGCAACTGAACCTTGTGTTCTTCTGGGCACCTCATACAA
GTGCTCACACAAAACCTCTGATCTCATCCTTCAGACCTCTAACAAATCTCXXXXXXXXXXGTAGAAAGACAGCACACTGAACCTTGTGTTCTTCTGGGCACCTCATATAA
>Marker3924
TTGGAAACCTCTTGTGACTGCAGCTATTTCTCAAGATACATCAAAGTTTTXXXXXXXXXXCATCCACTTTGGTGTTCTCAATGTTTTGTAAGGCTTTTTTAGGCTTATGC
TTGGAAACCTCTTGTGACTGCAGCTATTTCTCAAGATACATCAAAGTTTTXXXXXXXXXXCATCCACATTGGTGTTCTCAATGTTTTGTAAGGCTTTTTTAGGCTTATGC
>Marker2157
AAAGCCTTCCCCTACGCACGTCTTTCATGTCGTGGAAGGGTTTCGACAACXXXXXXXXXXCTCCCACTCACATGTATCAACATGAGCAATTTGAGATCACATTGTTTGTA
AAAGCCTTCCCCTACGCACGTCATTCATGTCGTGGAAGGGTTTCGACAACXXXXXXXXXXCTCACACTCATATGTATCAACATGAGCAATTTGAGATCACATTGTTTGTA
>Marker2522
GGATGGCCGATCTGATAACCCGCTCTGATGGCGTTCAAGCTCATAAACTAXXXXXXXXXXTACTTTTCCCAGCATTTGGCATTCCAACAAAACCCACGTCGGCAATGCTT
GGATGGCCGATCTGATAACCCGCTCTGATGGCGTTCAAGCTCATAAACTAXXXXXXXXXXTACTTTTCCCAGCATTTGGCATTCCAACGAAACCCACGTCGGCAATGCTT
>Marker3411
ACGTCCAAAGTGACCCAAGAGGTATAATGAACTTGAAACTTGAAAGGTCGXXXXXXXXXXAGATCTCAGGGAATATTTGGGTCAAGGAGTTGAGGAGTAAGAAGTGAAAA
ACGTCCAAAGTGACCCAAGAGGTATAATGAACTTGAAACTTGTAAGGTCGXXXXXXXXXXAGATCTCAGGGAATATTTGGGTCAAGGAGTTGAGGAGTAGGAAGTGAAAA
>Marker5359
GTATTAGAGATTGAACCACATCACATAAAATCAACACAAACACATGTTCAXXXXXXXXXXTTATATAGAATAATGAGGCATTTAGGCGATATAAAGGAAGTAGCGTGTGA
GTACTAGATATTGAACCACGTCACATAAAATCAACACAAACACATGTTCAXXXXXXXXXXTTATATAGAATAATGAGGCATTTAGGCGATATAAAGGAAGTAGCGTGTGA
>Marker2667
AAACCGAGAGCAATGAACACAAGCATCCACCCATCCGCCTCATCCGTAAAXXXXXXXXXXGATCCATTGAAGACAACTTCTCATTCTCGGATGCTGTGGGCTCTGTAAGA
AAACCGAGAGCAATGAACACAAGCATCCACCCATCCGCCTCATCCGTAAAXXXXXXXXXXGATCCATTGAAGACAACTTCTCATTCTCTGATGCTGTGGGCTCTGTAAGA
>Marker4303
ATTCGTTTGAATTTCCATATGACTACATCCAATCCTCTTCCTCAACCAAGXXXXXXXXXXTTAGTTCTTGGATCATTTGTAACAACACTATTGTTACTGCATGGATATCC
ATTCGTTTGAATTTCCATATGACTACATCCAATCCTCTTCCTCAACCAAGXXXXXXXXXXTTAGTTCTTGGATCATTTGTAACAACATTATTGTTACTGCATGGATATCC
>Marker2054
GCGTTTACGTTATGACGACTGTCTCGTGAACGACGGCAAACCTCTTGTCTXXXXXXXXXXGTTGTTTTTCTTGATAGAGAGGTTTGATTTTTCGTGTCAACGTCTGTGGT
GCGTCTACGTTATGACGACTGTCTCGTGAACGACGGCAAACCTCTTGTCTXXXXXXXXXXGTTGTTTTTCTTGATAGAGAGGTTTGATTTTTCGTGTCAACGTCTGTGGT
>Marker3037
GGGGGAAGAGAGCTAATGGTGGAAGTATGGTGGTCACTATTGGGGGCAGCXXXXXXXXXXAGTACCAAACTGGAATGACGTTTGTCTTAGGAGATGCCAGAGTGAATGTC
GGGGGAAGAGAGCTAATGGTGGAAGTATGGTGGTCGCTATTGGGGGCAGCXXXXXXXXXXAGTACCAAACTGGAATGACGTTTGTCTTAGGAGATGCCAGAGTGAATGTC
>Marker1572
ACCCTAAACAGACTTTACTCTCTCTCTCTCTCTCTCTCTCTATGTTTATAXXXXXXXXXXATCCGCCAGTTCTGATGCGGCACTGCCTCAGACAGGGGAATCTGCAGCTG
ACCCTAAACAGACTTTACTCTCTCTCTCTCTCTCTCTCTCTCTATGTTTAXXXXXXXXXXATCCGCCAGTTCTGATGCGGCACTGCCTCAGACAGGGGAATCTGCAGCTG
>Marker10828
GATGACTTTTGTAACATATGCATGAGAAGCCTTGCACTTGTTGTGTGTTCXXXXXXXXXXTGGTACAAAGATGTAACTAACGAGCATAGTGATTGCACATGATGTGAGCC
GATGACTTTTGTAACATATGCATGAGAAGCCTTGCACTTGTTGTGTGTTCXXXXXXXXXXGGGTACAAAGATGTAACTAACGAGCATAGTGATTGCACATGATGTGAGCC
>Marker3416
TTGAGGCCATTTTGTCACTTGGGTGTTGACAATTTTGGGAGTAAAAGTCAXXXXXXXXXXAGAGATTGTTAGAGGCAATGAAAGAGTTGGCAAATCTAAGGACTTCAGGG
TTGAGGGCATTTTGTCACTTGGGTGTTGACAATTTTGGGAGTAAAAGTCAXXXXXXXXXXAGAGATTGTTAGAGGCAATGAAAGAGTTGGCAAATCTAAGGACTTCAGGG
>Marker3952
AGATGATAATAGCGATGTTTCCAGCGTCTGTTCTTCCAAATCAGAGAAGAXXXXXXXXXXTCTCCAGAGATCAAGTGTTGATGTTGAATGAGTTAGGTAAGTCGGGTGAG
AGATGATAATAGCGATGTTTCCAGCGTCTGTTCTTCCAAATCAGAGAAGAXXXXXXXXXXTCTCCAGAGATCAAGTGTTGATGTTGAATGAGTTAGGTAAGTCGGGCGAG
>Marker3364
GCTCACGATAAGTGATTGATAATAGATCTTTACTTATAAGGTTCATCACAXXXXXXXXXXTCCCGAGAGGCGAGCAAGTGTGGCATTTAGGCACGAAGTGGTTGTCTGCC
GCTCACGATAAGTGATTGATAAGAGATCTTTACTTATAAGGTTCATCACAXXXXXXXXXXTCCCGAGAGGCGAGCAAGTGTGGCATTTAGGCACGAAGTGGTTGTCCGCC
>Marker3764
GTCAATCAAATAGTCAGACAATTTCAACATGATAAATAACAATAACAAGAXXXXXXXXXXGAAATCATTCCATCATCTCTTGAATCGTTATCAACCACCTTGTTTTCGGT
GTCAATCAAATAGTCAGACAATTTCAACATGATAAATAACAATAACAAGAXXXXXXXXXXGAAATCATTCCATCATCTCTCGAATCGTTATCAACCACCTTGTTTTCGGT
>Marker4727
AGATTGCAGCTTCACATTGTTACCTATTTCTGAAGGAATTGATCCACTCAXXXXXXXXXXTTTGCATTCTCCCCATTGAGGAGAAAGGCTTCCTCCAAACTGATTGCTGC
AGATTGCAGCTTCACATTGTTACCTATTTCTGAAGGAATTGATCCACTCAXXXXXXXXXXTTTGCATTCTCCCCATTGAGGAGAAAGACTTCCTCCAAACTGGTTGCTGC
>Marker3485
GAATACGATTATGCATAATCGGTTCCAACATGTACTGTTCAGACCAAAACXXXXXXXXXXAGAGGGAGAAGTGGTGTTGAAGATGAGGTAAATTTGTAAAAAGATGAGGG
GAATACGATTATGCATAATCGGTTCCAACATGTACTGTTCAGACCAAAACXXXXXXXXXXAGAGGGAGGAGTGGTGGTGAAGATGAGGTAAATTTGTAAAAAGATGAGGG
>Marker2570
TTGATCTTGACAAATCATACCTGACATATATAGCACATCCTCCCACGGCAXXXXXXXXXXCGAATAACAGCATTCCTCTTTGAACTGATGAAATTGTAAACGTCAAACCG
TTGATCTTGACAAATCATACCTGACATATATAGCACATCCTCCCACGGCAXXXXXXXXXXCGAATAACAGCATTCCTCTTTGAACTGATGAAATTGTAAACGTCAAGCCG
>Marker4183
GTGCTCGTTGTCGTCTCTCGTTCTCGTGCTATCTTGGTTTTCTTTCCTTAXXXXXXXXXXAGGAACCACCTAGTAATGCTATAAAAAAAACTTTAGGACCTTGAGCATGT
GTGCTCGTTGTCGTCTCTCGTTCTCGTGCTATCTTGCTGTATCGTGTTTTXXXXXXXXXXAGGAACCACCTAGTAATGCTATAAAAAAAACTTTAGGACCTTGAGCATGT
>Marker1596
GAGACAATGGTCCAACCTGGGAGGAGGTACGGTAGGTAGTATGTAGTATGXXXXXXXXXXTCGTATGGAGGGAGATGGTTCTTGCCTTCTTGGAAGGGGTGCAAGTTTCT
GAGACAATGCTCCAACCTGGGAGGAGGTACGGTAGGTAGTGTGTAGTATGXXXXXXXXXXTCGTATGGAGGGAGATGGTTCTTGCCTTCTTGGAAGGGGTGCAAGTTTCT
>Marker2660
CTGGCGGGCCTTCACTTCTCCAAATCCTTCGAAGCCACCTTCTTCATGCGXXXXXXXXXXCTTTGGTTTCTTTATTTTTGCTCCTTGTATAAGAGGCCAGTTTCCTTTTA
CTGGCGGGCCTTCACTTCTCCAAATCCTTCGAAGCCACCTTCTTCATGCGXXXXXXXXXXCTTTGGTTTCTTTATTTTCGCTCCTTGTATAAGAGGCCAGTTTCCTTTTA
>Marker5551
GCTTTGCTATCAATGGTCATTGGTACTGCCTCTTGCTTTCCACCTGAATTXXXXXXXXXXTGATACACACGCATGAGCTCTGGCACAGATAAAACATGTTTTTGCTATGG
GCTTTGCTATCAATAGTCATTGGTACTGCCTCTTGCTTTCCACCTGAATTXXXXXXXXXXTGATACACACGCATGAGCACTGGCACAGATAAAACATGTTTTTGCTATGG
>Marker4593
GACCGTTACTAGTTGAGACCACATTTCATCAGAATGACCATAGGTGACATXXXXXXXXXXCAGTCATAGTGAAACTATAACTTATTGTTCATTAGAGGAATCAATGACAC
GACCGTTACTAGTTGAGACCACATTTCATCAGGATGACCATAGGTGACATXXXXXXXXXXCAGTCATAGTGAAACTATAACTTATTGTTCATTAGAGGAATCAATGACAC
>Marker3062
GTGCTCTCAGACATTGGAAGGGTCCGCGCAAACTGTTACTACGGTGTCAAXXXXXXXXXXTTTTCTTGTGGACCACTCGGTAATCTGTGCGTTTCGATGCGTAAACAGCT
GTGCTCTCAGACATTGGAAGGGTCCGCCCAAACTGTTACTACGGTGTCAAXXXXXXXXXXTTTTCTTGTGGACCACTCGGTAATCTGTGCGTTTCGATGCGTAAACAGCT
>Marker2814
AGTGTATAGACAACACTTACGTGGAACCTGTAGGAAGTTAGTAAACATCGXXXXXXXXXXGACGCCCACCAACCTCACGTTTTGTACTCCTTTGCTTTGCTCATTATTCC
AGTGTATAGACAACACTTACGTGGAACCTGTAGGAAGTTAGTGAACATCGXXXXXXXXXXGACGCCCACCAACCTCACGTTTTGTGCTCCTTTGCTTTGCTCATTATTCC
>Marker4587
AAGCAACTAAGGTCTGAGATTCAGGAAGACCGACAGAAGATAGCATAAGCXXXXXXXXXXTAACAAGGCTGTTATTAGCATTTCCAATAGCCCAATCCAACATGACAGGA
AAGCAACTAAGGTCTGAGATTCAGGAAGACCGACAGAAGATAGCATAAGCXXXXXXXXXXTAACAAGGCTGTCATTAGCATTTCCAATAGCCCAATCCAACATGACAGGA
>Marker2838
ACTTGCTGCCATCGGCTACTTCCTCTGTTGCTTTGTCTTCGACTGGTTCGXXXXXXXXXXACGAATGCTCTGATACCAATACCTAAGGTATTCCCTTACTAACTTTAGTG
ACTTGCTGCCATCGGCTACTTCCTCTGTCGCTTTGTCTTCGACTGGTTCGXXXXXXXXXXACGAATGCTCTGATACCAATACCTAAGGTATTCCCTTACTAACTTTAGTG
>Marker2082
CACAGGATGTGAACAAAAGAAGAGACTACTGAATTGTAGAGGAACTCGTTXXXXXXXXXXATCTGTAAAAGTCTTTCTTCCTCTTCTTCGATCAGTTTGTAGGTGAAAGC
CACAGGATGTGAACAAAAGAAGAGACTACTGAATTGTAGAGGAATTCGTTXXXXXXXXXXATCTGTAAAAGTCTTTCTTCCTCTTCTTCGATCAGTTTGTAGGTGAAAGC
>Marker3103
GCTTCTCTGCGCTTGCGTCCTCTGATGCTCGAATTTGCTTCTTTGCAACCXXXXXXXXXXTAAAAACTAGGCTTACAAACTCTACCATTGCCTATAGTTTTCGTGCTCTA
GCTTCTCTGCGCTTGCATCCTCTGATGCTCGAATTTGCTTCTTTGCAACCXXXXXXXXXXTAAAAACTAGGCTTACAAACTCTACCATTGCCTATAGTTTTCGTGCTCTA
>Marker5007
ACCTAAACTAACAGTAGGTAACCATTATTCTAAATCAGTTGTTCTCACATXXXXXXXXXXTTATAACCTCACTACACAAAAACACAACACCTTATTTTGAAGGGTCCTAC
ACCTAAACTAACAGTAGGTAACCATTATTCTAAATCAGTTGTTCTCACATXXXXXXXXXXTTAGAACCTCGTTACACAAAAACACAACACCTTATTTTGAAGGGTCCTAC
>Marker2938
AACAGTAGTGTGTCGAAGTTTCGTTTCGTTTAGTTACTTCATGAATCAAAXXXXXXXXXXTGGTTTTCACCTCTGCTTTGTGAGCAGCGACTGTGACGGTGAGCAAAGCG
AACAGTAGTGTGTCGAAGTTTCGTTTCGTTTAGTTACTTCATGAATCAAAXXXXXXXXXXTGGTTTTCACCTCTGCTTTGCGAGCAGCGACTGTGACGGTGAGCAAAGCG
>Marker6860
TAACTTGTTGAGCCAATCTCCATTTTCATGAAAAGAATACAATTATACAAXXXXXXXXXXGCAATTACATAAATAACAGCTCCTCCTCTTCCCATCTCTTCCTTGAGGCT
TAAATTGTTGAGCCAATCTCCATTTTCATGAAAAGAATACAATTATACAAXXXXXXXXXXGCAATTACATAAATAACAGCTCCTCCCCTTCCCATCTCTTCCTTGAGGCT
>Marker5802
GTTTTCAACCCAACCTATAAATATATGGGTTAGGTTGGATTGTCAGGTTGXXXXXXXXXXTCTTTGGAGGAGAAAAGGAGGAAAGGAAAGTAACATAAGGAATACACTTG
GTTTTCAACCCAACCTATAAATATATGGGTTAGGCTGGATTGTCAGGTTGXXXXXXXXXXTCTAAGGAGGAGAAAAGGAGGAAAGGAAAGTAACATAAGGAATACACTTG
>Marker2719
TGTCCCTCCACCAAATGGCTGGTTTTTGCAGTCCTCAAGCGCTTCAGGTGXXXXXXXXXXGGATGCAAAGAGGAAACTAAAATGGAATCTTGTCCATGCTTACCTGCTTC
TGTCCCTCCTCCAAATGGCTGGTTTTTGCAGTCCTCAAGCGCTTCAGGTGXXXXXXXXXXGGATGCAAAGAGGAAACTAAAATGGAATCTTGTCCATGCTTACCTGCTTC
>Marker1704
ATGGTAATCGCAGTTGGAAGAAGAAGAAGAAGGGAGAGGGGTATATATAGXXXXXXXXXXATGACCGTCTGATGCTCTTACCTCCCTCTATCTGGGCCCTCACTTTCTTT
ATGGTAATCGCAGTTGGAAGAAGAAGGAGAAGGGAGAGGGGTATATATAGXXXXXXXXXXATGACCGTCTGATGCTCTTACCTCCCTCTATCTGGGCCCTCACTTTCTTT
>Marker1674
CGGCTACATTCTGTTAGGGTTTAGGTTTGATCACCAAGTACGAGTGGCCGXXXXXXXXXXATTTTTACCTACATGCTTTAGTCTAGGCTAAAAATTCCACCTTTGCACCC
CGGCTACATTCCGTTAGGGTTTAGGTTTGATCACCAAGTACGAGTGGCCGXXXXXXXXXXATTTTTACCTACATGCTTTAGTCTAGGCTAAAAATTCCACCTTTGCACCC
>Marker2587
GCTGTTGCGGGTGAAAATATGGCCAAGTGTCTTGACCCATAGGGATCAACXXXXXXXXXXCTACTCTCTAGCTATATCTTCAAAAGATTACTAACTTGATCGTCAGAGTG
GCTGTTGCGGGTGAAAAAATGGCCAAGTGTCTTGACCCATAGGGATCAACXXXXXXXXXXCTACTCTCTAGCTATATCTTCAAAAGATTACTAACTTGATCGTCAGAGTG
>Marker3853
GGGCCAGTTTGGCCTTGGAGTGGGCTATTATAGCCCTCCCACCACTGTTCXXXXXXXXXXATTTTCAGATTACTCAAACAATCTTAGGTAGTTCAGATTATTCAAACAAT
GGGCCAGTTTGGCCTTGGAGTGGGCTATTATAGCCCTCCCACCACTGTTCXXXXXXXXXXATTTTCAGATTACTCAAACGATCTTAGGTAGTTCAGATTATTCAAACAAT
>Marker6573
GACGTATGTCTCCTTTTGCCATTATATACACTATTTTTGGTAAATCCAGTXXXXXXXXXXCTAAAACAATAAGAAATTTGTTAGAATGCAAACAATGATCTACTTTGCCC
GACGTATGTCTCCTTTTGCCATTATATACACTATTTTTGGTAAATCCAATXXXXXXXXXXCTAAAACAATAAGAAATTTGTTAGAATGCAAACAATGATCTACTTTGCCC
>Marker4275
TAGACGATCTCATCAGATATACATAAAGTTTCCAGCATTCTAATAGAACAXXXXXXXXXXAACTACTCTTTCTCCTTTCCGAGAAAAGAGATGCCTCGCTGATGCAGTAG
TAGACGATCTCATCGGATATACATAAAGTTTCCAGCATTCTAATAGAACAXXXXXXXXXXAACTACTCTTTCTCCTTTCCGAGAAAAGAGATGCCTCGCTGATGCAGTAG
>Marker2858
ACGCAACCTAAATCGCTCGAATTGGATTGATTGTGTTGGAATTTCGGGTAXXXXXXXXXXGAAGTTGAAAGAGATAACGAAGTTATCAGGTGTTTCTCTCTCTCTTTCTC
ACGCAACCTAAATCGCTCGAATTGGATTGATTGTGTTGGAATTTCGGGTAXXXXXXXXXXGAAGTTGAAAGAGATAACGAAGTTATCAGGTGTCTCTCTCTCTCTTTCTC
>Marker4948
CACAGTAAAACATTGCTTATTGATTTGTCAATTATCTGAGTACCTATATAXXXXXXXXXXTTGAATCTGTTTCAAGTGCCTGTAGCCATTATGATGTTGCTACCCCATTT
CACAGTAAAACATTGCTTATTGATTTGTCAATTATCTGAGTACCTATAATXXXXXXXXXXTTGAATCTGTTTCAAGTGCCTGTAGCCATTATGATGTTGCTACCCCATTT
>Marker4254
AATTCAGTCATGTAGTGGCCATAGAACTACTGAACACCCAGTAGGGTGCAXXXXXXXXXXAGCTGCAGCCAGCAGGAGGCAATCCAAGTATTTTTTGCAAGAATGTTGCG
AATTCAGTCATGTAGTGGCCATAGAACTACTGAACACCCAGTAGGGTGCAXXXXXXXXXXAGCTGCAGCCAGCAGGAGGCAATCCAAGTATTTTTTGCAAGAATGTTGTG
>Marker3786
TGCTTATTATGGATCGTCAATTAGGAAGAAAGTTTTTTTGTAACTTTTGGXXXXXXXXXXCCTCAGCTTCATCAATGCCCCCTTTTCTTCTAAGGGCAGTGCCTTCCTTC
TGCTTATTATGGATCGTCAATTAGGAAGAAAGTTTTTTTGTAACTTTTGGXXXXXXXXXXCCTCAGCTTCATCAATGCCCCCCTTTCTTCTAAGGGCAGTGCCTTCCTTC
>Marker1428
GGTTCTAACTGAATTATGAGTTTCTAGGTTGGTTGGAGGTTGGCCGAGTGXXXXXXXXXXGCCCTGCTGCCCATCCATGTATGCCAGCCACACAAAAAAAAATGGTGTTT
GGTTCTAACTGAATTATGAGTTTCTAGGTTGGTTGGAGGTTGGCCGAGTGXXXXXXXXXXGCCCTGCTGCCCATCCATGTATGCCAGCCACACCAAAAAAAATGGTGTTT
>Marker2875
AGCTGAAGCTGACGTGCAAATTACTAACGCAAGTGTGATGTTGGGTAGAGXXXXXXXXXXTCTGCCCAACTAGTCAAGGACTCAAGGGCTAACTTTCCCTTTCGGAGCGC
AGCTGAAGCTGACGTGCAAATTACTAACGCAAGTGTGATGTTGGGTAGAGXXXXXXXXXXTCTGTCCAACTAGTCAAGGACTCAAGGGCTAACTTTCCCTTTCGGAGCGC
>Marker2918
GATCGACAGGAAGAAGTTCATGGTTGGAAGCCTTGGGAGTGGTAGGAAGAXXXXXXXXXXGGAGGTTTCGGGAGTGCTCCCGAGTGTCGGTTTAGGTCCCTAGAAGTCAG
GATCGACAGGAAGAAGTTCGTGGTTGGAAGCCTTGGGAGTGGTAGGAAGAXXXXXXXXXXGGAGGTTTCGGGAGTGCTCCCGAGTGTCGGTTTAGGTCCCTAGAAGTCAG
>Marker2206
TGACTGAAGGTGCTGATCTTTTGATATTCAGCTCCCCCAATGGCTCGGAGXXXXXXXXXXAAATAACAGATGATGAAGTGGCTAGATATATAGCAGATGATTGTAAGGTA
TGACTGAAGGTGCTGATCTTTTGATATTCAGCTCCCCTAATGGCTCGGAGXXXXXXXXXXAAATAACAGATGATGAAGTGGCTAGATATATAGCAGATGATTGTAAGGTA
>Marker3329
CAAGCGGAGTGCAGCGTAAACTCCCAAAAAGAAGAAAACAAGCTAGATGGXXXXXXXXXXGGAAGCGTGAGGCTAAAGCTGGTGCGTCTTTGTTCAATTGTTCTTGATTT
CAAGCGGAGTGCAGCGTAAACTCCCAAAAAGAAGAAAACAAGCTAGAAGGXXXXXXXXXXGGAAGCGTGAGGCTAAAGCTGGTGCGTCTTTGTTCAATTGTTCTTGATTT
>Marker3206
CTTCATTCTCATCTCTCTCTCAACTTCTCAACTCAAAACAACAACAAGAAXXXXXXXXXXTGCTGTCCGTTGCATAGTCGTCTCCTCCGCTTCCCTCGCTACCGAAGTCT
CTTCATTCTCATCTCTCTCTCAACTTCTCAACTCAAAACAACAAGAAAAGXXXXXXXXXXTGCTGTCCGTTGCATAGTCGTCTCCTCCGCTTCCCTCGCTACCGAAGTCT
>Marker2827
TTGCCTCACACGTCTGCATAGCTCATAACTCCGGATTGTTGCACTCATGTXXXXXXXXXXGTTCATCTTGCTTTGGCGACCTTTTAGAGTTCAAGGTTGCAGGTCCCAAT
TTGCCTCACACGTTTGCATAGCTCATAACTCCGGATTGTTGCACTCATGTXXXXXXXXXXGTTCATCTTGCTTTGGCGACCTTTTAGGGTTCAAGGTTGCAAGTCCCAAT
>Marker4642
AGGTGAGCCACCAATTCGTTGGCAGTTAGTCTAGAATCTATTTGATGTATXXXXXXXXXXACTGGGAGGAATTGATGTTGCCTTCGACGATCCCGTACAAATAGATTATG
AGGTGAGCCACCAATTCGTTGGCAGTTAGTCTAGAATCTATTTGATGTATXXXXXXXXXXACTGGGAGGAATCAATGTTGCCTTCGACGATCCCGTACAAATAGATTATG
>Marker2309
TGGGTATTCGAAAATCTAAAAAAAAAATCCAAGTAAAACAATGAAACTTAXXXXXXXXXXAATGCAACGCATAACGACTGGGTGTGATGTTGTTCCGACGTGTGTTGCGG
TGGGTATTCGAAAATCTAAAAAAAAAAATCCAAGTAAAACAATGAAACTTXXXXXXXXXXAATGCAACGCATAACGACTGGGTGTGATGTTGTTCCGACGTGTGTTGCGG
>Marker1979
ATAGGCCAGACTTTTCGCGACATCTTCGAAAACATCGTAGAAAACAGGTAXXXXXXXXXXGTCGTTTCGTTGTTTTTTACAGTTTCCGCGACGTCACGATAAGTCTAACC
ATAGGCCAGACTTTTCGCGACATCTTCGAAAACATCGTAGAAAACAGGTAXXXXXXXXXXGTCGTTTCGTTGTTTTTTACAGTTTCCGCGACGTCGCGATAAGTCTAACC
>Marker17243
TCTTGCAGTTGGAGGTCTTCTGAATGCTACTTTTGGAAATGCCACAGAATXXXXXXXXXXTGATGTTTTCTTATTTTTAGGCAGCTGCTACCGTGAATTCTGGATTGCTG
TCTTGCAGTTGGAGGTCTTCTGAATGCTACTTTTGGAAATGCCACAGAATXXXXXXXXXXTGATGTTTTCTTATTTTTAGGCAGCTGCTACAGTGAATTCTGGATTGCTG
>Marker4463
TCCCAAATGTATATCATAAATTTTACCTGTTTCGTTCGCCGAGGCTGACAXXXXXXXXXXGAGTTCAAACCCGGACCGAACCTCATGATTGGCAGACGACATAACCGACC
TCCCAAATGTATATCATAAATTTTACCTGTTTCGTTCGCCGAGGCTGACAXXXXXXXXXXGAGTTCAAACCCGGACCGAACCTCATGATTGGCCGACGACATAACCGACC
>Marker5517
CTTCCAACCTATTCTCTTATATATTTGATATCAAGAAGTCTAACCTTCATXXXXXXXXXXCCTTGGTGGTCTCGGCCACTTAGCCGTGAAGTTTGGGAAGGCTTTTGGAC
CTTCCAACCTATTCTCTTTTATAATTTGATATCAAGAAGTCTAACCTTCGXXXXXXXXXXCCTTGGTGGTCTCGGCCACTTAGCAGTGAAGTTTGGGAAGGCTTTTGGAC
>Marker2615
TGACCGTTGGATACGTTTTGATGGCGATGGCGATGCCAGGGTCTCTCTACXXXXXXXXXXTGTTTTGGACATTTGGTTGGCGTTTAGAACCAAAGAGCTTTATTCCAAAC
TGACCGTTGGATACATTTTGATGGCGATGGCGATGCCAGGGTCTCTCTACXXXXXXXXXXTGTTTTGGACATTTGGTTGGCGTTTAGAACCAAAGAGCTTTATTCCAAAC
>Marker5630
CGCCTCAACTTACCCTCGCGTGCCCACCTACTTTATCATACATGGCCAATXXXXXXXXXXACAAGAAGAATGCGTGCGAAAGCTGAAGCGATAAGAGGATTCTCCGACGA
CGCCTCAACTTACCCTCGCGTGCCCACCTACTTTATCATACACGGCCAATXXXXXXXXXXACAAGAAGAATGCGTGCGAAAGCTGAAGCGATAAGAGGATTCTCCGACGA
>Marker6308
AAACAGAAATAACAGCTAATAACAGTAAGATAGCTAATGACTGTGTAATTXXXXXXXXXXTTCTCCATTACCACGTCCTAGGTCATGGACTACCAACATTCTAGCTCAAC
AAACAGAAATAATAGCTAATAACAGTAAGATAGCTAATGACTGTGTAATTXXXXXXXXXXTTCTCCATTACCACGTCCTAGGTCATGGACTACCAACATTCTAGCTCAAC
>Marker8753
TGCTCATAATAGATGATTGTTTTTAGTCATTGAAGCAACTTAGCAACTAAXXXXXXXXXXATATCATATGGTCAAGCGTAAACCTTTGGGAATGTGAGGTGAGAGGAAGC
TGCTCATAATAGATTATTGTTTTTAGTCATTGAAGCAACTTAGCAACTAAXXXXXXXXXXATATCATATGGTCAAGCGTAAACCTTTGGGAATGTGAGGTGAGAGGAAGC
>Marker3962
TGCATGATGTTTACTAATAACTGAAAAATTCCAATTGATCTACTTGTTCTXXXXXXXXXXAATTATTGGTAAGGGAATCATACTTACACACCCCAAAAGTCCATAACTGT
TGCATGATGTTTACTAATAACTGAAAAATTTCAATTGATCTACTTGTTCTXXXXXXXXXXAATTATTGGTAAGGGAATCATACTTACACACCCCAAAAGTCCATAACTGT
>Marker2469
TGATTTTGGCGTAATTGCAGGAGGAGGTGGAGGAGGAGACGAGGGTTTTCXXXXXXXXXXGTTTAGATTGCACCATTTTCATGGGATCTGAAGATATCAATAAGCAGTCT
TGATTTTGGCGTAATTGCAGGAGGAGGTGGTGGAGGAGACGAGGGTTTTCXXXXXXXXXXGTTTAGATTGCACCATTTTCATGGGATCTGAAGATATCAATAAGCAGTCT
>Marker3738
TGGGTTCGGTTGCGATTCCACGAGCTCTAGTAGAAATTTGGTGAATGAAAXXXXXXXXXXCCTCGCAGTGGAGGCCGGAGATGGCGGGGGTGGACATGGATTTTAGATGG
TGGGTTCGGTTGCGATTCCACGAGCTCTAGTAGAAATTTGGTGAATGAAAXXXXXXXXXXCCTCGCAGTGGAGGCCGGAGACGGCGGGGGTGGACATGGATTTTAGATGG
>Marker2461
GGAAGTGATGAAATCAAGCAATGGCGTCAATGCGACAAAAGGGAAGAAGAXXXXXXXXXXCTCTCAAACCATCTATGGACGACATGTCGATTTGAGAAATATCCCCCAAC
GGAAGTGATGAAATCAAGCAATGGCGTCAATACGACAAAAGGGAAGAAGAXXXXXXXXXXCTCTCAAACCATCTATGGACGACATGTCGATTTGAGAAATATCCCCCAAC
>Marker6318
GAAAGACACTCATGCAACCTTCCAATCCTTTCTTCCTTGAATGCCTCTTCXXXXXXXXXXCCTTATCATCTTGAGAAACCAAACTCTTCTTGCCCTATCTTCTTGGGAAG
GAAAGACACTCATGCAAACTTCCAATTCTTTCTTCCTTGAATGCCTCTTCXXXXXXXXXXCCTTATCATCTTGAGAAACCAAACTCTTCTTGCCCTATCTTCTTGGGAAG
>Marker3110
GTAAAGCAACCACTTCTCCCATTTATCATCCTCTTGATCTTGATTCTCAAXXXXXXXXXXTCCAGTTGGAATTGTCCCTGTCAGATTGTTGTGGGACAAATTCAATCCGA
GTAAAGCAACCACTTCTCCCATTTATCATCCTCTTGCTCTTGATTCTCAAXXXXXXXXXXTCCAGTTGGAATTGTCCCTGTCAGATTGTTGTGGGACAAATTCAATCCGA
>Marker7910
GCGATCTGCCTCAGAGTATTATAGAATGCATCCTCACTAGGTTACCAATTXXXXXXXXXXGATTATTGAATTAGGAGATGGGGAGTGGTTTAGGGTGCATTCTTGTCTTT
GCGATCTGCCTCAGAGTATTATTGAATGCATCCTCACTAGGTTACCAATTXXXXXXXXXXGATTATTGAATTAGGAGATGGGGAGTGGTTTAGGGTGCATTCTTGTCTTT
>Marker5638
GGTCAAAAAAACATCTTCAACAACAAACTGATCCCACCAAACCACGGAATXXXXXXXXXXCATAACAAAATTTTGCAACCATATTCCATGACTAGATGCCTCATAACATG
GGTCAAAAAAACATCTTCAACAACAAACTGATCCCACCAAACCACGGAATXXXXXXXXXXCATAACAAAATTTTGCAACAATATTCCATGACTAGATGCCTCATAACATG
>Marker1457
ATAAATATCTTCGAGCAACATGCCAAAAAAACTCAATCATCATTTTCTTCXXXXXXXXXXAGCCACTTCCTTCTGCCTAAGCCAACCCATCCATATTCACGAGCCGACGC
ATAAATATGTTCGAACAACATGCCAAAAAAACTCAAATCATCATTTTCTTXXXXXXXXXXAGCCACTTCCTTCTGCCTAAGCCAACCCATCCATATTCACGAGCCGACGC
>Marker12037
CTCGCACAAAAAATTCTGAATGAATACCTCAAACACGTTGACCCCAACTAXXXXXXXXXXATTCTAAACTCTATGATATGTTTTATGCTTATGTGTTATGTTCTCTAACA
CTCTCACAAAAAATTCTGAATGAATACCTCAAACACGTTGACCCCAGCTAXXXXXXXXXXATTCTAAACTCTATGATATGTTTTATGCTTATGTGTTATGTTCTCTAACA
>Marker3659
TGGTCGAAGAAATGTATGATGAGGAAGTGATAGCAACCGTTGATAATACTXXXXXXXXXXGTTTTGTGGAGATTATAGTCTTGAACAATGTCACCATACTGGACAAGTTC
TGGTCGAAGAAATGTATGATGAGGAAGTGATAGCAACCGTTGATAATACTXXXXXXXXXXTTTGTGGAGATTATAGATTCTTGAACAATGTCACCATACTGGACAAGTTC
>Marker8040
ATTCCTCCAAACTCTTTCACACGGTAAAATAGTTCTAAAAAAATGATCGAXXXXXXXXXXTATGCAAATTATTTTGCAAGCCTTTCCAATCGCCAGCTTTCATCGCACAC
ATTCCTCCTAACTCTTTCACACGGTAAAATAGTTCTAAAAAAATGGTCGAXXXXXXXXXXTATGCAAATTATTTTGCAAGCCTTTCCAATCGCCAGCTTTCATCACACAC
>Marker5965
GGGGCATAAGGGGTTATGGGGGAACAAACAAAATGGCTGTTGGAAGAAAAXXXXXXXXXXTCTTTGACGGGCGGACTAATGTTAGGTACTAGATATGTAGTTTGTGTTGG
GGGGCATAAGGGGTTATGGGGGAACAAACAAAATGGCCGTTAGAAGAAAAXXXXXXXXXXTCTTTGACGGGCGGACTAATGTTAGGTACTAGATATGTAGTTTGTGTTGG
>Marker12348
CGTATTTCACCAGAGAAAGAGCTTGTTTATAGCATGTATGCATCGTTTTCXXXXXXXXXXTAGAAGTACAGATAGATTCAACGCAAAATTGGTATTTATTTACCTCAGGC
CGTATTTCACCAGAGAAAGAGCTTGTTTATAGCATGTATACATCGTTTTCXXXXXXXXXXTAGAAGTACAGATAGATTCAACGCAAAATTGGTATTTATTTACCTCAGGC
>Marker3522
TGTAGCCAAGAGAATCAAAACACCTTCTCTTTCTGTCTATCTAAAACCCGXXXXXXXXXXTATTGCCGAGAAGATCAACCTTGAATTTGACGACGATTTGACTTGCATAT
TGTAGCCAAGAGAATCAAAACACCTTCTCTTTCTGTCTATCTAAAACCCGXXXXXXXXXXTATTGCTGAGAAGATCAACCTTGAATTTGACGACGATTTGACTTGCATAT
>Marker4450
TTACAAGGGACGGTCATCAATTGAGACGCTACATACCTGGTATGCCACAGXXXXXXXXXXTTTTACCTTCATGGTCTATGTAAGTCAATGCAGTCCGCTTATCAGTAGGG
TTACAAGGGACGGTCATCAATTGAGACGCTACGTACCTGGTATGCCACAGXXXXXXXXXXTTTTACCTTCATGGTCTATGTAAGTCAATGCAGTCCGCTTATCAGTAGGG
>Marker7713
GCGTGAACTTCTAAGCTATAGAGCTAAAGAGAGCTAACCAGCCAATGTCTXXXXXXXXXXTAGTAATGGCCGAAGTGCGGCTGAATAGAACACAGCTGTTGTTGGCTCGA
GCGTGAACTTCTAAGCTATAGAGCTAAAGAGAGCTAACCAGCCAATGTCTXXXXXXXXXXTAGTAATGGCCGAAGTGCGGCTGAATAGAACACAGCTGTTGTTCGCTCGA
>Marker7789
GTCAGAGAAATTTTCTTCTTTTGGCATAAATGATATTCTATCACTTCCGAXXXXXXXXXXGGGTATCTCAATTGAGGAGTTGTCAAGCAGTAAATTGGTGATTCATGGCT
GTCAGAGAAATTTTCTTCTTTTGGCATAAATGATATTCTATCACTTCCGAXXXXXXXXXXGGGTATCTCAATTGAGGAGTTATCAAGCAGTAAATTGGTGATTCATGGCT
>Marker3536
TATCATGACACTCACGAGATCTGGACTTATCCTTTGCAGAAGAACATCTCXXXXXXXXXXGAGGATGAAATTACGAAAAAAGACAAAATGTTGAGAGGTATTTTCGTCAT
TATCATGACACTCACGAGATCTGGACTTATCCTTTGCAGAAGAACATCTCXXXXXXXXXXGAGGATGAAATTACGAAAAAAGACAAAATGTTGAGGGGTATTATCGTCAT
>Marker5969
GACGAATCTCAATCCCTGTGGGGCCCGAAGCAGACAACAAAGATGGTAATXXXXXXXXXXAGCTTCGTAGTGTTGAAATGGGTGGTTCAAAGGTAGAACTTTCTAATTGG
GACGAATCTCAATCCCTGTGGGGCCCGAAGCAGACAACAAAGATGGTAATXXXXXXXXXXAGCTTCGTAGTGTTGAAATGGGTGGTTCAAAGGTAGAACTTTCTGATTGG
>Marker6467
TGCTAGATCCTATACCCATGATTGTGAGAAGAACAGCAAAAAACATATCCXXXXXXXXXXAGAATTCCTGGATCCTAGACTCCGGTTCTATAAATCACTTACAGATTCCT
TGCTAGATCCTATACCCATGATTGTGAGAAGAACAACAAAAAACATATCCXXXXXXXXXXAGAATTCCTGGATCCTAGACTCCGGTTCTATAAATCACTTACAGATTCCT
>Marker8086
CCGTGCGTTTCATTTGAGGATGTTGACATTGCTTTGCTGGTTCATTCAGAXXXXXXXXXXTTGGTTAGTTTGTTTGAAGCAAGGGAGACATGGATGACATACTCAATTCA
CTGTGCGTTTCATTTGAGGATGTTGACATTGCTTTGCTGGTTCATTCAGAXXXXXXXXXXTTGGTTAGTTTGTTTGAAGCAAGGGAGACATGGATGACGTACTCAATTCA
>Marker5444
AATCCCCCACCACACACCATCTCGCCCCACAATATCTGAAAAGATCTCCTXXXXXXXXXXTGGTTTCTATCAGAAAAACAATGTCTGAATCCTCTTGTCTAAGCACCTCC
AATCCCCCACCACACACCATCTCGCCCCACAATATCTGAAAAGATCTCCTXXXXXXXXXXTGGTTTCCATCAGAAAAACAATGTCTGAATCCTCTTGTCTAAGCACCTCC
>Marker6523
CTCCAAATATTTGGCATTCACACGTGTACGCGTTACTACTACTTACTCTTXXXXXXXXXXAGAAAAGTTGAAAGCATTTAGGAGTTATAAATATCATGAAATTTGAAAGC
CTCCAAATATTTGGCATTCACACGTGTACGAGTTACTACTACTTACTCTTXXXXXXXXXXAGAAAAGTTGAAAGCATTTAGGAGTTATAAATATCATGAAATTTGAAAGC
>Marker13369
TTCGCGGTGGGACTGTTCGATTCTATTGTGGCAGTTGATAAAAGCCTTAGXXXXXXXXXXGAAATTTCTTGTATGTTATGGATATATTTTTTGGTAGAAATACACAAGGT
TTCGCGGTGGGACTGTTCGATTCTATTGTGGCAGTTGATAAAAGCCTTAGXXXXXXXXXXGGAATTTCTTGTATGTTATGGATATATTTTTTGGTAGAAATACACAAGGT
>Marker5020
TTGATTGACAATCTGGCACATGTGATCGAAAAAAGTAATTGTAGCTAAGAXXXXXXXXXXTTCTGGTTGCTGCAATTTTAGGTAGTCAGAATTCAACGCAGCTCAATGAG
TTGATTGACAAGCTGGCACATGTGATCGAAAAAAGTAATTGTAGCTAAGAXXXXXXXXXXTTCTGGTTGCTGCAATTTTAGGTAGTCAGAATTCAACGCAGCTCAATGAG
>Marker7848
GGGCACTCCAGATTCTTCAACCCCCATATGTATGTCACCTCTAATTCCAAXXXXXXXXXXTTGTGGCCGGCCTTGTGTCTGCCAGTTTTATGTGAGATGTTTGGTTGTGT
GGGCACTCCAGATTCTTCAACCCCCATATGTATGTCTCCTCTAATTCCAAXXXXXXXXXXTTGTGGCCGGCCTTGTGTCTGCCAGTTTTATGTGAGATGTTTGGTTGTGT
>Marker11523
CCATTTTCGTGTATTCCATTTGCAAACATTCTGAGTTCTGTGTTTTCCATXXXXXXXXXXCTAATCATGTCTAATCCATTATTGCTTGGGATTTACCGATTGCTTACTGC
CCATTTTCGTGCATTCCATTTGCAAACATTCTGAGTTCTGTGTTTTCCATXXXXXXXXXXCTAATCATGTCTAATCCATTATTGCTTGGGATTTACCGATTGCTTACTGC
>Marker5364
ACCTCAAGAATGGCATACAAAGCTTCTGCGTTTGTCTAAAATCTGCTGCCXXXXXXXXXXTCTCATCAAAACTATTGAGTCTTGGAGATATTTGTTCGCACTCTTGAGAG
ACCTCAAGAATGGCATACAAAGCTTCTGCGTTTGTCTAAAATCTGCTGCCXXXXXXXXXXTCTCATCAAAACTATTGAGTCTTGGAGATATTTGTTTGCACTCTTGAGAG
>Marker4047
TAACATACATTTGTCCTTGCGTGCAGGCACAATTTGCTCAGATCCGAGCAXXXXXXXXXXTGAGGCGAGGTGGAAATTCACAACCTTTACCCCAGCAGCAGGTAACATTG
TAGCATACATTTGTCCTTGCGTGCAGGCACAATTTGCTCAGATCCGAGCAXXXXXXXXXXTGAGGCGAGGTGGAAATTCACAACCTTTACCCCAGCAGCAGGTAACATTG
>Marker3848
CGCTCAAACCAGGTTGTCAACGAAGAAGAGTCCCTTTGAGATTGTAAGTGXXXXXXXXXXGTGTGGTGTTTCGGCATTTTGATATGCAAGTATATCAAAGCTAAAAATGT
CGCTCAAACCGGGTTGTCAACGAAGAAGAGTCCCTTTGAGATTGTAAGTGXXXXXXXXXXGTGTGGTGTTTCGGCATTTTCATATGCAAGTATATCAAAGCTAAAAATGT
>Marker4863
ACCAAACAGCTTTGATATAGAGGGGTATGTGGCTGGTTTTGGAAATCCTGXXXXXXXXXXATGAAATGATGGAATGATGGAATGTGTATATTGCAATTGTGGGGTTGGGA
ACCAAACAGCTTTGATATAGAGGGGTATGTGGCTGGTTTTGGAAATCCTGXXXXXXXXXXATGGAATGATGGAATGATGGAATGTGTATATTGCAATTGTGGGGTTGGGA
>Marker2937
GGCCGGTTACCATCAAGATCAGAATGCATCCTGGGGACGTGGAAAAAAACXXXXXXXXXXCTTTATATCGAAGAAAGGCATTGAGGTGGATCCAGAGAAGATAAGAGCTA
GGCCGGTTACCATCAGATCAGAATGCATCCTGGGGACGTGGAAAAAAACAXXXXXXXXXXCTTTATATCGAAGAAAGGCATTGAGGTGGATCCAGAGAAGATAAGAGCTA
>Marker9753
CAACTCCATCAATGAATGACAAGTCCAACTTTCTTATTCTATGGTTGTTCXXXXXXXXXXTAAATAATGCTTTTCATAAGACAAATGAAAGGCTAGTGGTACAAGCTATT
CAACTCCATCAATGAATGGCAAGTCCAACTTTCTTATTCTATGGTTGTTCXXXXXXXXXXTAAATAATGCTTTTCATAAGACAAATGAAAGGCTAGTGGTACAAGCTATT
>Marker5103
CCAAAGGTTTCCATTTGTCGGGCATTCATCTCTAACGTTCTTCTGTGTTCXXXXXXXXXXTTATCACAACAGTCCACGTATTGTATGAGGTACTCATATTCTCAAACCGA
CCAAAGGTTTCCATTTGTCGGGCATTCATCTCTAACGTTCTTCTGTGTTCXXXXXXXXXXTCATCACAACAGTCCACATATTGTATGAGGTACTCATATTCTCAAACCGA
>Marker8227
ATAGTCATGGTGCCAAATATATCTGGCAACCAAACTGTGAACTTCTTATTXXXXXXXXXXCAGATATCAGTTCTTCAGAATACCAAGCAGTCAATTCCAAGTCGTGCAAG
ATAGTCATGGTGCCAAATATATCTGGCAACCAAACTGCGAACTTCCTATTXXXXXXXXXXCAGATATCAGTTCTTCAGAATACCAAGCAGTCAATTCCAAGTCGTGCAAG
>Marker3603
ACAGTTCATGCCTTTGTCGACTAGCGAAGCTTGAACTCTTCGATCTTCTGXXXXXXXXXXTTTTCATCCATGTTGGCAACACCACTATGTAAGATGTATTCCCTACCCTT
ACAGTTCATGCCTTTGTCGACTAGCGAAGCCTGAACTCTTCGATCTTCTGXXXXXXXXXXTTTTCATCCATGTTGGCAACACCACTATGTAAGATTTATTCCCTACCCTT
>Marker7873
TCTTAGTAAGTCCGCCAAGTAACTGATCATTGAAAGAAGATATGGGAAGGXXXXXXXXXXAATAGAAGAAGTGGAAGCTACGGTCTTGGTCTTGGTCTTGGAAGCTATGT
TCTTAGTAAGTCCGCCAAGTAACTGATCATTGAAAGAAGATATGGGAAGGXXXXXXXXXXAATAGAAGAAGTGGAAGCTACGGTCTTGGTCTTGGTCTTGGAAGGTATGT
>Marker7201
GCAACCACATTGACGAGGATGTAAAAGGTAGAGCAGGACGCATTCTCGAGXXXXXXXXXXTATTGAGATGGATAATCAGAGGCGGCAATCTCAGGCTGCACATAATGTTG
GCAACCACATTGACGAGGATGTAAAAGGTAGAGCAGGACGCATTCTCGAGXXXXXXXXXXTATTGAGATGGATAATCAGAGGCGGCAATCTCAGGCTGCACACAATGTTG
>Marker3014
GCAGAGGAGGAAAGATGGGACAGGGTCTGAGTTGCAGTGCGACTCATGAGXXXXXXXXXXTCTTTTTTTTTTTCATTATTAGATCCTCTCTTTACTTTTGGAACGATCTG
GCAGAGGAGGAAAGATGGGGCAGGGTCTGAGTTGCAGTGCGACTCATGAGXXXXXXXXXXTCTTTTTTTTTTTCATTATTAGATCCTCTCTTTACTTTTGGAACGATCTG
>Marker3878
TCACCAATCACGTTTTACCTTCGTCTTTTGACAATCCACGTCCATCATGGXXXXXXXXXXTTGGTACGAGGCCTTTTGAATGAAATCAAAAGCAAGAAAATCACGTGGGT
TCACCAATCACGTTTTACCTTCGTCTTTTGACAATCCACGTCCATCATGGXXXXXXXXXXTCGGTACGAGGCCTTTTGAATGAAATCAAAAGCAAGAAAATCACGTGGGT
>Marker7015
CCACAACAAGCAACCCTTTTCGCGACTTGAAAACACTCTACAAGACTCTTXXXXXXXXXXAAAAAAAGGGGGGACTTTTTATTTCTTTTTACTTTTTTAGGCATACTACA
CCACAACAAGCAACCCTTTTCGCGACTTGAAAACACTCTACAAGACTCTTXXXXXXXXXXAAAAAAAGGGGGGACTTATTATTTCTTTTTACTTTTTTAGGCATACTACA
>Marker4821
CGGTAGTATATGTCAACTCTAACGAATAAGGTGGTTTTATTTGTTTATATXXXXXXXXXXAGAGCCCAATTTTACACTGCAATGCCCCACCCTAAACAACGGAAAGTGCC
CGGTAGTATATCTCAACTCTAACGAATAAGGTGGTTTTATTTGTTTATATXXXXXXXXXXAGAGCCCAATTTTACACTGCAATGCCCCACCCTAAACAACGGAAAGTGCC
>Marker6054
CAAACTTACTCATTTTACTCTGTCCCAAATTAGCTGACTGACTTCACTTCXXXXXXXXXXTGCTCAGGTAGTTGCAGATGATTCGGAAGGATCACCTTCTCGGACTGTAA
CAAACTTACTCATTTTACTCTGTCCCAAATTAGCTAACTGACTTCACTTCXXXXXXXXXXTGCTCAGGTAGTTGCAGATGATTCGGAAGGATCACCTTCTCGGACTGTAA
>Marker6160
GCCCCCGTGTATTCAGTACTGACCATTCAATGAAATGACATAGAAACAAGXXXXXXXXXXCGTTTATTTGTGTTTTGTGGCTGAAACCTTGGAGAACACTGTTTTTGTTG
GCCCCCGTGTATTCAGTACTGACCATTCAATGAAATGACATAGAAACAAGXXXXXXXXXXCGTTTATTTGTGTTTTGTAGCTGAAACCTTGGAGAACACTGTTTTTGTTG
>Marker2075
GGCGGCGTTTCAGTCATCGGAGAAGATGGATAGTGGTGGGCAGGTGGCGCXXXXXXXXXXTCCCAATTTCCACCTTCTTTTTTTTTACCATTCAAAAAACTCATTTTTGT
GGCGGCGTTTCAGTCATCAGAGAAGATGGATAGTGGTGGGCAGGTGGCGCXXXXXXXXXXTCCCAATTTCCACCTTCTTTTTTTTTGCCATTCAAAAAACTCATTTTTGT
>Marker3616
AACGCCCCCTTCCCCGTCATTTTTTCTAAACCCCCCCTTATTATCGCAATXXXXXXXXXXTGTTCATTCTTTCATAAGATCTACCATTTTATCACTGTTCTCTCTTTCCT
AACGCCCCCTTCCCCGTCATTTTTTCTAAACCCCCCCTTATTATCGCAATXXXXXXXXXXTGTTCATTCTTTCATAAGATCTACCATTTTATCACTGTTTTCTCTTTCCT
>Marker6878
TCACGAAGAGATAATGAATTTGAGGCAACAGGTTTTTGTTTTCTACGGTCXXXXXXXXXXGTTGTCTTTATAAGCTTTCTTCAACATACGCTTGCACATTCACTTTTAGG
TCACGAAGAGATAATGAATTTGAGGCAACAGGTTTTTGTTTTCTACGGTCXXXXXXXXXXGTTGTCTTTATAAGCTTTCTTCAATATACGCTTGCACATTCACTTTTAGG
>Marker4121
TGCTAGAAATACAAAATTAGTTATAGAAGAAACAGGACAGTTGAGAATGTXXXXXXXXXXCAGCCCAAAAAAATAACCAACATTCTCCACTTAGCTAATGGACCATTGTT
TGCTAGAAATACAAAATTAGTTATAGAAGAAACAGGACAGTCGAGAATGTXXXXXXXXXXCAGCCCAAGAAAATAACCAACATTCTCCACTTAGCTAATGGACCATTGTT
>Marker5086
CCGACCCAGGTCATGTTATTATTATTCCAATGATTTTTCTGAACAGGTCTXXXXXXXXXXCCTACTTTGTCTCACTGAAGTTTTCTTCTACATGGGTGATTTTGTTCTGT
CCGACCCAGGTCATGTTATTATTATTCCAATGATTTTTCTGAACAGGTCTXXXXXXXXXXCCTACTTTGTCTCACTGAAGTTTGCTTCTACATGGGTGATTTTGTTCTGT
>Marker6807
GGTTGTCCACATAAGCTCTGTGATGTTTTCCCCAATGATACTCAAGGGTTXXXXXXXXXXATGAAATAATCAACGAGTGATACATCAAGAAGAGATACCAAACTAGAGAG
GGTTGTCCACATAAGCTCTGTGATGTTTTCCCCAATGATACTCAAGGGTTXXXXXXXXXXATGAAATAACCAACGAGTGATACATCAAGAAGAGATACCAAACTAGAGAG
>Marker16618
GCCTATCCTTTGAGATATGAGTCTCTTTTGTGAATTTGAGCCTTTTTGCTXXXXXXXXXXATTTTTCTTGTTACCAATAAAGTAACAGTCTTGATCAGCTAGCATACTCA
GCCTATCCTTTTAGATATGAGTCTCTTTTGTGAATTTGAGCCTTTTTGCTXXXXXXXXXXATTTTTCTTGTTACCAATAAAGTAACAGTCTTGATCAGCTAGCATACTCA
>Marker6158
AGTTGTCAATGCAGTTGCCAATCGTTTTTCTTCAACGAAATTCAACTGCTXXXXXXXXXXCCTCAACTGCCACATCCATCTTAGGTCAGTATGGAATCGAATTTTTGTGA
AGTTGTCAATGCAGTTGCCAATCGTTTTTCTTCAACGAAATTCAACTGCTXXXXXXXXXXCCTCAACTGCCACATCCATCTTAGGTCAGTATGGAATCGAAATTTTGTGA
>Marker6774
CATCCAAGACCATACTTGTTCTTGTCAACAATGGGACCTTGATTTGATCCXXXXXXXXXXTGTGGTGGGAGGGGTCATAATCGTAGGTATTGCAAAAAACCTTTACGACA
CATCCAAAGACCATACTTGTTCTTGTCAACAATGAGACCTTCATTTGATCXXXXXXXXXXTGTGGTGGGAGGGGTCAAAATCGTAGGTATTGCAAAAAACCTTTACAACA
>Marker5079
GGAACATGGTACCCTTGGAACAATAGACAAAAAAGTTTATGACTACAGAAXXXXXXXXXXCAACAGCCATATCAGCTTGTTCTATGCTTTCTATCTGGGCAGTATTCTGG
GGAACATGGTACCCTTGGAACAATAGACAAAAAAGTTTATGACTACAGAAXXXXXXXXXXCAACAACCATATCAGCTTGTTCTATGCTTTCTATCTGGGCAGTATTCTGG
>Marker3161
GTTTACGTCATCGAGTTCGAGAGGTCGTTTGTCGACACCATCCACCTCACXXXXXXXXXXTGTTGTTTCCACCGCTTGCTTTCTAATTGATAGAATATCTTCAACTGTTC
GTTTACGTCATCGAGTTCGAGAGGTCGTTTGTCGACACCATCCACCTCACXXXXXXXXXXTGTTGTTTCCACCGCTTGCTTTCTAATTGATAGAATGTCTTCAACTGTTC
>Marker12801
TTGTTCGAGTGTCCAAATTCTCTTCACGAAAAAGCTACCGCCGTTTCTTTXXXXXXXXXXTTTGTCCAGTTGGTGTAGATTCTGTAATGCCTAATATTTGTAGAAAGCCT
TTGTTCGACTGTCCAAGTTCTCTTCACGAAAAAGCTACCGTCGTTTCTTTXXXXXXXXXXTTTGTCCATATGGTGTAGATTCTGTAATGCCTAATATTTGTAGAAAGCCT
>Marker9135
TACTGCTGATCATCTTCAACGGTATGCCTTGTATGTCTTTCTCTCCATCGXXXXXXXXXXTGATCTTGTGCTGTTTACTGCTTTTTACTGGTGCAAAATTGGGAACCCTT
TACTGCTGATCATCTTCAACGTCGTATGCCTTGTATGTCTTTCTCTCCATXXXXXXXXXXTGATCTTGTGCTGTTTACTGCTTTTTACTGGTGCAAAATTGGGAACCCTT
>Marker3919
AACAGAGGTTGAAATGAGACCTTGTTTCTGACAATTTCCATAACCATTTTXXXXXXXXXXCAAGGTCCATGTCTTCCACTGTGGTCCTGTCTTTCCATCCACCTGCCTCA
AATAGAGGTTGAAATGAGACCTTGTTTCTGACAATTTCCATAACCATTTTXXXXXXXXXXCAAGGTCCATGTCTTCCACTGTGGTCCTGTCTTTCCATCCACCTGCCTCA
>Marker3953
CAAAAGGTCAGAGCAAGCTAGAAGTGGGGAGAACCTACTTTGGATGATGCXXXXXXXXXXATTGCTCTTGGTCCAAAATGACCCATAACAGTTTCTATTATACTTATGGA
CAAAAGGTCAGAGCAAGCTAGAAGTGGGGAGAACCTACTTTGGGTGATGCXXXXXXXXXXATTGCTCTTGGTCCAAAATGACCCATAACAGTTTCTATTATACTTATGGA
>Marker15926
GGCTTGCAATTCAATTGTCTTTCTGTAGGGATAACTGATCCATAGGCAGGXXXXXXXXXXTGATCTTTGAAATAGTAGTTTGTGCCCTCATTTACTAAGCTATGGTCTGA
GGCTTGCAATTCAATTGTCTTTCTGTAGGGATAACTGATCTATAGGCAGGXXXXXXXXXXTGATCTTTGAAATAGTAGTTTGTGCCCTCATTTACTAAGCTATGGTCTGA
>Marker4140
ATGTACATTTACAAAACATCCTCAGGAAACCATTTTCGGCTAAACTTTTAXXXXXXXXXXTTCTATAGCACATTTTACATCTTCTACAATACCCGGAGGTGTTCTGCCAG
ATGTACATTTACAAAACATCCTCAGGAAACCATTTTCGGCTAAACTTTTAXXXXXXXXXXTTCTATCGCACATTTTACATCTTCTACAATACCCGGAGGTGTTCTGCCAG
>Marker8385
CAGAAGCCCGTGAAGACACACCAAACCTCACCACCTCCCGCACCTGCTCCXXXXXXXXXXTATAAAAGATGGTACGACACACTTTTATGATCGAAGAAAAAGACAACTCG
CAGAAGCCCGTGAAGACACACCAAACCTCACCACCTCCCGCACCTGCTCCXXXXXXXXXXTATAAAAGATGGTATGACACACTTTTATGATCGAAGAAAAAGACAACTCG
>Marker9229
CGGGGCTAGTTTTCCAACTAAACCGCCACCGAACCAACTATTGTCATCCAXXXXXXXXXXTTTACTTATGAACTATAATATCTCCAAACTATCAAATTGTGTCGTAGTTT
CGGGGCTAGTTTTCCAACTAAACTGCCACCGAACCAACTATTGTCATTCAXXXXXXXXXXTTTCCTTATGAACTATAATATCTCCAAACTATCAAATTGTGTCGTAGTTT
>Marker2629
ACTGGGCTTTGTCGGATCTGGTTTGCGAATAGTTATGGCTAGGCTTCGATXXXXXXXXXXGTTTCACGGTAGAGGTCGCAGCGGCGGCGACAGGTACAATAGATCTAGGT
ACTGGGCTTTGTCGGATCTGGGTTGCGAATAGTTATGGCTAGGCTTCGATXXXXXXXXXXGTTTCACGGTAGAGGTCGCAGCGGCGGCGACAGGTACAATAGATGTAGGT
>Marker9185
ACTCGTGTGTGCTAAAGTAAATAAAATGAATATGTAGATACCTTGGAATGXXXXXXXXXXCTAACTCGAGGAGATCTGGTATGTAACTCAGCTTGAAAATTGTTAGGGCA
ACTCGTGTGTGCTAAAGTAAATAAAATGAATATGTAGATACCATGGAATGXXXXXXXXXXCTAACTCGAGGAGATCTGGTATGTAACTCAGCTTGAAAATTGTTAGGGCA
>Marker4828
GCGTCCCACGAACGTTGGAAGTCCTGGGTGTCTGTAATGTGACAGACATCXXXXXXXXXXATCCTTCAAGAATAGCGCAAAGGGATGATAAGAGGCTACCTCAACATTAT
GCGTCCCACGAACGTTGGGAGTCCTGGGTGTCTGTAATGTGACAGACATCXXXXXXXXXXATCCTTCAAGAATAGCGCAAAGGGATGATAAGAGGCTACCTCAACATTAT
>Marker5487
CAAAACTACACAGTTTAGAGAAAAAATCAACAGTGCCAGCAGTTACAACTXXXXXXXXXXACTGAAAAGGACAACACTGTTCATATATTCTAAAATCTCCCATGGATCTT
CAAAACTACGCAGTTTAGAGAAAAAATCAACAGTGCCAGCAGTTACAACTXXXXXXXXXXACTGAAAAGGACAACACTGTTCATATATTCTAAAATCTCCCATGGATCTT
>Marker3797
GACTAGGTCAAAGAGACTTGGGGGAGATCAAGTAAAAATGTGCCAATAGCXXXXXXXXXXGACCGCTTCAAATGATGCCACATGTCACACTTTGATCTACTCTGTTGGGC
GACTAGGTCAAAGAGACTTGGGGGAGATCAAGTAAAAATGTGCCAATAGCXXXXXXXXXXGACCGCTTCAAATGATGCCACATGTCACAATTTGATCTACTCTGTTGGGC
>Marker5675
CAAGGATGAAGTTTGGGGTCATCTTGGTAAGAATACCAAATCTCATCAAAXXXXXXXXXXGATACTTCGAACAAGTCAAGTTGGACACTGAGGTATGTTATTTGAGTTGG
CAAGGATGAAGTTTGGGGTCATCTTGGTAAGAATACCAAATCTCATCAAAXXXXXXXXXXGATACTTCGAACAAGTCAAGTTGGATACTGAGGTATGTTATTTGAGTTGG
>Marker7929
CTTCCCATTAGAAACATAATAATAGTATCGTGTGTCCAATGGAGCACACCXXXXXXXXXXAAACAATCCTAGTCGTGCGAGTAACCTCGTATACACAGTAAAACTGTTCC
CTTCCCATTAGAAACATAATAATAGTATCGTGTGTCCAATGGAGCACACCXXXXXXXXXXAAACACTCCTAGTCGTGCGAGTAACCTCGTATACACAGTAAAACTGTTCC
>Marker10974
CCCCACGCTTTCTAATTGCAGATCCCATCCTGATTGCAGCATCATATGCTXXXXXXXXXXCATATCATGCCTAGGAAATGCGATCACTTCCTCAAATGGTGCGTTTGATT
CCCCACGCTTTCTAATTGCAGATCCCATCCTGATTGCAGCATCATATGCTXXXXXXXXXXCATATCATGGCTAGGAAATGCGATCACTTCCTCAAATGGTGCGTTTGATT
>Marker9716
ACTTTGGTGCTATCTTTCCTTGGATGAGCAACTTTTCACACCTCTAACCTXXXXXXXXXXTCATTTACATCTTGACCTCTAAAGTAAAATATGTCTTTCGTCATGGGCCC
ACTTTGGTGCTATCTTTCCTTGGATGAGCAACTTTTCACACCTCTAACCTXXXXXXXXXXTCATTTACATCTTGACCTCTAAAGGAAAATACGTCTTTCGTCATGGGCCC
>Marker13181
TGGTTTACAATAAACATAGTGTAAGGCCCTAATCGCGTATCACATCACAAXXXXXXXXXXTGGGAAAATTCACTGAGGGCGACCTATAAATAGAAGAAATTTAGGTCTGT
TGGTTTACAATAAACATAGTGTAAGGCCCTAATTGCGTATCACATCACAAXXXXXXXXXXTGGGAAAATTCATCGAGGGCGACCTATAAATAGAAGAAATTTAGGTCTGT
>Marker14280
GGAACCGAAGCGTTGAGGCGCTTGCCACTGCTGCCCTTGTCCAGGCTATTXXXXXXXXXXCATATTGGGTCAATTGCTATCCTTCATTATTATTTTGGACTTTGGAGGGC
GGAACCGAAGCGTTGAGGCGCTTGCCACTGCTGCCCTTGTCCAGGCTATTXXXXXXXXXXCATATTGGGTCAATTGTTATCCTTCATTATTATTTTGGACTTTGGAGGGC
>Marker7236
CTGCACCTACGACTATTCATGTGGCACCTCTCATCACTCACTTTCTCTGAXXXXXXXXXXATTGCTTGTACTTTTTGATTGACGCCGCTTGATGATTCTTGCAGTACAAT
CTGCACCTACGACTATTCATGTGGCACTTCTCATCACTCACTTTCTCTGAXXXXXXXXXXATTGCTTGTACTTTTTGATTGACGCCGCTTGATGATTCTTGCAGTACAAT
>Marker5481
GTCGTTTTCATTTGCGAAGCACTGCTGTCGCGTTGTCCTCCAGCCGATAAXXXXXXXXXXGGTAAGGGTGAAATTTGTGGATTTTTTCTAGTTGTTTTCGTAGTTGTTGT
GTCGTTTTCATTTGCGAAGCACTGCTGCCGCGTTGTCCTCCAGCCGATAAXXXXXXXXXXGGTAAGGGTGAAATTTGTGGATTTTTTCTAGTTGTTTTCGTAGTTGTTGT
>Marker14299
CCAAACTACGAATTGATTCTACAAGACCAATTACATGTAATTCTCGGGATXXXXXXXXXXTATACAGATGGAATGCACATAATCCATGCTTAGCTAATTCATACACTGCA
CCAAACTACGAATTGATTCTACAAGACCAATTACATGTAATTCTCGAGATXXXXXXXXXXTATACAGATGGAATGCACATAATCCATGCTTAGCTAATTCATACACTGCA
>Marker7699
ACCAAGTGATCGTCTCCTAAGACTCTCATTGAGCTTACAGGCAATTACGTXXXXXXXXXXTAGAAGTTCGGGATTCTAAACGATGTATGGTCAAACTTGGGCGAGTGCAT
ACCAAGTGATCGTCTCCTAAGACTCTCATTGAGCTTACAGGCAATTACGTXXXXXXXXXXTAGAAGTTCGGAATTCTAAACGATGTATGGTCAAACTTGGGCGAGTGCAT
>Marker5917
GAGGAACAATTTTGGTTTATGACAGATCAAGATGCGATCCCTACTTTAGCXXXXXXXXXXTCTCTTCGATATATTGAACAAGATATTGTTAGATGTGTGTAATGTAGAAG
GAGGAACAATTTTGGTTTATGACAGATCAAGATGCGATCCCTACTTTAGCXXXXXXXXXXTCATTTTGATATATTGATCAAGATATTGTTAGATATGTGTAATGTAGAAG
>Marker5422
CGTAGAAAGCCGTCGATTTGCAGGGTCTTTTGCTGGCCTTGGATTTCTTGXXXXXXXXXXTCAATTCTTTCCAGCACCATATCACATTGATGGTATGACCCACGTAATCA
CGTAGAAAGCCGTCGATATGCAGGGTCTTTTGCTGGCCTTGGATTTCTTGXXXXXXXXXXTCAATTCTTTCCAGCACCATATCACATTGATGGTATGACCCACGTAATCA
>Marker6852
AACGAAAGTCAAGTTTATCGTGAAAGATCCCGAAATAAGCATAAAGATTAXXXXXXXXXXCAAGTGATTACAATTGTTTGATATTCCAAACCAAGAGTCCCACTCATACA
AACGAAAGTCAAGTTTATCGTGAAAGATCCCGAAAGAAGCATAAAGATTAXXXXXXXXXXCAAGTGATTACAATTGTTTGATATTCCAAACCAAGAGTCCCACTCATACA
>Marker8237
ATGCAATGAATGTGGTGGGAATGACCTTTATCAAGCTGGATGTCCAACTTXXXXXXXXXXTGATGAAAATCAAAGATTACTAACTGTCATATCTGTTGGCTTTTTGGCCC
ATGCAATGAATGTGGTGGGAATGACCTTTATCAAGCTGGATGTCCAACTTXXXXXXXXXXGGATGAAAATCAAAGATTACTAACTGTCATATTTGTTGGCTTTTTGGCCC
>Marker4070
AGGCACATGAACTGACCCCACACATGCTTGAGCCGAGTGTTTTGATTTGAXXXXXXXXXXAAAACAGGATAACTGATACTTCATTGGAGAGGCTTCATCTTGCATTAGAT
AGGCACATGAACTGACCCTACACATGCTTGAGCCGAGTGTTTTGATTTGAXXXXXXXXXXAAAACAGGATAACTGATACTTCATTGGAGAGGCTTCATCCTGCATTAGAT
>Marker7070
TTGGATTCAGTCTGCTAATAACATTGCCTGACATAACCCACACACGTCAAXXXXXXXXXXGCCCTTCGAATATGATAAAAAATGATCCATGCTCCTGGTTGGCTGTTGCT
TTGGATTCAGTCTGCTAATAACATTGCCTGACATAACCCACACACGTCAAXXXXXXXXXXGCCCTTCGTATATGATAAAAAATGATCCATGCTCCTGGTTGGCTGTTGCT
>Marker8160
CTGTTATGTGCACATAGGGGTAAAGGCAGTCATGTAAAAAAGGACTGCATXXXXXXXXXXAATATGTTTAGCAAAATGATGTTTACAAAAGCTATTTTGCGAAAAAGTAT
CTGTTATGTGCACATAGGGGTAAAGGCAGTCATGTAAAAAAGGACTGCATXXXXXXXXXXAATATGTTTAGCAAAATGATGTTTACAAACGGTATTTTGCGAAAAGGTAT
>Marker7121
AGAAGTAGTCAGATTGCACGGATATCCACAGTCAATTGTGTCAGATAGAGXXXXXXXXXXTGATCCAATATGATGATATGAAAACTCCTAATTCGACATTGGACCAACAG
AGAAGTAGTCAGATCGCACGGATATCCACAGTCAATTGTGTCAGATAGAGXXXXXXXXXXTGATCCAATATGGTGATATGAAAACTCCTAATTCGACATTGGACCAACAG
>Marker4998
CCAGTGTCAACAAATTTGCATTACTAACCACGACAATTTCCTCGTTCCAAXXXXXXXXXXATGCACAGGTTCCTAAAATTTTTCATGTTCAGGAAAGAACCCTCAGTCAC
CCAGTGTCAACAAATTTGCATTTCTAACCACGACAATTTCCTCGTTCCAAXXXXXXXXXXATGCACAGGTTCCTAAAATTTTTCATGTTCAGGAAAGAACCCTCAGTCAC
>Marker7436
TGTCGAACAAGCTGAAATGAAGAAGGGAGATTGGGTCTGCCCACAGTAAGXXXXXXXXXXTTTCAGAAAAACGAATTCTTTCCTTTTGTATGAACCGACTGGAAAAGTGA
TGTCGAACAAGCTGAAATGAAGAAGGGAGATTGGGTCTGCCCGCAGTAAGXXXXXXXXXXTTTCAGAAAAACGAATTCTTTCCTTTTGTATGAACCGACTGGAAAAGTGA
>Marker3943
CAACTTCCCTTTTTCTCTTATCTCGACATTTGGCCTACTCACCTCATCGTXXXXXXXXXXATGCAATTCTCCTGTCGTATGAGATTACCACTCATCTCTGTCTCCCTACC
CAACTTCCCTTTTTCTCTTATCTCGACATTTGGCCTACTCACCTCATCGTXXXXXXXXXXATGCAGTTCTCCTGTCGTATGAGATTACCACTCATCTCTGTTTCCCCACC
>Marker8299
GGATAGCAAGGATGATGTTACCAGGTCGCAGGTTGAATCTTGGGCATGTTXXXXXXXXXXCATGAAGTGCCCCAAAGACCAAAAAGTTCAGTGCGTCATATATTTACTGA
GGATAGCAAGGATGATGCTACCAGGTCGCAGGTTGAATCTTGGGCATGTTXXXXXXXXXXCATGAAGTGCCCCAAAGACCAAAAAGTTCAGTGCGTCATATATTTACTGA
>Marker3772
TGGAGGAAGGTCCCACTGACTTTTTTCAAAAACTTTGTTTTCTTGTACTCXXXXXXXXXXTCCCTTCAATTTCAAGTCTTGTTGTTCATCATCCCATTTCTCCGATTCTG
TGGAGGAAGGTCCCACTGACTTTTTTCAAAAACTTTGTTTTTTTGTACTCXXXXXXXXXXTCCCTTCAATTTCAAGTCTTGTTGTTCATCATCCCATTTCTCCGATTCTG
>Marker15696
GAAAACGACAAATACAACAAAATCTATGATAGACTTATATCGCTAAGTAAXXXXXXXXXXCCTTCCTATTTGGAGCTTGAATACCAATGGTAGCTTCATGATTGCCTCCA
GAAAACGGCAAATACAACAAAATCTATGATAGACTTATATCGCTAAGTAGXXXXXXXXXXCCTTCCTATTTGGAGCTTGAATACCAATGGTAGCTTCATGATTGCCTCCA
>Marker7904
TTTCAGTACATCTCCTACAAGATGCAAGGATCCAGTTACAAGAACCTGAAXXXXXXXXXXGATCACGTCTTTTTATCGCTATTTTGGATGTACAATCCAATTGGTAGTGC
TTTCAGTACATCTCCTACAAGATGCAAGGATCCAGTTACAAGAACCTGAAXXXXXXXXXXGGATCACGTCTTTTTACGCTATTTTGGATGTACAATCCAATTGGTAGTGC
>Marker4136
TAACGGAACAATGCTCCATGTCTGATTTCATTCCATGGCCTCTAACTCTGXXXXXXXXXXATTGCTAACTCTGTGAAGATCCATTTGGTTCAACTGTGTTGTTAGTCACA
TAACGGAACAATGCTCCATGTCTGATTTCATTCCATGGCCTCTAACTCTGXXXXXXXXXXATTGCTAACTCTGTGAAGATCCACTTGGTTCAACTGTGTTGTTAGTCACA
>Marker11343
ACTTTACAACCTTACTTGAATAGGATCTATTCAATATGTTGAACAGTGTTXXXXXXXXXXTAGACCGACAGTCATTTACAGCAGTAACAAGAAACTACTTTACAGCAATG
ACTTTACAACCTTACTTGAATGGGATCTATTCAATATGTTGAACAGTGTTXXXXXXXXXXTAGACCGACAGTCATTTATAGCAGTAACAAGAAACTACTTTACAGCAATG
>Marker2383
CGCCGTCAACGTAACGGTAGGTTTCCATAACGGACTCGGTGCTGGTCTCCXXXXXXXXXXTTGGCTGTTGCTCTTGGGTCTAAACCCTGCCCCAACCCCAATTATTCTCA
CGCCGTCAACGTAACGGTAGGTTTCCATAACGGACTCGGTGCTGGTCTCCXXXXXXXXXXTGGCTGTTGCTCTTGGGTCTAAACCCTGCCCCAACCCCAAATTATTCTCA
>Marker8491
ACAACCCATCCCAACAATCAGTCAGAACAAGAAAAAAAGAAAAGATACATXXXXXXXXXXTTGAAAGATGGTGCTCTTGCCAACTCTGACCTCTGGATTACTCCTTGGTT
ACAACCCATCCCAACAATCAGTCACAACAAGAAAAAAAGAAAAGATACATXXXXXXXXXXTTGAAAGATGGTGCTCTTGCCAACTCTGACCTCTGGATTACTCCTTGGTT
>Marker5118
ATGGAGTTTTGAGATCGATTGATTAGAATGTCTGGATCCTGTTTTGTTATXXXXXXXXXXATGGTGACATCAATTGGCTGTTATGATAATGAGTCATTTGGATTGACTTT
ATGGAGTTTTGAGATCGATTGATTAGAATGTCTGGATCCTGTTTTGTTATXXXXXXXXXXATGGTGACATCAATTGGCTGTTATGATAATGAGTCGTTTGGATTGACTTT
>Marker6355
AAGTAAAGTGAAAGAACATGCCAAAAGCAGTTGAAGTAACTTACCGAACAXXXXXXXXXXACTAAAAAGGCATAAACAACATTTATAGGCCAAATAGATAAGCTACACAT
AAGTAAAGTGAAAGAACATGCCAAAAGCAGTTGAAGTAACTTACCGAACAXXXXXXXXXXACTAAAAAGGCATAAACAACATTTATAGGCCAAATAGATAAGCCACACAT
>Marker3891
ATAAAATAATAAGGGGAGTTGAGTGCATATCAGTTACCGATCCATATATGXXXXXXXXXXGAACAACCAAAAAGAGCCACCTGTTTCCTGGTCAGATGTAACAGCGGCAG
ATAAAATAATAAGGGGAGTTGAGTGCATATCAGTTACCGATCCATATATGXXXXXXXXXXGAACAACCAAAAAGAGTCACCTGTTTCCTGGTCAGATGTAACAGCGGCAG
>Marker7967
GAGTTCGATTATCGGATTCAATTCCCAAGCAGGAAGGCAATGCTCCTGTAXXXXXXXXXXGATCAATGACTTCGGTAGTGGAGGCAGTGATGAATCTAATTTGTTCCAGC
GAGTTCGATTATCGGATTCAATTCCCAAGCAGGAAGGCAATGCTCCTGTAXXXXXXXXXXGATCAATGACTTCGGAAGTGGAGGCAGTGGTGAATCTAATTTGTTCCAGC
>Marker7683
TTGTGAGTTCACCAGTGTGTTATTTTTCCTTGCTTTCCTGCTAGGGTTGTXXXXXXXXXXTGAAGTTTCTCCTCATTCGTCCAATTCACGTTTGTAATCCTTACTCCATT
TCGTGAGTTCACCAGTGTGTTATTTTTCCTTGCTTTCCTGCTAGGGTTGTXXXXXXXXXXTGAAGTTTCTCCTCATTCGTCCAATTCACGTTTGTAATCCTTACTCCATT
>Marker5951
GTTTCTCGATGAAAATTGATTTTTTGGACAAGTTGGTGGCTGGCCAAGTGXXXXXXXXXXTAAAATGTGAGAAAGAAACAAATACATTGAAATCGACGTTACAATATGCA
GTTTCTAAATGAAAATTGATTTTTTGGACAAGTTGGTGGCTGGCCAAGTGXXXXXXXXXXTAAAATGTGAGAAAGAAACAAATACGTTGAAATCGACGTTACAATATGCA
>Marker6366
CACTATTTATAAATCATACAAAAATCATTTCCTTTCAAATTATTCATAAAXXXXXXXXXXTACAACAAGGATAAGACATTCCACAACAGAACACACATCAAGTGTGAGGA
CACTATTTATAAATCATACAAAAATTATTTCCTTTCAAATTATTCATAAAXXXXXXXXXXTACAACAAGGATAAGACATCACACAACAGAACACACATCAAGTGTGAGGA
>Marker7734
GTGGGTCGTCGTTCCCGGAGTCAGTGACTACGTAGAAACGGCCGTTTTTGXXXXXXXXXXATTTTGAATACAGTTTAGGTTTGGTTCTATGTTAGCTAGGTGCTCATTCT
GTGGGTCGTCGTTCCCGGAGTCAGTGACTACGTAGAAACGGCCGTTTTTGXXXXXXXXXXATTTTGAATACAGTTTTGGTTTGGTTCTATGTTAGCTAGGTGCTCATTCT
>Marker7314
CGTCCTCCGTACCAAGTGAATTGGGTAACCTATCAGAATTACTAGTGCTTXXXXXXXXXXCAAACAGTGTGGTTGGATTCAACTTCTCAAATAATGTTCTTTATGGTCAT
CGTCCTCCGTACCAAGTGAATTGGGTAACCTATCAGAATTACTAGTGCTTXXXXXXXXXXCAAACAGTGTGGTTGTATTCAACTTCTCAAATAATGTTCTTTATGGTCAT
>Marker7467
ACAACTATGGACAAAATGTAGAAAAAGGGCGGAGTTAGATTAGATAACTGXXXXXXXXXXCTCCTCCTACGGGAACCTTGAAGAGTAACTTCAATCCTCGTTTCCCCTTC
ACAACTATGTACAAAATGTAGAAAAAGGGCGGAGTTAGATTAGATAACTGXXXXXXXXXXCTCCTCCTACGGGAACCTTGAAGAGTAACTTCAATCCTCGTTTCCCCTTC
>Marker8392
CTAACACCATTCTTTACCTTCACTGACGCCCTCCTGAGTTGAGAAAATCCXXXXXXXXXXCCAATAACACATTCTTCAATAAAGATTTATTCGAGGAAGTATACACCATT
CTAACACCATTCTTTACCTTCACTGACGCCCTCCTGAGTTGAGAAAATCCXXXXXXXXXXCCAATAACACATTCTTCAATAAAGATTTATTCGAGGAAGTATACATCATT
>Marker5515
CTGATGCAACGTAGTCCACATGCTTTCCTTCACTAGCACATGAACTGACTXXXXXXXXXXGTGGGAACTACCTCTGTCAAAAGTAAACCTATCCATAGCTCCATGGTTGC
CTGATGCAACGTAGTCCACATGCTTTCCTTCACTAGCACATGAACTGGCTXXXXXXXXXXGTGGGAACTACCTCTGTCAAAAGTAAACCTATCCATAGCTCCATGGTTGC
>Marker9184
CGTGGTGTTTCATTACCAATATCCATATTTATAATGTATAAACACCCAAAXXXXXXXXXXGGTGCCATTGTTGGGGTCTAGGATACTAGTCCGAGAGTTAGCTCATGACC
CGTGGTGTTTCATTACCAATATCCAAATTTATAATGTATAAACACCCAAAXXXXXXXXXXGGTGCCATTGTTGGGGTCTAGGACACTAGTCCGAGAGTTAGCTCATGACC
>Marker5702
CTAACAAACCCGTCTGAATAGCAAGTTTTTTTGTTTTCTTATTTGATGGGXXXXXXXXXXGAAGGGGTTGACAGTTGACTGGGCTAACCCCATCTAAGGGGTCATTGGGT
CTAACAAACCCGTCTGAATAGCAAGTTTTTTTGTTTTCTTATTTGATGGGXXXXXXXXXXGAAGGGGTTGACAGTTGACTGAGCTAACCCCATCTAAGGAGTCATTGGGT
>Marker16392
GGACTACTACAAACTTTCAACGTATGCTTCATGTTACTCTCCTTAGTTTCXXXXXXXXXXAAGAACGGTCAAGATATATAGCGGATCATCTGTCCTCTCATGTATGTTTT
GGACTACTACAAACTTTCAACGTATGCTTCATGTTACTCTCCTTAGTTTCXXXXXXXXXXAAGAACGATCAAGATATATAGCGGATCATCTGTCCTCTCATGTATGTTTT
>Marker4110
AGAAGACGATGAACATAGGACTGGACTTCTTGTTTCTCCATTGTTCGATGXXXXXXXXXXTTTGTATGCTTCGTTTGTTCTCTACTATTGTTTTACTTATTGGGATGGCG
AGAAGACGACGAACATAGGACTGGACTTCTTGTTTCTCCATTGTTCGATGXXXXXXXXXXTTTGTATGCTTCGTTTGTTCTCTACTATTGTTTTACTTTTTGGGATGGCG
>Marker7084
TGACAACCAATTTGAACATTGATCAACTAACAAAAACTTTCACTATCAAAXXXXXXXXXXTCCCACTAATGTTCTTCAACTTGCCAATTTATAGGCAACTTTCATCTCTC
TGACAACCAATTTGAACATTGATCAACTAACAAAAACTTTCATTATCAAAXXXXXXXXXXTCCCACTAATGTTCTTCAACTTGCTAATTTATAGGCAACTTTCATCTCTC
>Marker7749
GGGCAAAGCATGGGGGCACCAAAGAGAATCGATTATCCATTTGAAAGTGAXXXXXXXXXXTCGTACACAAATGGGAACTAAACTAAGCAGTTTTTCAAAAAATATGAAGG
GGGCAAAGCATGGGGGCACCAAAGAGAATCGATTATCCATTTGAAAGTGAXXXXXXXXXXTCGTACACAAATGGGAACTAAACTATGCAGTTTTTCAAAAAATATGAAGG
>Marker4975
TTCGGCAATAAGGCATTCAACTTTTTTTCATAGAGTTTGGCTCGCCGCAAXXXXXXXXXXTACATCTCCTGCATGCTCTTCTCCACTTGCAGATGAATTTGTAGAGTCGG
TTCGGTAATAAGGCATTCAACTTTTTTTCATAGAGTTTGGCTCGCCGCAAXXXXXXXXXXTACATCTCCTGCATGCTCTTCTCCACTTGCAGATGAATTTGTAGAGTCGG
>Marker5817
GCTGGAATGATGGATGGAGAAGATTTTGACCACTGGTGTTTCGATGGAATXXXXXXXXXXATGGTGATCATGTTCAGTGTTTGATTTGATGTTGTTTTGGGAGGTGGGTT
GCTGGAATGATGGATGGAGAAGATTTTGACCACTGGTGTTTCGATGGAATXXXXXXXXXXATGGTGATCATGTTCAGTGTTTGATTTGATGTTGCTTTGGGAGGTGGGTT
>Marker13933
CACGATTCATTAGATAATCTAGCAAGGAGCTACAGCAACATGTCTATTTTXXXXXXXXXXATCATTTTCTCTTTGGTGGATCTCGGCTCAGCCCATGCTTCTTCAGTGTT
CACGATTCATTAGATAATCTAGCAAGGAGCTATAGCAACATGTCTATTTTXXXXXXXXXXATCATTTTCTCTTTGGTGGATCTCGGCTCAGCCCATGCTTCTTCAGTGTT
>Marker2161
GAACGTTTACCGCTTCTGTTGGAGCCCCTTTAGGGTGCTCCCTTTATATGXXXXXXXXXXCCACCTTGGCGAGTGGTTGGTCAGACTTTATGTTGGAGCCATATGCCCTC
GAACGTTTACCACTTCTGTTGGAGCCCCTTTAGGGTGCTCCCTTTATATGXXXXXXXXXXCCACCTTGGCGAGTGGTTGGTCAGACTTTATGTTGGAGCCATATGCCCTC
>Marker3770
TTTGATTTGCCATTTTTGTCACATATATTCCTTTTGGGTGAGAGGACAAAXXXXXXXXXXATCGTCGGGAAAGCCATCGCTTTGATTCGGGCCACCGACGACAGCACCGG
TTTGATTTGCCATTTTTGTCACATATATTCCTTTTGGGTGAGAGGACAAAXXXXXXXXXXATCGTCGGGGAAGCCATCGCTTTGATTCGGGCCACCGACGACAGCACCGG
>Marker4573
ATAAGTCAAATTTGAATGTACAATTGCCTAATCTCAATGATAAATTATAAXXXXXXXXXXACAAGCCAATAATGTGTCAATATCATTGACAAGTTCAAGGAACTCTTGGC
ATAAGTCAAATTTGAATGTACAATTGCCTAATCTCAATGATAAATGATAAXXXXXXXXXXACAAGCCAATAATGTGTCAATATCATTGACAAGTTCAAGGAACTCTTGGC
>Marker2267
GGAATTCATGGCTGGGATGGGGGACGTGAGACATCGGGAGGTTGCCCAAGXXXXXXXXXXTTTAGCAAAGTAAAGCTACAGTTGTTAGGAGGCTTACATGAGCATAAGGT
GGAATTCATGGCTGGGATGGGGGACGTGAGACATCGGGAGGTTGCCTAAGXXXXXXXXXXTTTAGCAAAGTAAAGCTACAGTTGTTAGGAGGCTTACATGAGCATAAGGT
>Marker4308
TGCCTTATCAGCATACAAAGGATTGATGCTGATTTTGTCTTGAAAGTGAGXXXXXXXXXXATAGCTTGGGTTTCCTAACTTCTGCTCATTAGCTAAAAAAAAATCCGGTC
TGCCTTATCAGCATACAAAGGATTGATGCTGATTTTGTCTTGAAAGTGAGXXXXXXXXXXTATGGCTTGGGTTTCCTAACTTCTGCTCATTAGCTAAAAAAAATCCGGTC
>Marker6992
TGTGACTCGTTGGTCTTGGGAAAAATTCCACAATCACTCTATCTTTTCAAXXXXXXXXXXGGGGCACGTGATGTTCTTGAAGTTTGTGTATTAGAAAAAAGCTTGTATCT
TGTGACTCGTTGGTCTTGGGAAAAATTCCACAATCACTCTATCTTTTCAAXXXXXXXXXXGGAGCACGTGATGTTCTTGAAGTTTGTGTATTAGAAAAAAGCTTGTATCT
>Marker6562
AACGAAGTAAAGCAGGCATATCGCTTATGTAAAGTTTATTTCTAAATATGXXXXXXXXXXTCGTGTACTTCTCACTATGAAGACATTTCTAATTTCAAAATGCGGCAAGC
AACGAAGTAAAGTAGGCATATCGCTTATGTAAAGTTTATTTCTAAATATGXXXXXXXXXXTCGTGTACTTCTCACTATGAAGACATTTCTAATTTCAAAATGCGGCAAGC
>Marker4286
CACACTCTCTGCCATATGGGGTAGGGGTGCTAAATAGTTGACAAACTTCTXXXXXXXXXXAAACCCATGATTCTGGATTTTCTCCCAGAAACATCAGCATTTCCAATTTC
CACACTCTCTGCCATATGGGGCAGGGGTGCTAAATAATTGACAAACTTCTXXXXXXXXXXAAACCCATGATTCTGGGTTTTCTCCCAGAAACATCGGCATTTCCAATTTC
>Marker7584
GAAGTACGGAAAAGTCGCAATTGGAGTTCATTTCTCAGTATCGGGGGCTTXXXXXXXXXXTGCTTTGCAACAAAGCGTTACTGCCTATTCGGATTCCAATAACGATTGCA
GAAGTACGGAAAAGTCGCAATTGGAGTTCATTTCTCAGTATCGGGGGCTTXXXXXXXXXXTGCTTTGCAACAAAGCGTTACTGCCTATTCGGATCCCAATAACGATTGCA
>Marker6839
TAGGTCGTACAGCATTTCTTACTGCAACATTAGATCCAAGAAGAACTGCAXXXXXXXXXXAGAACTCAACTAAGTTAGCCAATGAAATTAGAAATTTGGGCGACTGTGAT
TAGGTCGTACAGCATTTCTTACTGCAACATTAGATCCAAGAAGAACTGCAXXXXXXXXXXAAAACTCAACTAAGTTAGCCATTGAAATTAGAAATTTGGGCGACTGTGAT
>Marker5632
TCAACGACCCTTCTCTTCTGAACCTTCAACATCCACAATCTCCATTGATCXXXXXXXXXXCTTGGTTGGGATACTGGCCCAAGAAGAAATTTCTTGTTCGTTTTTGTGGG
TCAACGATCCTTCTCTTCTGAACCTTCAACATCCACAATCTCCATTGATCXXXXXXXXXXCTTGGTTGGGATACTGGCCCAAGAAGAAATTTTTTGTTCGTTTTTGTGGG
>Marker6639
TGATGTATAGTTTGGTTCATGAATTTCTACTAACTCAGTTTCTGAAGGTTXXXXXXXXXXCTGCTGCTCTGATTGTGAGACTCTAATTCCTTGTTAGATGCTGAATTTTG
TGATGTATATTTTGGTTCATGAATTTCTACTAACACAGTTTCTGAAGGTTXXXXXXXXXXCTGCTGCTCTGATTGTGAGACTCTAATTCCTTGTTAGATGCTGAATTTTG
>Marker7255
AGCTCGTAGTCATGTTTTCCTAATAGCCTTTCTATACATGGCATTTTAGTXXXXXXXXXXTTAGGTGATACAGTAAGGTACTTGATTGTTATTCTGTTTTACAGACTTTC
AGCTCGTAGTCATGTTTTCCTAATAGCCTTTCTATACATGGCATTTTAGTXXXXXXXXXXTTAGGTGATACAGTAAGGTACTTGATTGTTATTCTGTTTTACAGACTGTC
>Marker5207
AGCCACTAATAAGCAGGCTCGCTAACTATGAAGAATATCAATGTAGGTAAXXXXXXXXXXTGGATCCATTGGTTAGATCGAGTCCCATGCTGTTTGAATAATGGAAGGTA
AGCCACTAATAAGCAGGCTCGCTAACTATGAAGAATATCAATGTAGGTAAXXXXXXXXXXTGGATCCATTGGTTAGATCGAGTCCCATGCTGTTTGAATAATGAAAGGTA
>Marker5014
CCCAGATTCTTGGTTTTCAAAAATCTTCACCCAGTTTTACGATGGGCTTGXXXXXXXXXXAGTTGTTGTTGTTCTTGTTTGCCGTTGATTCTTTGCTCTGTTTTGGCTTC
CCCAGATTCTTGGTTTTCAAAAATCTTCACCCAGTTTTACGATGGGCTTGXXXXXXXXXXGGTTGTTGTTGTTCTTGTTTGCCGTTGATTCTTTGCTCTGTTTTGGCTTC
>Marker8000
AGCATCCTCCGTTGCCACCAAAAAATAAATTCCATTTCACCTTATTTGCCXXXXXXXXXXTAATTGTTTGTTTCGATTTTAGACTATGATCAAGTGAACAATTCATAAGG
AGCATCCTCCGTTGCCACCAAAAAATAAATTCCATTTCACCTTATTTGCCXXXXXXXXXXTAATTGTTTGTTTCGATATTAGACTATGATCAAGTGAACAATTCATAAGG
>Marker8609
AACAGAAAAACGTAGAATTGAATTGATGAGGAAAAAGGAAAAGAAGCGTAXXXXXXXXXXATTTAGACTCCGTTGGTATTAGACTGCTCCTTTGACTTGACCCCACGTGC
AACAGAAAAACGTAGAATTGAATTGATGAAGAAAAAGGAAAAGAAGCGTAXXXXXXXXXXATTTAGACTCCGTTGGTATTAGACTGCTCCTTTGACTTGACCCCACGTGC
>Marker3272
CATGTCTAAATGTAGGACAAGTGGGAAAAAGCAAAAAGGAGCAATTTGCAXXXXXXXXXXATAAAGATGTTGCACAGAGAGAAAGAGAGCTTGAGCAAGCTACCTAAAGA
CATGTCTAAATGTAGGACAAGTGGGAAAAAGCAAAAAGGAGCAATTTGCAXXXXXXXXXXATAAAGATGTTGCACAGAGAGAAAGAGAGCTTGAGCAAGCAACCTAAAGA
>Marker4519
TACGAAGGCAACAGACCAAGAACAGTTGAGTATTTTGTAATGGAAAAAAAXXXXXXXXXXTAGGAATTCCTTTGCAAGTTTGCATACATCTTTGGGCTATTGGATGTTAG
TACGAAGGCAACAGACCAAGAACAGTTGAGTATTTTGTAATGGAAAAAAAXXXXXXXXXXTAGGAATTCCTTTGCAAGTTTGCATACATCTTTGGGCTATTGGATGTTCG
>Marker3769
CTTCCCGTGATAGTGTAAGCAAAATATCAATACAAAAACAATGAAGAACTXXXXXXXXXXACTGTTGTTTTGATTGTTTTGTTACTGTAAATTCGAAATAGTTGTGGCGG
CTTCCCGTGATAGTGTAAGCAAAATATCAATACAAAAACAATGAAGAACTXXXXXXXXXXACTGTTGTTTTGATTGTTTTTTTACTGTAAATTCGAAATAGTTGTGGCGG
>Marker6898
GGAGATTCTGTACCAGCGCAAATATGTCTAAATGCCAGAGCTGCAGCAGCXXXXXXXXXXGAACTTGATCATGAAAAAGAAGTCAAAAGAAGTGTGTGGATGATCATCTA
GGAGATTCTGTACCAGCGCAAATATGTCTAAATGCCAGAGCTGCTGCAGCXXXXXXXXXXGAACTTGATCATGAAAAAGAAGTCAAAAAAAGTGTGTGGATGATCATCTA
>Marker4911
GAATGCGACGTAGAGTCTTAGTCGCAGAGTCAGCACTATGAAAGAAAAATXXXXXXXXXXTGGGGCACTTCTCATAGTAGCAAGTTGTTTTCTATTTTCAGAGTTGGAAG
GAATGCGACGTAGAGTCTTAGTCGCAGAGTCAGCACTATGAAAGAAAAATXXXXXXXXXXTGGGGTACTTCTCATAGTAGCAAGTTGTTTTCTATTTTCAGAGTTGGAAG
>Marker7258
TGCTGACACTGTTTCCTGTTTTGGGATTCCTCCAATTCCTCGTGGTGCGTXXXXXXXXXXATTGTTAGAGACATGAATTTTAGCTCCACAGAATCATTTTGATCCTACTT
TGCCGACACTGTTTCCTGTTTTGGGATTCCTCCAATTCCTCGTGGTGCGTXXXXXXXXXXATTGTTAGAGACATGAATTTTAGCTCCACAGAATCATTTTGATCCTACTT
>Marker13723
CAAATTATCTAGCAGAGTTGACTCTTGGAGAGTACAGCTTCCTCAGGTTTXXXXXXXXXXTTCCTGTACTTGCCTTGGAAGATCTAAGGTTGAACTCCACAAGTTGCGGT
CAAATTATCTAGCAGAGTTGACTCTTGGAGAGTACAGCTTCCTCAGGTTTXXXXXXXXXXTTCCCGTACTTGCCTTGGAAGATCTAAGGTTGAACTCCACAAGTTGCGGT
>Marker3693
ATAGGTGAAATTGCTCCCTGGATCCTGTTCTTTATGATAAGTTGCTTTAGXXXXXXXXXXGTCAATTACAACATTTGGACCCTCAAGTATCCTATCCCTCCGTTCGGTAA
ATAGGTGAAATTGCTCCCTGGATCCTGTTCTTTATGATAAGTTGCTTTAGXXXXXXXXXXGTCAATTACAACATTTGGACCCTCAAGTATCCTATCCCTCTGTTCGGTAA
>Marker4071
TCGGCCACACGCGCGAGTGTAATTCTTCTTCGGAACAATCATGATACATGXXXXXXXXXXACCGTGATACACAATCGTGTAGAAGATGGTACACGATTGTGTAGTTTTTT
TCGGTCACACGCGCGAGTGTAATTCTTCTTCTGAACAATCATGATACACGXXXXXXXXXXACCGTGATACACAATCGTGTAGAAGATGGTACACGATTGTGTAGTTTTTT
>Marker7513
GACCCAACTTCTTCATCAAATTCCAAACATTTTTCTCAAGTACACTCTTTXXXXXXXXXXCAACATTACATGAGCGTGTGAGGCGTTCAAGAATTTGTCTTCTTTTTTGC
GACCCAACTTCTTCATCAAATTCCAAACATTTTTCTCAAGTACACTCTTTXXXXXXXXXXCAACATTACATAAGCGTGTGAGGCGTTCAAGAATTTGTCTTCTTTTTTGC
>Marker8078
CTAACATCAACATGAACAACATGCTCATGGAAAACTTTAGTAGTGTACTTXXXXXXXXXXAGATGCCTCGTAACATGCTATATACGGTAGAAGAAGGCATAAGTGTTTGT
CTAACATCAACATGAACAACATGCTCATGGAAAACTTTAGTAGTGTACTTXXXXXXXXXXAGATGCCTCCTAACATGCTATATACGGTAGAAGAAGGCATAAGTGTTTGT
>Marker10054
TTGTTGATTTCGTAGCAGTTTCACTGTGGAATGTTTGGAGGGAGAGGAATXXXXXXXXXXGGAATGAAAGCTGACATGAAAGGACGGATGTACTTTTATATGAAGGTTGG
TTGTTGATTTCGTAGCAGTTTCACTGTGGAATGTTTGGAGGGAGAGGAATXXXXXXXXXXGGAATGAAAGCTGACATGAAAGGACTGATGTACTTTTATATGAAGGTTGG
>Marker7541
CATACCTCTCTCCTCCCCCCTTCCTTTTGTTCCTTACCACACTCCGGCCGXXXXXXXXXXATGGTTTTCTTCTTCAAAACAGTTTTGATGATTTTGGAAGTACAAGGCTC
CATACCTCTCTCCTCCCCCCTTCCTTTTGTTCCTTACCACACTCCGGCCGXXXXXXXXXXATGGTTTTCTTCTTCAAAACAGTTCTGATGATTTTGGAAGTACAAGGCTC
>Marker3893
CCTCATTATTCTAATAAAAAAGCTATAATAAACCGATTATTGCATGTTATXXXXXXXXXXCCATCACACCTACACATGGAAGCCTTTTGGTCACAACCAAGAACACTGTT
CCTCATTATTCTAATAAAAAAGCTATAATAAACCGATTATTGCATGTTATXXXXXXXXXXCCATCACACCTACACATGGAAGCCTTTCGGTCACAACCAAGAACACTGTT
>Marker5058
CTCAAATACCAAGATTGTGCAACCATGGTTATATCCCAGCAGCCAAAGAAXXXXXXXXXXATTCGAGTCTATGGGAGCCGGATTGGCTATGTCACCTGGAGACATTGCAT
CTCAAATACCAAGATTGTGCAACCATGTTTATATCCCAGCAGCCAAAGAAXXXXXXXXXXATTCGAGTCTATGGGAGCCGGATTGGCTATGTCACCTGGAGACATTGCAT
>Marker16069
CATCTTGCAGAACCACTATCCAGAGAGATTAGCCCTAGCGTTTCTATATAXXXXXXXXXXAGTTTGGAGGAAAAGCCCAACTGGAATATGTTCATGAGGAGTTCTCTACA
CATCTTGCAGAACCACTATCCAGAGAGATTAGCCCTAGCGTTTCTATATAXXXXXXXXXXAGTTTGGAGGAAAAGCCCAACTGGAATATGTTCATGAGGAGTTTTCTACA
>Marker8708
CTAAACCCCACCAAAACCTGGCACACGCTCTGTTGATCTCATGGCATAGCXXXXXXXXXXTCAAACTCGTGTTCCCTAAACTATCCCCTGTCAAGGGTAAAATTCCCCAA
CTAAACCCCACCAAAACCTGGCACACGCTCTGTTGATCTCATGGCATAGCXXXXXXXXXXTCAAACTCGTGTTCCCTAAAGTATCCCCTGTCAAGGGTAAAATTCCCCAA
>Marker2714
TGTCAGCTTCCTGAGGAACTACTTCGTTGTTGTGATCGGTGGTGGTGTTTXXXXXXXXXXCAGGCAATTTGCTCAGCACTTGAAGTTGATTGGAAACCTGTTGGAGCAGC
TGTCAGCTTCTTGAGGAACTACTTCGTTGTTGTGATCGGTGGTGGTGTTTXXXXXXXXXXCAGGCAATTTGCTCAGCACTTGAAGTTGATTGGAAACCTGTTGGAGCAGC
>Marker13558
AGGCTATGCAAATGTATCCTTTCTCTTCCCACTACAAAACCTTCAAACAGXXXXXXXXXXATCTATTTTTTTTCTTCTTTCCACTATAATCTTGCACCACTTGTTTGCAG
AGGCTATGGAAATGTATCCTTTCTCTTCCCATTACAAAACCTTCAAACAGXXXXXXXXXXTCTATCCTTTTTTCTTCTTTCCACTATAATCTTGCACCACTTGTTTGCAG
>Marker13560
TTGCTTATAATCTGACCCACGTTACGAACATTCTGCTATGTTTGCATTGGXXXXXXXXXXGAACATTTCTAGATTGAAGAACAAGTGTATCGGTGTTGAATGATGTGATG
TTGCTTATAATCTGACCCACGTTACGAACATTCTGCTATGTTTGCATTGGXXXXXXXXXXCATTTCTAGATTGAAGAACAAGTAGTGTATCGGTGTTGAATGATGTGATG
>Marker9376
GTTGTTGGAAGATAGAGTACTAAGAAGGTCATCTTGTCACCATTGTTCATXXXXXXXXXXATCCCTACCGAAAAGTCATCACACAGTTGACAACAAATGGGTCTACAAAG
GTTGTTGGAAGATAGAGTACTAAGAAGGTCATCTTGTCACCATTGTTCACXXXXXXXXXXATCCCTACCGAAAAGTCATCACACAGTTGACAACAAATGGGTCTACAAAG
>Marker9131
AAGTAAGTAATGGTTCTTTCATTTTGGCATTATGCTAGGGATGCTCCACTXXXXXXXXXXCTGATCACGTTGTGTTCTATCTGGTTGTCAATGAAGAGAATGTGCATTGT
AAGTAAGTAATGGTTCTTTCATTTTGGCATTATGCTAGGGATGCTCCACTXXXXXXXXXXCCGATCACGTTGTGTTCTATCTGGTTGTCAATGAATAGAATGTGCATTGT
>Marker15355
GGTTGAGTGAAGATCTTCTTTCAAAAAACCATCAAGAATATCATCCCCACXXXXXXXXXXGATACTACTGAAATGTGGTGAATTTTTGTGCTTCTAGTCCTGATGAAGCT
GGTTGAGTGAAGATCTTCTTTCAAAAAAACCATCAAGAATATCATCTCCAXXXXXXXXXXGATACTACTGAAATGTGGTGAATTTTTGTGCTTCTAGTCCTGATGAAGCT
>Marker8307
AATTTGGCAGTCCCTCTACTTGTACACCGTCTCCACATATGAGGAACTGGXXXXXXXXXXCATGATTGGTAAGGACTTGAGATGTTTGGGCAAAACTGTCGGGATACTTC
AATTTGGCAGTCCCTCTACTTGTACACCGTCTCCACATATGAGGAACTGGXXXXXXXXXXCATCATTGGTAAGGACTTGAGATGTTTGGGCAAAACTGTCGGGATACTTC
>Marker6431
GCTGTACTTGCGGGAAATATATCCATAACATTCAATCTAGTTGAACACTAXXXXXXXXXXCACAGAAAATTGACCTAGAGTTTCTTCTTCGATCCTTTATTGATGCTTTT
GCTGTACTTGCGGGAAATATATCCATAACATTCAATCTAGTTGAACAATAXXXXXXXXXXCACAGAAAATTGACCTAGAGTTTCTTCTTCGATCCTTTATTGATGCTTTT
>Marker8395
TGAAGTTCTCAAATATTAGGTTTTACAGGGTCAGTCGAACACAAATTCTCXXXXXXXXXXATTTGTTTTTTTCAGTCCCAAGGACAGCTTCATTGAAGAACGAGGGCATT
TGAAGTTCTCAAATATTAGGCTTTACAGGGTCAGTCGAACACAAATTCTCXXXXXXXXXXATTTGTTTTTTTCAGTCCCAAGGACAGCTTCATTGAAGAACGAGGGCATT
>Marker5221
CTGGCCTGCAGCTGTTGGAGCACCATGTACGGGACTTGACTGGCTAGGTGXXXXXXXXXXTGATGCCTGCCAAAATAGATTCAACCCATAATGTCATTCATAGCACTCAA
CTGGCCTGCAGCTGTTGGAGCACCATGTACCGGACTTGACTGGCTAGGTGXXXXXXXXXXTGATGCCTGCCAAAATAGATTCAACCCATAATGTCATTCATAGCACTCAA
>Marker8400
CCACTGTTACGTTTTGAGTTTTGTTGATAGTATAAAAGGAGTTGAGAATAXXXXXXXXXXATTACATGGAGCTTGCTTTTTTTCTAAGACCAATCTCAAGTCAGGTTACA
CCACTGTTACATTTTGAGTTTTGTTGATAGTATAAAAGGAGTTGAGAATAXXXXXXXXXXATTCCATGGAGCTTACTTTTTTTCTAAGACCAATCTCAAGTCAGGTTACA
>Marker6967
ACTTCATGGTATTGTTGTCAACACTACTAGCCAACACTGATCCATCTGTCXXXXXXXXXXAATCTAATCCCACAATTGATCCAGTTCTTGGTCCCCTAGACACCTTTGCT
ACTTCACGGTATTGTTGTCAACACTACTAGCCAACACTGATCCATCTGTCXXXXXXXXXXAATCTAATCCCACAATTGATCCAGTTCTTGGTCCCCTAGACACCTTTGCT
>Marker6655
ACCTAAGAGAGAGTCTGCAATTGTGAAAGGTTTGGACTTCAACATGGAATXXXXXXXXXXTAGTAAAAAATCTTCCAGTAACTCATTCTCGCTCTAGCTACGACTTCCGA
ACCTAAGAGAGAGTCTGCAATTGTGAAAGGTTTGGACTTCAACATGGAATXXXXXXXXXXTAGTCAAAAATCTTCCAGTAACTCATTCTCGCTCTAGCTACGACTTCCGA
>Marker9375
AGCATCTGGCGTACGAATATGCTAAAAGAGGAGCTTATCTGGCGTTGGTTXXXXXXXXXXTCATGCTAATTGAGGGTCATATACATTTCAAAATTATTGAAGGTGTAGTT
AGCATCTGGCGTACGAATATGCTAAAAGAGGAGCTTATCTGGCGTTGGTTXXXXXXXXXXTCATGCTAATTGAGGTTCATATACATTTCAAAATTATTGAAGGTGTAGTT
>Marker8998
TGGTTGCAAAAAAATGTCAATGTCATTGGCAGACTATTTAGGACCAAGAAXXXXXXXXXXACATCATGCATTTGGAACATTCGTTTGTCTTGGAATCAATGGAAAGTATC
TGGTTGCAAAAAAATGTCAATGTCATTGGCAGACTGTTTAGGACCAAGAAXXXXXXXXXXACATCATGCATTTGAAACATTCGTTTGTCTTGGAATCAATGGATAGTATC
>Marker6463
TGGTGTGGCATTTGTTGGAACATTATCAGGACAACTCTTCTTTGGTTGGTXXXXXXXXXXTTTCCTGTCTTTGGAATTTTTTGTTGCTCCACCTGAAGCAGTTGATCCAA
TGGTGTGGCATTTGTTGGAACGTTATCAGGAAAACTCTTCTTTGGTTGGTXXXXXXXXXXTTTCCTGTCTTTGGGATTTTTTGTTGCTCCACCTGAAGCAGTTGATCCAA
>Marker5054
TTTCGAATGACGTTGTTCTCATCTGAGGTGTGGAGTAGATTATGTGGTGGXXXXXXXXXXTTTTATATGTACGGTACCGTTATAAACCCAACCCATTATCCAAATTTTGG
TTTCGAATGACGTTGTTCTCATCTGAGGTGTGGAGTAGATTATGTGGTGGXXXXXXXXXXTTTTATATGTATGGTACCGTTATAAACCCAACCCATTATCCAAATTTTGG
>Marker4287
CTGTTTCATGGATATTGACTTCTCCTTCGGTTTCCCGGGGGTGTCACCATXXXXXXXXXXGCTATGCATGAAGTTCCTAGTGGCCCAAATCCCACATCCAACAAGTAAGA
CTGTTTCATGGATATTGACTTCTCCTTCGGTTTCCCAGGGGTGTCACCATXXXXXXXXXXGCTATGCATGAAGTTCCTAGTGGCCCAAATCCCACATCCAACAAGTAAGA
>Marker10788
ATACTTCAACAGGATGATGAATAGTAAAGAAAAGGAAGAGAGACATTGAAXXXXXXXXXXACTACTACAGATGGTGGAGGACTCTAAAACTCATCCTTACATCGACCTCC
ACACTTCAACAGGATGATGAATAGTAAAGAAAAGGAAGAGAGACATTGAAXXXXXXXXXXACTACTACAGATGGTGGAGGACTCTAAAACTCATCCTTACATCGACCTCC
>Marker6155
GTTTTTGGAATCGGTGGATTGTTTGACAGACCCACGTAATGGGAGTTGTAXXXXXXXXXXATGTCCCAAGGTACTTGATTGATTCTCATATCCGTGAAAGGTTTCCAGGT
GTTTTTGGAATCGGTGGATTGTTTGACAGACCCACGTAATGGGAATTGTAXXXXXXXXXXATGTCCCAAGGTACTTGATTGATTCTCATATCCGTGAAAGGTTTCCAGGT
>Marker6415
CATGTCTTCAGAACCAGTGAACATAAATGACTTCAAAGAATTGGCGAGGTXXXXXXXXXXCCTATCCTGGTTGCTCCCACTGCTGCACATAAGTTGGCATTCCATGAAGG
CATGTCTTCAGAACCAGTGAACATAAATGACTTCAAAGAATTGGCAAGGTXXXXXXXXXXCCTATCCTGGTTGCTCCCACTGCTGCACATAAGTTGGCATTCCATGAAGG
>Marker3432
GTTTGGTTTCAGTTTCACTCAACAAAATGGTCTTGTCTGCAAGCGCATTTXXXXXXXXXXCATCCACTGCTTCACGCACTCTGCCAGGCTGTTCAGCAAAGAGCCCCAGC
GTTTGGTTTCAGTTTCACTCAACAAAATGGTCTTGTCTGCAAGCGCATTTXXXXXXXXXXCATCCACTGCTTCACGCACTCTGCCAGGTTGTTCAGCAAAGAGCCCCAGC
>Marker16362
AGGCCAACTGTCCTGATAATGGGCCTGGTACTCTGAATGTGGTGGTAAGCXXXXXXXXXXTTTGAAGACTAAAATGCTATGCCTTACACTTTCCTTTTTGTGCTCTGTGT
AGGCCAACTGTCCTGATAATGGGCCTGGTACTCTGAATGTGGTGGTAAGCXXXXXXXXXXTTTGAAGACTAAAATGCTATGCCTTACACTTTCCTTTTTGTGCTCTATGT
>Marker8101
CACAATAGGCAATAGGAAAAGCACAAGATTGTGGAGTAAAAAGTTGACAAXXXXXXXXXXGCGGCAACTGAAGTGAGATGAGAGAGTTAGGGTTTATCCAAAGGCTTCTA
CACAATAGGCAATAGGAAAAGCACAAGATTGTGGAGTAAATAGTTGACAAXXXXXXXXXXGCGGCAACTGAAGTGAGATGAGAGAGTTAGGGTTTATCCAAAGGCTTCTA
>Marker13865
AATACAATCGTGCACATGCCCAAAATTAGTCTTTCTTTCGTTCAAAGTTGXXXXXXXXXXAAAGGACAATATGATAACATAATGCCAATGGACATTTCACAGTTTTTCAA
AATACAATCGTGCACATGCCCAAAATTAGTCTTTCTTTCGTTCAAAGTTGXXXXXXXXXXAAAGGACAATATCATAACATAATGCCAATGGACATTTCACAGTTTTTCAA
>Marker3902
GATGAAGAAGAAAATGTAGAAGTGGTGCATGTGTTATGGCTAAGATTTATXXXXXXXXXXTGTAGTCTTTAGTTTGACATGGATCCTCCTTGTATGATGTCAGCTGAATT
GATGAAGAAGAAAATGTAGCAGTGGTGCATGTGTTATGGCTAAGATTTATXXXXXXXXXXTGTAGTCTTTAGTTTGACATGGATCCTCCTTGTATGATGTCAGCTGAATT
>Marker3941
AGCTCTCGAGGACGCTGGTGGGTGGTTGGAAAGGACCACCGTTGAGGACAXXXXXXXXXXGGTATTGTTATATTGAACGTGCACTTGTTCTATTGTTTATAAACTTCCTC
AGCTCTCGAGGACGCTGGTGGGTGGTTGGAAAGGACCACCGTTGAGGACAXXXXXXXXXXGTATTGTTATATTGAACGTGCACTTGTTCTATTTGTTTATAAACTTCCTC
>Marker15112
GAATTCAGGGCTTGAACTTTGCTTCAAGTGCATTTTGGATGTGTACGTATXXXXXXXXXXACAAAATTCAATGTCATTTATTGAGAACAAATGTATTGTACTTTTGTTTG
GAATTCAGGACTTGAACTTTGCTTCAAGTGCATTTTGGATGTGTACGTATXXXXXXXXXXACAAAATTCAATGTCATTTATTGAGAACAAATGTATTGTACTTTTGTTTG
>Marker13546
CAATTTTGATGCACACCACAACAAAGAGAGCCTCCTGAATCCTCAGCTCCXXXXXXXXXXTGTGAAAGGAGGGAACGCGGTAACGTACATGGTGATGGATGATCTCAGTG
CAATTTTGATGCACACCACAACAAAGAGAGCCTCCTGAATCCTCAGCTCCXXXXXXXXXXTGTGAAGGGAGGGAACGCGGTAACGTACATGGTGATGGATGATCTCAGTG
>Marker13208
GGCTAGAGGGAAGAATGATTTTCCAATTGATGATGTTTTAGCTTTGACTAXXXXXXXXXXGTGGAAAGCCTGAAAAACTAGAGTTCCTTATGTTCGATATCGATCGGATT
GGCTAGAGGGAAGAATGATTTTCCAATTGATGATGTTTTAGCTTTGACTAXXXXXXXXXXGTGGAAAGCCTGAAAAACTAGAGTTCCTTATGTTTGATATCGATCGGATT
>Marker4426
CTCAGGAAATCACCAAACTCAGGTGCACAATTCTTTGTTTTTCGAAATGAXXXXXXXXXXTGCAGTTTTTGAATATGGATGTGACATTGCATGTCCTTCAAAGTGTTCTC
CTCAGGAAATCACCAAACTCAGGTGCACAATCCTTTGTTTTTCGAAATGAXXXXXXXXXXTGCAGTTTTTGAATATGGATGTGACATTGCATGTCCTTCAAAGTGTTCTC
>Marker4946
GGACCAAAAGTACCCAAAAAAGGAACAAGCTTATAAAATCAGACGAATGGXXXXXXXXXXTTGTTTTAGCAATTATAGCAAGGAAGCCAATTCGTTGATCTCATTTTCCT
GGACCAAAAGTACCCAAAAAAGGAACAAGCTTATAAAGTCAGACGAATGGXXXXXXXXXXTTGTTTTAGCAATTATAGCAAGGAAGCCTATTCGTTGATCTCATTTTCCT
>Marker7482
ACATGATAACTGTGTAAAACAAGAATGACATTTATGTAAGCCATATTTCTXXXXXXXXXXGCGATAAGAGGTTTGTGGCCGTGAAGAACCTCCAAAGACAAGTTTATGCG
ACATGATAACTGTGTAAAACAGGAATGACATTTATGTAAGCCATATTTCTXXXXXXXXXXGCGATAAGAGGTTTGTGGCCGTGAAGAACCTCCAAAGACAAGTTTATGCG
>Marker4641
CTTCCCTAAACAACATCAGGCTATGAGAAAATAAACTTCAATCAAAACAGXXXXXXXXXXAACCCAATACTTCACCGAATTATCCATAAGAGTTAGTCTTAGTGACAAGA
CTTCCCTAAACAACATCAGGCTATGAGAAAATAAACTTCAATCAAAACAGXXXXXXXXXXAACCAAATACTTTACCGAATTATCCATAAGAGTTAGTCTTAGTGACAAGA
>Marker5874
CTCATGGTGGGTGGCTCTATGTGCACATAGGAGCATATGGATGTTGTTACXXXXXXXXXXTTGGCTACAAGTTTGTTGGTATTACTTGTGAATTATGGCGATATATGATT
CTCATGGTGGGTGGCTCTATGTGCACATAGGAGCATATGGATGTTGTTACXXXXXXXXXXTTGGCTACAGGTTTGTTGTTATTACTTGTGAATTATGACGATATATGATT
>Marker5424
TAATGGCTGCATATTTTTTTTGGTTAGATACATGGCGAAACGGTTCGATGXXXXXXXXXXTGTAGATTAGCTTTTCTTTTCTTTGTTTTTTTTGGGGAATACATAGCGGC
TAATGGCTGCATATTCTTTTTGGTTAGATACATGGCGAAACGGTTCGATGXXXXXXXXXXTGTAGATTAGCTTTTCTTTTCTTTGTTTTTTTTGGGGAATACATAGCGGC
>Marker6640
ATTTTGTGCTTGTGTGGGAGGAAGTATCAGAATTAGGTTTTTTGTGCCTGXXXXXXXXXXAATAAGTCAAACATTTATGCTCTGCCCCGGCTTTTTATGCCCGTCTTTCG
ATTTTGTGCTTGTGTGGGAGGAAGTATCCGAATTAGGTTTTTTATGCCTGXXXXXXXXXXAATAAGTCAAACATTTATGCTCTGCCCCGGTTTTTTATGCCCGTCTTTCG
>Marker4766
GGGAAAGAAAGAAAAAAAAAGAGAGAGAGAAAGATGTGAAATTAGGAGCCXXXXXXXXXXCCAACAGAGAGACGATCAGGAACATATCAAAAGCAATGGAAGCTAAGGTG
GGGAAAGAAAGAAAAAAAATTGAGAGAAAGATGTGAAATTAGGAGCCCATXXXXXXXXXXCCAACAGAGAGACGATCAGGAACATATCAAAAGCAATGGAAGCTAAGGTG
>Marker5602
CGAGCAGAAAAATCAGAAACGGACATACCATTTTGTGAAGCTGGAAGAGTXXXXXXXXXXCTCCAACTTTTCCATGCCTGCAAAAAAATCTACCATCAATCTATATGATG
CGAGCAGAAAAATCAGAAATGGACATACCATTTTGTGAAGCTGGAAGAGTXXXXXXXXXXCTCCAACTTTTCCATGCCTGCAAAAAAATCTACCATCAATCTATATGATG
>Marker11418
AGAAGAGGGATAAGTAAGGGCACCCCAAGGGCTGTCTGTCATCATCCGTTXXXXXXXXXXATCTTAGCTTTTACATTTTTTTATCACTTTATTTTCAGTGTTTGCTGGGT
AGAAGAGGGATAAGTAAGGGCACCCCAAGGGCTGTCTGTCATCATCCGTTXXXXXXXXXXATCTTAGCTTTTACATTTTTTTATCCCTTTATTTTCGGTGTTTGCTGGGT
>Marker11889
TCTGATATCTGTGTTTACCATTTTGTTTTCATCTTGAAACCATTCTCCTTXXXXXXXXXXTCGGGTTTATATCCCAAACATGCCCTTATAGTCGATGATGAGGTCCTCTT
TCTGATATCTGTGTTTACCTTTTTGTTTTCATCTTGAAACCATTCTCCTTXXXXXXXXXXTCGGGTTTATATCCCAAACATGCCCTTATAGTCGATGATGAGGTCCTCTT
>Marker16390
GATCACGAGTGTAAGAAAGCTTTGGTGAAATATATTTTGTTCCATCTCTTXXXXXXXXXXTGTTTGAGATCTAGCTAATAAATTGTTCCTTACAGATAACAAAGTTATGC
GATCACGAGTGTAAGAAAGCTTTGGTGAAATATATTTTGTTCCATCTCTTXXXXXXXXXXTGTTTGAAATCTAGCTAATAAATTGTTCCTTACAGATAACGAAGTTATGC
>Marker11651
TTTGTCAGTGCTCTGAAAAGTTATGTGTACTTGTGGAATGGGACCCAGTAXXXXXXXXXXAAAATGGTTGGGGATTGGAAAGATGGATCATTTTTAGCCAAAGACATCTC
TTTGTCAGTGCTCTGAAAAGTTATGTGTACTTGTGGAACGGGACCCAGTAXXXXXXXXXXAAAATGGTTGGGGATTGGAAAGATGGATCATTTTTAGCCAAAGACATCTC
>Marker3646
CTGGTGTCGACCTTCGCTTGTGGGTGCTGCTTATGTGCAGGAGGCTGGAGXXXXXXXXXXCATCTATTTTTATGTATGTACATACATAGTGAGGTTGCAACATTTCAATG
CTGGTGTCGACCTTCGCTTGTGGGTGCTGCTTATGTGCAGGAGGCTGGAGXXXXXXXXXXCATCTATTTTTATGTATGTACATACATAGTGAGGTTGCAGCATTTCAATG
>Marker12040
TCCGGCCAACTTCCAAAATAGTACTCGATTCAAATTTTTCCGTTTCAACAXXXXXXXXXXATCTATATTCATCGGTCCAGGGAACTTGAAGGAACTCATTAGTCATAGGG
TCCGGCCAACTTCCAAAATAGTACTCGATTCAAATTTTTCTGTTTCAACAXXXXXXXXXXATCTATATTCATCCGTCCAAGGAACTTGAAGGAACTCATTAGTCATAGGG
>Marker13474
TGCAGGATGTTTACTCAGAACTGGAAATTTCGATTGATTTACTTGTTATAXXXXXXXXXXAATTGTTGGTAAGTGAATCATACGTACTTATTCAAAAAGTCCATAACTCT
TGTAGGATGTTTACTCAGAACTGGAAATTTCGATTGATTTACTTGTTATAXXXXXXXXXXAATTGTTGGTAAGTGAATCATACGTACTTATTCAAAAAGTCCATAACTCT
>Marker8062
GGATCCGACATGATGATCATATTTGTTGACATACTTATATGATATACAGCXXXXXXXXXXCTTTCTACTATTGTATCTTTGTTTGTAATTTGATTCTTATCCTCATTTCA
GGATCCGACATGATGATCATATTTGTTGACATACTTATATGATATACAGCXXXXXXXXXXCTTTCTACTATTGTATCTTTGTTTGTAATTTGATTCTTATCCTCGTTTCA
>Marker7511
CCACATCCTTTCGTCCAAGAAGAGCATAAAGTCAATGTTCGCCTCGCCCAXXXXXXXXXXAGAGATGTGGGAGAATACTGATAAGAGTTTACAAGAAGCTTTCCAGGATC
CCACATCCTTTCGTCCAAGAAGGGCATAAAGTCAATGTTCGCCTCGCCCAXXXXXXXXXXAGAGATGTGGGAGAATACTGATAAGAGTTTACAAGATGCTTTCCAGGATC
>Marker15253
CAGAAACCAACCAGCATTCATATTACATTAGATTTAGATCCAATGCTATAXXXXXXXXXXCAATTGACCTGAAGAAATTGGTGTACCTGGAGGCCTCAATAATACTGCAC
CAGAAACCAACCAGCATTCATATTACATTAGATTTAGATCCAATGCTATAXXXXXXXXXXAAATTGACCTGAAGAAATTGGTGTACCTGGAGGCCTCAATAATACTGCAC
>Marker6444
AACCAAACACTACCCTTTCTCACGTCGCCTAGTCAGAACATGTACTCTTCXXXXXXXXXXATGTTATAACTTCAGAGGTACTACGGAAATCTAATGATTATGCTTGTTTA
AACCAAACACTACCCTTTCTCACGTCGCCTAGTCGGAACACGTACTCTTCXXXXXXXXXXATGTTATAACTTCAGAGGTACTACGGAAATCTAACGATTATGCTTGTTTA
>Marker11568
CCATTGATATATAGCTTGAGTCTCCCAGCTTCATTTCCCTCCCAAGAACAXXXXXXXXXXGGATCGACGGCATTGCCTGGACTCTCCATTCTGATCGTTCGTCCGACGGA
CCATTGATATATAGCTTGAGTCTCCCAGCTTCATTTCCCTCCCAAGAACAXXXXXXXXXXGGATCGACAGCATTGCCTGGACTCTCCATTCTGATCGTTCGTCCGACGGA
>Marker13646
CCATCAACCATCATTGATGATTGTCATTGCCACACTCTAAGAACCAACTTXXXXXXXXXXGTGAAAATCATCTTTGATAAATAACATATTCTCCTTTCATTACAAACTCT
CCATCAACCACCATTGATGATTGTCATTGCCACACTCTAAGAACCAACTTXXXXXXXXXXGTGAAAATCATCTTTGATAAATAACATATTCTCCTTTCATTACAAACTCT
>Marker7916
TTTCAATAGCCAGTTTTGAACACCCGGTATCAGCTCTCTTTGTTCTGGGAXXXXXXXXXXACCGACAGTGTAACCATGGCTTTCTTGAGGGGTTCAAATGTTGTTGTTGC
TTTCAATAGCCATTTTTGAACACCCGGTATCAGCTCTCTTTGTTCTGGGAXXXXXXXXXXACCGACAGTGTAACCATGGCTTTCTTGAGGGGTTCAAATGTTGTTGTTGC
>Marker5647
ATTGGTTTCCAAAACAGACTGATTACAAAAGAAAAGTTCATACCATAAAAXXXXXXXXXXTCGAACCATGAACACCTCTAAACGTAACACCGATCACACATATCTCATTG
ATTGGTTTCCAAAACAGACTGATTACAAGAGAAAAGTTCATACCATAAAAXXXXXXXXXXTCGAACCATGAACACCTCTAAACGTAACACCGATCACACATATCTCATTG
>Marker7896
CACAACTCCCTACTTCTGACATGCACTCAAATAGGAATAGAAATGATGAAXXXXXXXXXXCGACGCGTGGCGCGGCACTTGGGGAACAAAAAAAACTATTCAAATGAGTA
CACAACTCCCTACTTCTGACATGCACTCAAATAGGAATAGAAATGATGAAXXXXXXXXXXCGACGCGTGGCGGGGCACTTGGGGAACAAAAAAAACTATTCGAATGAGTA
>Marker13597
TGCAGGAAAATGGCAATTTGAGATCCGCACTTTCTACCACAGATGTAATTXXXXXXXXXXACTGACAGATTGTAGTTAGATGATAGATGAGTTCTTTCTCTGTCTGCCGT
TGCAGGAAAATGGCAATTTGAGATCCGCACTTTCTACCACAGATGTAATTXXXXXXXXXXACTGACAGATTGTAGTTAGATGATAGATGAGTTCTTTCTCTATCTGCCGT
>Marker4947
AATACTGCTACTTTACAATCACAAGAAAGATAAGGAAGGGATTTGAATATXXXXXXXXXXCCCTTTCTGAAGATTTGCAAAATAATTTGCCCTTTCCTCCGTACCAACGC
AATACTGCTACTTTACAATCACAAGAAAGATAAGGAAGGGGTTTGAATATXXXXXXXXXXCCCTTTCTGAAGATTTGCAAAATAATTTGCCCTTTCCTCCGTACCAACGC
>Marker9971
TGGACATGATATCTTGGAACAACTAGATTTGCTGAAGTTCTCACCCCTGAXXXXXXXXXXCATGTTGACTAGTAGCGAACAAGTTGCGTTTTGCAAATTCCTGAAATCAG
TGGACATGATATCTTGGAACAACTAGATTTGCTGAAGTTCTCACCCCTGAXXXXXXXXXXCATGTTGACTAGTAGCAAGCAAGTTGCGTTTTACAAATTCCTGAAATCAG
>Marker6933
GGGACAACAAACAAAATAGTATAGAGTTATTCCTTTGTTTTTACCTCCCAXXXXXXXXXXCCCACCAAAAGAGATGAAATACCAACAAAATTTCTGAGAAAGAAAATGCA
GGGAAAACAAACAAAATAGTATAGAGTTATTCCTTTGTTTTTACCTCCCAXXXXXXXXXXCCCACCAAAAGAGATGAAATACCAACAAAATTTCTGAGAAAGAAAATGCA
>Marker16886
CCCACCCATACAAAAAAGAATAAAAGTGGTAGAGTGCTGGCTAGAACAAAXXXXXXXXXXAACGAAACTAGGAAATACTGTCGTTATGTCTCTGTATGATTGGATGGCAT
CCCACCCATACAAAAAAGAATAAAAGTGGTAGAGTGCTGGCTAGAACAAAXXXXXXXXXXAATGAAACTAGGAAACACTGTCGTTATGTCTCTGTATGATTGGATGGCAT
>Marker7632
AGGTAACGGGGGAACTCTTGTCTTCTCAAACTCTAAGCTTTCGCATTACAXXXXXXXXXXAAATGTTTCTTGTGATTCAGTAGTTTCTTTCTTTGTACATTATCCCGCGT
AGGTAACGGGGGAACTCTTGTCTTCTCAAACTCTAAGCTTTCGCATTACAXXXXXXXXXXAAATGTTTCTTGTGATTCACTAGTTTCTTTCTTTGTACATTATCCCGCGT
>Marker4002
CAAATGTAATAGACCGGCCGAACCCACGGTTCTTCTCGAATCCGGTCGAGXXXXXXXXXXGAGGTTTCAATTATCACGGAAAATTTGAATAAGATGATTTGGGTTTTGGT
CAAATGTAATAGACCGGCCGAACCCACGGTTCTTCTCGAATCCGGTCGAGXXXXXXXXXXGAGGTTTCAATGATCACGGAAAATTTGAATAAGATGATTTGGGTTTTGGT
>Marker10558
CACATTTTCACTTTCATTGCATTCATCATTCATAAAATAATCACTTCTTAXXXXXXXXXXTGTTATCTCTCTGATATTCTAGCTTCTGCTTATATGGTGTTGTTGTTATT
CACATTTTCACTTTCATTGCATTCATCATTCATAAAATAATCACTTCTTAXXXXXXXXXXTGTTATCTCTCTGATATTCTAGCTTCTGCTTGTATGGTGTTGTTGTTATT
>Marker11146
AGACTCAAGGCACTACAAAAAATCAGGATTTTGTCAATGCACTGCGTCGCXXXXXXXXXXGTCATTCACGACGCGACTTTTGCGTCGAAAAAATCCATTTACCAAATTTT
AGACTCAAGGCACTACAAAAAATCAAGATTTTGTCAATGCACTGCGTCGCXXXXXXXXXXGTCATTCACGACGCGACTTTTGCGTCAAAAAAATCCATTTACCAAATTTT
>Marker9551
GCTGCCATTCCATGGGTACATTCTCTCTACTTTTGAGCTTGTTTTTTTAGXXXXXXXXXXCCATAAATTTATTAGTAAGGATGCTGCCGATCGGTATAGGAAACTTGTTG
GCTGCCATTCCATGGGTACATTCTCTCTACTTTTGAGCTTGTTTTTTAGTXXXXXXXXXXCCATAAATTTATTAGTAAGGATGCTGCCGATCGGTATAGGAAACTTGTTG
>Marker7298
CTTCCTGCACGTCAACAGTATTGCTAAATATTTCCTCCACTTCAAAAAACXXXXXXXXXXTGTGTGAAACATAATTCTAAATATCACTTCCTCGCGTAGTAGATCTCCAT
CTTCCTGCACGTCAACAGTATTGCTAAATATTTCCTCCACTTCAAAAAACXXXXXXXXXXTGTGTGAAACATAATTCTAAACATCACTTCCTCGCGTAGTAGATCTCCAT
>Marker10685
GAGGATCATTTGTACAACAGAAGATCCAATAGATAGAGGAAACGTAGTGGXXXXXXXXXXATCTTTCACGTTTTGTGTAAGAATAGAAAAATGGAAGTATTTGTGATTCA
GAGGATCATTTGTACAACAGAAGATCCAATAGATAGAGGAAACGTAGTGAXXXXXXXXXXATCTTTCACGTTTTGTGTAAGAATAGAAAAATGGAAGTATTTGTGATTCA
>Marker11298
CAGTGAGATGAGGAGATGGAAAATGAGAATCAAATTCAAGAAACTGCGTTXXXXXXXXXXATTTCCAAATGCTATACTCTCGATTATGAGTTGAAGTAAGCTGTTGAATT
CAGTGAGATGAGGATATGGAAAATGAGAATCAAATTCAAGAAACTGCGTTXXXXXXXXXXATTTCCAAATGCTATACTCTCGATTATGAGTTGAAGTAAGCCGTTGAATT
>Marker8958
TGTGACTCTACGAGGCTGCAATCAGCGCTGACGTGCTTAGAAGAATAGAAXXXXXXXXXXTTTATAATATATGTTGTTCATATCATTCAGTGGTCTAAGACTTACATTCT
TGTGACTCTACGAGGCTGCAATCAGCGCTGACGTGCTTAGAAGAATAGAAXXXXXXXXXXTTTGTAAAATATGTTGTTCATATCATTCAGTGGTCTAAGACTTACATTCT
>Marker7281
TGGCACTCTGCTTCTTGATTGATGTAAATGAACTTGTTTATCTGTTCTTTXXXXXXXXXXTGATAATCTTGAAATGGAGGTATCAAGGTTTGTAAATGCCTTATATGCTG
TGGCACTCTACTTCTTGATTGATGTAAATGAACTTGTTTATCTGTTCTTTXXXXXXXXXXTGATAATCTTGAAATGGAGGTATCAAGGTTTGTAAATGCCTTATATGCTG
>Marker5482
ACGCCATCGCCTAAAGAGAGAAACGGAACCTAACAAAAAGCTAACACACCXXXXXXXXXXAGAGTTAGGACCCCAAGGACGAATATCTTCCAAGACAAGTTGAAATTTTC
ACGCCATCGCCTAAAGAGAGAAACGGAACCTAACAAAAAGCCAACACACCXXXXXXXXXXAGAGTTAGGACCCTAAGGACGAATATCTTCCAGGACAAGTTGAAATTTTC
>Marker6060
GTATAGGTTTACTTGATAGTGTTTCAGCGTCAGGTAATCCAATTTTTGTAXXXXXXXXXXCTACTCTTGATCTAGGAGACGACGTGAACTCAACCGACATCGCTCCTCTC
GTATAGGTTTACTTGATAGTGTTTCAGCGTCAGGTAATCAAATTTTTGAAXXXXXXXXXXCTACTCTTGACCTAGGAGACAACGTGAAGTCAACCGACATCGCTCCTCTC
>Marker15718
GGACGAATATGAAGTTCTGATGTGGAACTATCACACTCGTAATGCGGCTAXXXXXXXXXXCAATTAGTGCAAGCAACTCGATTGGTTCAATCACTGTCTCGTTTTCAAAT
GGACGAATATGAAGTTCTCATGTGGAACTATCACACTCGTAATGCGGCTAXXXXXXXXXXCAATTAGTGCAAGCAACTCGATTGGTTCAATCACTGTCTCGTCTTCAAAT
>Marker4565
CTTCACGGCCGCCGCTTTTGCTCTCTGCCGCCGTGTATTACGCGTCGGAGXXXXXXXXXXGTGGGTGTCGGTCCCGGCGACCAAGGAATACTCACTTATGTTCAGGTGAC
CTTCACGGCCGCCGCTTTTGCTCTCTGCCGCCGTGTATTACGCGTCGGAGXXXXXXXXXXGTGGGTGTCGGTCCCGGCGACCAAGGAATACTTACTTATGTTCAGGTGAC
>Marker6968
AAACAGCTTTCCTTGCCCAAGCTAACCTCTCATCTTGCAGCTGAGTCATTXXXXXXXXXXATCCCTCCTCCTTTGACACTTAGCCAAATTTTCCAACTTTTCTCTTTCTC
AAACAGCTTTCCTTGCCCAAGCTAACCTCTCATCTTGCGGCTGAGTCATTXXXXXXXXXXGTCCCTCCTCCTTTGACACTTAGCCAAATTTTCCAACTTTTCTCTTTCTC
>Marker4731
CTCGATTCACCCCCGTTTCACTCTCTCTGGCCTTTCTCCGCAGAACTCTTXXXXXXXXXXCTATAGGTATTTACTCTTTCTAAGCTTTGCCTTGTTTTTTTTGCCCCCAT
CTCGATTCACCCCCGTTTCACTCTCTCAGGCCTTTCTCCGCAGAACTCTTXXXXXXXXXXCTATAGGTATTTACTCTTTCTAAGCTTTGCCTTGTTTTTTTTGCCCCCAT
>Marker7523
TTTGGATGTTGTTATTATCCAGGAATCTAAGGTTAGTGTTGTTGGCAATAXXXXXXXXXXCTCTAGTGAGTGTTGGTGCATTGGGGGAGACTCCAATGTGGTGAGATGGG
TTTGGATGTTGTTATTATCCAGGAATCTAAGGTTAGTGTTGTTGACAATAXXXXXXXXXXCTCTAGTGAGTGTTGGTGCATTGGGGGAGACTCCAATGTGGTGAGATGGG
>Marker16586
CGTAGTTTGCTGAAATCAAATTCCAGATTGTAACGGCGAAACGCATTTCTXXXXXXXXXXAGTTCCTCTAGAAATGATCCTCCCTGTTGTAAAGTTGGGGGCTCTTGCTC
CGTAGTTTGCTGAAATCAAATTCCAGATTGTAATGGCGAAACGCATTTCTXXXXXXXXXXAGTTCCTCTAGAAATGATCCTCCCTGTTGTAAAGTTGGGGGCTCTTGCTC
>Marker11896
ATAAATGGAAAGGTCGGCCAGATAGTGAAGCCACGTGAGAATCAGTATACXXXXXXXXXXAATATTCAGCTTGCTAGAGGCTGGGTGTGTTTTCTAGTGTCTTTTCTTTG
ATAAATGGAAAGGTCTGCCAGATAGTGAAGCCACGTGAGAATCAGTATGCXXXXXXXXXXAATATTCAGCTTGCTAGAGGCTGGGTATGTTTTCTAGTGTCTTTTCTTTG
>Marker16286
ACAGGGATGGACAAGAAAAATAGGCTCTAAGGGACTTACCAGAGAAGAAGXXXXXXXXXXCACCTAAACTATTATGCTATAGGATGTACATTGCTACCCAAATAGAAAAG
ACAGGGATGGACAAGAAAAATAGGCTCTAAGGGACTTACCAGAGAAGAAGXXXXXXXXXXCACCTAAACTGTTATGCTATAGGATGTACATTGCTACCCAAATAGAAAAG
>Marker15544
AAATGGGGAAATGGATGCAAAGAACGGTGATCTGTGTGCAGTAAGAAATGXXXXXXXXXXAATAGCAAACATCAGAGAGAAAGTGAGTGGACATTCCAATCAAATGGATA
AAATGGGGAAATGGATGCAAAGAACGGTGATCTGTGTGCAGTAAGAAATGXXXXXXXXXXAATAGCAAACATCAGAGAGAAAGTGAATGGACATTCCAATCAAATGGATA
>Marker15516
GGCTAGGCCATCTATTCGTCGGTCTACTTCAGGGTCTTTTGGTTCCAATGXXXXXXXXXXTGTTTATTTATCATATTTCGAAGTACGATTGTGGGTTTATGCATCCCTGT
GGCTAGGCCATCTATTCGTCGGTCTACTTCAGGGTCTTTTGGTTCCAATGXXXXXXXXXXTGTTTATTTATCATATTTCGGAGTACGATTGTGGGTTTATGCATCCTTGT
>Marker10094
AGGCATTCTTCTGTAATAACTTGGTCAACGGTGCAGCAATCTCTCCATAAXXXXXXXXXXAAACTAGTACATCATCAAAGAACACCAAAACACAGTGCCGAAGGAAGGGC
AGGCATTCTTCTGTAATAACTTGGTCAACGGTGCAGCGATCTCTCCATAAXXXXXXXXXXAAACTAGTACATCATCAAAGAACACCAAAACACAGTGCCGAAGGAAGGGC
>Marker5302
CATCACATCTTCAGTGAGTAGGGTCTGGGAATACATGTCAAGGGAAGTTTXXXXXXXXXXAAAGTTCGTCCCAAAAAGCTTTGATGGTTTTGAACCACACACCATCCGAT
CATCACATCTTCAGTGAGTAGGGTCTGGGAATACATGTCAAGGGAAGTTTXXXXXXXXXXAAAGTTCCTCCCAAAAAGCTTTGATGGTTTTGAACCACACACCATCCGAT
>Marker8327
ATGCCATGACCTGGAATTGAATAGATGCACACAAGTAAACTATGATAATGXXXXXXXXXXTGAAATCAAGTTCTTTGGGAGCTTCTCGGCACCATTCATCTATAATGGGA
ATGCCATGACCTGGAATTGAATAGATGCACACAAGTAAACTATGATCATGXXXXXXXXXXTGAAATCAAGTTCTTTGGGAGCTTCTCGGCACCATTCATCTATAATGGGA
>Marker4219
TCGACATTTCATCAAAGAAAGACTTGACAATGGGAACATACGCATTTCGTXXXXXXXXXXGTGGTTTTTCTCCCGATACTTAGGTTTCTATGTAAGCCTTGGTTTCGTGT
TCGACATTTCATCAAAGAAAAACTTGACAATGGGAACATACGCATTTCGTXXXXXXXXXXGTGGTTTTTCTCCCGATACTTAGGTTTCTATGTAAGCCTTGGTTTCGTGT
>Marker11293
GTTGATTCATCGCAACAAACAAATACAAAAGATTTAGAATGCAGTGAGACXXXXXXXXXXAAGCGCCTGACGTTTTGAGTAACTCTCTCTCAAACTCGCGTCCAACAAAG
GTTGATTCATCGCAACAAACAAATACAAAAGATTTAGAATGCAGTGAGACXXXXXXXXXXAAGCGCCTGACATTTTGAGTAACTCTCTCTCAAACTCGAGTCCAACAAAG
>Marker4586
TTGGAAGATTGCCTGCTTTTTTTTTTCTTCTATGAATATCACAGGTAAACXXXXXXXXXXAAATTTGACCATGGATGTTACTGCTATAGGAACAAATGGGACATTACATC
TTGGAAGATTGTCTGCTTTTTTTTTTCTTCTATGAATATCACAGGTAAACXXXXXXXXXXAAATTTGACCATGGATGTTACTGCTATAGGAACAAATGGGACATTACATC
>Marker15402
TCAGGGATCCCAGAAACAAAAACACGAATGACTTCACGAACACCATCAAGXXXXXXXXXXTTCTCTTACAGAAATAGTGTTAGAATCAATTTCATGTTAGCTTCTTGTAA
TCAGGGATCCCAGAAACAAAAACACGAATGACTTCACGAACACCATCAAGXXXXXXXXXXTTCTCTTACAGAAATAGTCTTAGAATCAATTTCATGTTAGCTTCTTGTAA
>Marker17093
TGTACAGAGTTTGGAGGAAATAATGAAGCCTGACTAGCATTGGCGATTGCXXXXXXXXXXTCCCATTAGATAGCAGAATTTCGTACAAATTAGTGTCATCAACGAATTTG
TGTACAGAGTTTGGAGGAAATAATGAAGCCTGACTAGCATTGGTGATTGCXXXXXXXXXXTCCCATTAGATAGCAGAATTTCGTTCAAATTGGTGTCATCAACGAATTTG
>Marker7868
GAAATTCGCCGATTGAGTGGAGGGAGGAAGAGAATGGAGATGGAAGCAATXXXXXXXXXXAGAGAAGAAATCAGGAGGAACAAACCAGAGTATCGCCAAGCAAAAGTTCA
GAAACTCGCCGATTGAGTGGAGGGAGGAAGAGACTGGAGATGGAAGCAATXXXXXXXXXXAGAGAAGAAATCAGGAGGAACAAACCAGAGTATCGCCAAGCAAAAGTTCA
>Marker3073
GATCGAAGACAGACGGAACGGATGGGTCTCACCGTCTCGGGTTTGGACAAXXXXXXXXXXGGAAGTGAGGACTGAGTGACACCTAAAAGAAAGCTAATGGTTTTATTTTA
GATCGAAGACAGACGGAACGGACGGGTCTCACCGTCTCGGGTTTGGACAAXXXXXXXXXXGGAAGTGAGGACTGAGTGACACCTAAAAGAAAGCTAATGGTTTTTTTTTA
>Marker5755
TCATTCATGTTCAATAATATACTTGCAGGTGATATTGAGTCCCTAAAAGTXXXXXXXXXXCTTCTAACTTGTGTTTATATCTCTCACTATCTCTCTTTCCATAAGTTGGC
TCATTCATGTTCAATAATATACTTGCAGGTGATATTGAGTCCCTAAAAGTXXXXXXXXXXCTAACTTCTTGTGTTTATATCTCTCACTATCTCTCTTTCCATAAGTTGGC
>Marker10255
GGGTACAGGAATGTCACGTAGGTAATCTTCGAAGGTGACAATGTTGTCGTXXXXXXXXXXCCATTACACCATCAGTACCTTTATGTTGTTGATTAGTTGTTTTATTATCT
GGGTACAAGAATGTCACGTAGGTAATCTTCGAAGGTGACAATGTTGTCGTXXXXXXXXXXCCATTACACCATCAGTACCTTTATGTTGTTGATTAGTTGTTTTATTATCT
>Marker7219
AAATCACTTTCCACAAAAAATTTCTCACTTTTTCTAAAACCACGACAGATXXXXXXXXXXACATGCTGTTGTATTAGATCTTCCTGCTCAGCTCTGTATCTCTCGTTCTG
AAATCACTTTCCACAAAAAAATTCTCACTTTTTCTAAAACCACGACAGATXXXXXXXXXXACATGCTGTTGTATTAGATCTTCCTGCTCAGCTCTGTATCTCTCGTTCTG
>Marker7315
TTGCGTGCTTCAGACCCTTGCAGCTACTAACATGAATGATGAGGAACTCAXXXXXXXXXXTGAATAGGATAGCTGTTGAACCTTAGTCCTAGAAGACACTATGAAGATTA
TTGCGTGCTTCAGACCCTAGCAGCTACTAACATGAATGATGAGGAACTCAXXXXXXXXXXTGAATAGGATAGCTGTTGAACCTTAGTCCTAGAAGACACTGTGAAGATTA
>Marker6081
CACTCTTTTATCCATTCTAAGCTGAGGGAGTATGTAGATGACACAGAAGAXXXXXXXXXXCGGAAACGTGCTGCCAACAGCGTGGTTGGCCTGATAAAAAAGAGTATAAA
CACTCTTTTATCCATTCTAAGCTGAGGGAGTATGTAGATGACACAGAAGAXXXXXXXXXXCGGAAACGTGCTGCCAACAGCGTAGTTGGCCTGATAAAAAAGAGTATAAA
>Marker6221
CCGTTCTATGAGGGCATTTGCAGCTGCCATTGTTGCAGCAGAATACATTCXXXXXXXXXXATGTTTGGTTGTTTCAGGTTGAAGAAATGGCCGGATTTGTGTACAATCCC
CCGTTCTATGAGGGCATTTGCAGCTGCCATTGTTGCAGCAGAATACATTCXXXXXXXXXXATGTTTGGTTGTTTCAGGTTGAAGAGATGGCCGGATTTGTGTACAATCCC
>Marker14769
TCACATCAAGACATGAGGAACCCCGGGGTTAGGGAAGCAAGACATGAGCAXXXXXXXXXXTAAAAGAAAAGCGTGAAAGTAATAGGATAAAAGTATTGAACGTCACCTCT
TCAAATCAAGACATGAGGAACCCCGGGGTTGGGGAAGCAAGACATGAGCAXXXXXXXXXXTAAAAGAAAAGCGTGAAAGTAATAGGATAAAAGTATTGAACGTCACCTCT
>Marker13991
GTGCTGCGATTTTTTCTGGTTGTTCTACCGGAGATTATGATCTTTTTTCTXXXXXXXXXXTGAAAATCTAGGGCTGTTGAGGTGCGGAAAAAGCTGCAGGTTGAGATGGA
GTGCTGCGATTTTTTCTGGTTGTTCTACCGGAGATTATGATCTTTTTTCTXXXXXXXXXXTGAAAATCTAGGGCTGTTGAGGTGCGGAAAAAGTTGCAGGTTGAGATGGA
>Marker8183
TATGATATGCTCTCGATTGTGGGCGTATGTACACGTAGGCATAAGAAGTAXXXXXXXXXXATTCATACCCACGACCTTTCTAATTGCTATTGACGCCAATGCAAGAACAG
TATGATATGCTCTCGATTGTGGGAGTATGTACACGTAGGCATAAGAAGTAXXXXXXXXXXATTCATACCCACGACCTTTCTAATTGCTATTGACGCCAATGCAAGAACAG
>Marker12195
TGGCTTCATAAAATTTTGCTCTCGAAAGGCCCAAAGAGAATTCTCTCAAAXXXXXXXXXXAGAAATGTAATCCTCGTGGGTTGGGGTGGCATTTGATGCCTACTAGAGAC
TGGCCTCATAAAATTTTGCTCTCGAAAGGCCCAAAGAGAATTCTCTCAAAXXXXXXXXXXAGAAATGTAATCCTCCTCGGTTGGGGTGGCATTTGATGCCTACTAGAGAC
>Marker6830
TGTGGTGTCGGGCACAGAGGACTGAGAAAGAAAAGGACGGAACGTAAGAAXXXXXXXXXXTTCTTTTGTCTATTACCGATTGTAACGTTAGGTATTGGTTATTTGACCTT
TGTGGTGTCGGGCACAGAGGACTGAGAAAGAAAAGGACGGAACGTAAGAAXXXXXXXXXXTTCTTTTGTCTATTACCGATTGTAACTTTAGGTGTTGGTTATTTGACCTT
>Marker4384
AGCAAGTAGCTTCTCCCGAGTATAGAGTATATATTCGACAGGTGAAGAAAXXXXXXXXXXAGCAAATATCATTAGGTACTAACTTTTGGTGCTTAGTTTTGCGCTTTCCA
AGCAAGTAGCTTCTCCCGAGTATAGAGTATATATTCGACAGGTGAAGAAAXXXXXXXXXXAGCAAATATCATTAGGTACTAACTTTTGGTGCTTAGTTTTGCGCTTTCAA
>Marker7818
ACTACCTCCATGGCCGCCAACTCAGCAGGACTGTAAGGTAATCTTTGCCTXXXXXXXXXXTACAAACAACTAGTCCATTGTGTGAAGTAGTTGTAGAATCTGATATACCT
ACTACCTCCATGGCCGCCAACTCAGCAGGACTGTAAGGTAATCTTTGCCTXXXXXXXXXXTACAAACAACTAGTCCATTGTGTGAAGTAGTTGTAGAATCTGAGATACCT
>Marker13424
TTACAATCCTCAAGTATAGACCAAAACAACACACACAATGCAGAAATGTCXXXXXXXXXXGGATAGTATAATTGGATTGAATTATTACGGGGAAATAAGAACTTCACGAC
TTACAATCCTCAAGTATAGACCAAAACAACACACACAATGCAGAAATGTCXXXXXXXXXXGGATAGTATAATTGGATTGAATTATTACGGGGAAACAAGAACTTCACGAC
>Marker5345
AAACTTGTGACTGTAAAATATAATATGAAGTAAAAACCAAGTTCTAACTAXXXXXXXXXXCAACCATTAGGACTACCCTTCAAATGAAATCAACTTGTGGCATAGTCGAG
AAACTTGTGACTGTAAAATACAATATGAAGTAAAAACCAAGTTCTAACTAXXXXXXXXXXCAACCATTAGGACTACCCTTCAAATGAAATCAACTTGTGGCATAGTCGAG
>Marker5495
CAAAAAATCTGACTGCCCATCACTGGACTATTATTATTTGTTCTTAGTTAXXXXXXXXXXTCGAATCAGCAAGACATTTGCTGAAAAAAGAAGCAGAATATCACCCATCA
CAAAAAATCTGACTGCCCATCACTGGACTATTATTATTTGTTCTTAGTTGXXXXXXXXXXTCGAATCAGCAAGACATTTGCTGAAAAAAGAAGCAGAATATCACCCATCA
>Marker11459
GGCCTCTCTGCTCGCCTCTGGTGAGCACCCAATTGTGCCTCAACAACAGTXXXXXXXXXXGAACTTTTGTAACTATTCTATAGGAACCATTTTACTTGGTACCCCTTTCT
GGCCTCTCTGCTCGCCTCTGGTGAGCACCCAATTGTGCCTCAACAACATTXXXXXXXXXXGAACTTTTGTAACTATTCTATAGGAACCATTTTACTTGGTACCCCTTTCT
>Marker11549
ACACGTCTAGAATGGTAGATTGGCGAATAACACGTGGCAGGATACAAAAGXXXXXXXXXXATAGTAAGCGCGAATTCGTTGCTTCTGTCTTCTGATCATGTTTTTCGATT
ACACGTCTAAAATGGTAGATTGGCGAATAACACGTGGCAGGATACAAAAGXXXXXXXXXXATAGTAAGCGCGAATTCGTTGCTTCTGTCTTCTGATCATGTTTTTCGATT
>Marker7893
AAAATTACTCACTTTCTTATCAGCATATTATAAACAATTGTTTACAAATAXXXXXXXXXXACGACGACAACCAACTCGACCTCCGTGTTAGGGTATTTCAATATTCTCCA
AGAATTACTCACTTTCTTATCAGCATATTATAAACAATTGTTTACAAATAXXXXXXXXXXACGACGACAACCAACTCGACCTCCGTGTTAGGGTATTTCAATATTCTCCA
>Marker7045
TGTATCGGTGCTCACTTTCAGATTTTTATCTTGCCCTACCAGATTATCTAXXXXXXXXXXATGATCATGTTGCATGTGCTGTGGCTGGAATAATGTCTGATGCAAACATT
TGTATCGGTGCTCACTTTCAGGATTTTTATCTTGCCCTACCAGATTATCTXXXXXXXXXXATGATCATGTTGCATGTGCTGTGGCTGGAATAATGTCTGATGCAAACATT
>Marker5764
ATCTACCCCAAAGCATTTGACATCATTCAACCTGACTCTAGACAACTCTCXXXXXXXXXXCCAAATCGGATGGGGCGGTTGGAATTGAAACGGGCTGCGACATGAAGGTT
ATCTACCCCAAAGCATTTGACATCATTCAACCTGACTCTAGACAACTCTCXXXXXXXXXXCCAAATCGAATGGGGCGGTTGGAATTGAAACGGGCTGCGACATGAAGGTT
>Marker15884
GCGCACGTTGCCAACCATTTCGTCAAGAAACTTGATGCCAAAGTCTACTCXXXXXXXXXXTGGTAAAAATGTGGGAAAGTGGTAAGAATTGTAGATGACCAAAAAGTTAT
GCGCACGTTGCCAACCATTTCGTCAAGAAACTTGATGCCAAAGTCTACTCXXXXXXXXXXTGGTAAAAATGTGGGAAAATGGTAAGAATTGTAGATGACCAAAAAGTTAT
>Marker7090
TTTCATATGCCAAATAGATCTTGTGCATTCTAATTTTTTTTGTACTCACCXXXXXXXXXXTATCTACATCAGGATTGTGATTTCTTTTGCTTTTCGACCTGCTTAGTTGA
TTTCATATGCCAAATAGATCTTGTGCATTCTAATTTTTTTTGTACTCACCXXXXXXXXXXTATCTACATCAGGATTGTGATTTCTTTTGCCTTTCGACCTGCTTAGTTGA
>Marker6892
AGCAAGGAGGTCTCTCTTTGGTTTCATGCTGTATTGCTGCTGCTGAACGAXXXXXXXXXXCTAGAACTTAGAATTTCTTTCTTGTTTCCTGCAGGCTGTGGTTTCTAGTT
AGCAAGGAGGTCTCTCTTTGGTTTCATGCTGTATTGCTGCTGCTGAACGAXXXXXXXXXXCTAGAACTTAGAACTTCTTTCTTGTTTCCTGCAGGCTGTGGTTTCTAGTT
>Marker16494
AAATCAAGAAGAGTACCTGCAGTTATTGCAATTTGTTCCTGTGACATGAGXXXXXXXXXXTACTGTTGCTAACTTCTTCATTGATAAGTGTCCTATTGGTACCATCTGCA
AAATCAAGAAGAGTACCTGCAGTTATTGCAATTTGTTCCTGTGACATGTGXXXXXXXXXXTACTGTTGCTAACTTCTTCATTGATAAGTGTCCTATTGGTACCATCTGCA
>Marker12705
GGTAAGAGATTCTCTGCTACTGGACTCACCACTAATATATATATGCGTATXXXXXXXXXXATCCTATGGGATCACAAGACTGTGACTGTATAGGGTACCCTAATAGAAAG
GGTAAGAGATTCTCTACTACTGGACTCACCACTAATATATATATGCGTATXXXXXXXXXXATCCTATGGGATCACAAGACTGTGACTGTATAGGGTACCCTAATAGAAAG
>Marker5996
GCCGAATTACCGAAATGAAAAAAAAGGAAAGAAAGAAACAAAAGAAGAAAXXXXXXXXXXTCTTTCCGATCTCATTTCCGCCATCGACGAAGAACCCAAGGTTCACCCTT
GCCGAATTACCGAAATGAAAAAAAAAGGAAAGAAAGAAACAAAAGAAGAAXXXXXXXXXXTCTTTCCGATCTCATTTCCGCCATCGACGAAGAACCCAAGGTTCACCCTT
>Marker14684
ACACAGGAATCAGCATCATTACAGGTTTAGAGTTAGAACAAAAATCATGGXXXXXXXXXXGAAGATATTTTTGGTTCGGTGTAAATCACAAGGAATTATGGGGGCGGCGT
ACACAGGAATCAGCATCATTACAGGTTTAGAGTTAGAACAAAAATGATGGXXXXXXXXXXGAAGATATGTTTGGTTCGGTGTAAATCACAAGGAATTATGGGGGCGGCGT
>Marker16237
TCCGTAGGGTAAATTAGTTAGTTGGATTGCTTTGTCTAAATAGAATTTACXXXXXXXXXXTGAATCGAGCTGACCAAATGATAGGGCCATCTAAGTTCAAGATATCAATC
TCCGTAGGGCAAATTAGTTAGTTGGATTGCTTTGTCTAAATAGAATTTACXXXXXXXXXXTGAATCGAGATGACCAAATGATAGGACCATCTAAGTTCAAGATATCAATC
>Marker13340
ATGTACATATAGTAGGATGTATTATGGCCACTATTTCTACATGTGTAATAXXXXXXXXXXGATCTCCACATAATCCCACATTCCCGATGAACGAACTGTTGTCAACATTG
ATGTACATATAGTAGGATGTATTATGGCCACTATTTCTACATGTGTAATAXXXXXXXXXXGATCTCCACATAATCCCACGTTCCCGATGAACGAACTGTTGTCAACATTG
>Marker7516
GAAAAACAAAAACAGAAAGGAGGCTTGTGGAGGCAAAGGAATGGGAATGGXXXXXXXXXXGATAGTGGCCAGTGGGGGGTGGCGGGGATTGTGGACCCAGTCGTCAAGAC
GAAAAACAAAAACAGAAAGGAGGCTTGTGGAGGCAAAGGAATGGGAATGGXXXXXXXXXXGATAGTGGCCAGTGGGCGGTGGCGGGGATTGTGGACCCAGTCGTCAAGAC
>Marker17412
TCAGATGCATCAACTTCTAAACAATGGAGGAAAATAATTGATCTATTGGAXXXXXXXXXXTTTGTTCTTAGGTTTCCCCCTTGGTGTGCCAACTAAAAAGGCGTCGTGTT
TCAGATGCATCAATTTCTAAACAATGGAGGAAGATAATTGATCTATTGGAXXXXXXXXXXTTTGTTCTTAGGTTTCCCCCTTGGTGTGCCGACTAAAAAGGCGTCGTGTT
>Marker6018
CGAGGAGAAGTTGTTGTTGTTGTTTAGAGGGAGAACTCCGATCGTTGTCAXXXXXXXXXXCATCTCTAATTTTTGGGGTTTCATATTTTCAACGCACCCCCTTTTCTTCT
CGTGGAGAAGTTGTTGTTGTTGTTTAGAGGGAGAACTCCGATCGTTGTCAXXXXXXXXXXCATCTCTAATTTTTGGGGTTTCATATTTTCAACGCACCCCCTTTTCTTCT
>Marker6027
AAAAGGGAATGAAGGACCATTATGCGAGTAGTTGAAAACTAATGGATATAXXXXXXXXXXTCTTCTAAACTGAAATCGATATTAGGTATTTCTCAGGTTTCTACTGTTCC
AAAAGCGAATGAAGGACCATTATGCGAGTAGTTGAAAACTAATGGATATAXXXXXXXXXXTCTTCTAAACTGAAATCGATATTAGGTATTTCTCAGGTTTCTACTGCTCC
>Marker10606
CTTCACATTATTGATAACTCTGTTGTTTGTTAGCAGCAGTTGGCATTGCTXXXXXXXXXXATAGTGTAGGAAAAAGAGCGACATTCTAAAAAGATACGTGAAATGCACAA
CTTCGCATTATTGATAACTCTGTTGTTTGTTAGCAGCAGTTGGCATTGCTXXXXXXXXXXATAGTGTAGGAAAAAGAGCGACATTCTAAAAAGATACGTGAAATGCACAA
>Marker13220
ACTCACATCTCTCCGCCGTATTCGCCGCCTTGAAACTGTGTGGGATGATGXXXXXXXXXXGGAGCAAGAACTGTGAGGTTTTTAGGCTTTTGCTTGATTTTGCTCTTTCT
ACTCACATCTCTCCGCCGTATTCGCCGCCTTGAAATTGTGTGGGATGATGXXXXXXXXXXGGAGCAAGAACTGTGAGGTTTTTAGGCTTTTGCTTGATTTTGCTCTTTCT
>Marker6691
TTCATATGAAGATTGTGTCGTTGGTTATATATCATTGTGACTCTACTTCGXXXXXXXXXXTGGGACCCTCGTTTCTGCATCCACAGACAACACGTTGAAGCTATGGGATC
TTCATATGAAGATTGTGTCATTGGTTATATATCATTGTGACTCTACTTCGXXXXXXXXXXTGGGACCCTCGTTTCTGCATCCACAGACAACACGTTGAAGCTATGGGATC
>Marker14771
AATAATCAGCCATTGTTGTTCCATTGTAAGAGAAGAACCTGATTTCCGGTXXXXXXXXXXGAGAACTCAAGAAACTGAGAATTGACATTGTGGGGTAGATTCAGAGTTTG
AATAATCAGCCATTGTTGTTCCATTGTAAGAGAAGAACCTGATTTCCGGTXXXXXXXXXXGAGAACTCAAGAAACTGAGAATTGACATTGTGGGGTAGTTTCAGAGTTTG
>Marker6384
TTTGTTTAGTCTTGTTTTCCGCAATAACTGTGGACCCATTGGTCATAGGAXXXXXXXXXXAAGGTTGTTCAAACTACGAAAAATGTGAGTAATTTGCATTGCTTCCTTGG
TTTGTTTAGTCTTGTTTTCCGCAATAACTGTGGACCCATTGGTCATAGGGXXXXXXXXXXAAGGTTGTTCAAACTACGAAAAATGTGAGTAATTTGCATTGCTTCCTTGG
>Marker15754
GTATATGTCTATTACTAGTGAATAACTTAGGCTCCACCTTAGCATGTGAGXXXXXXXXXXACAATACAATATGTGCAACAACTGTAGCAATAACAAATGCAAACTTGAGC
GTATATGTCTATTACTAGTGAATAACTTAGGCTCCATCTTAGCATGTGAGXXXXXXXXXXACAATACAATATGTGCAACAACTGTAGCAATAACAAATGCAAACTTGAGC
>Marker11323
CATTGTGTAATGTTATGAAAATTGTTGGTGACTCTGAATATGTATGTATGXXXXXXXXXXGACATTTGATAGCTTTTTGTGTATTGGCAAAGTGAAAATTAGGACCCACC
CATTGTGTAATGTTATGAAAATTGTTGGTGACTCTGTATATGTATGTATGXXXXXXXXXXGACATTTGATAGCTTTTTGTGTATTGGCAAAGTGAAAATTAGGACCCACC
>Marker5012
AGCATAAAAGGGAGATGAGAAAAAGGACCGAAAAATTGGCGGTGATCAGCXXXXXXXXXXATTCTATTTTGGATCAATGGCCTCGAAACGCATCCACTGCCTATATCTAT
AGCATAAAAGGGAGATGAGAAAAAGGACCGAAAAATTGGCGGTGATCAGCXXXXXXXXXXATTCTATTTTGGATCAATGGCCTCAAAACGCATCCACTGCCTATATCTAT
>Marker15442
TTCTTTTTCCTTCTCTCTTTCAGTCTGGATTTACTTTATGGCAATTGAAAXXXXXXXXXXTCGAACTATGATAATTACTGGCCGGTACAGAAAGTATGTTTTTCCCTCCC
TTCTTTTTCCTTCTCTCTTTCAGTCTGGATTTACTTTATGGCAATTGAAAXXXXXXXXXXTCAAACTATGATAATTACTGGCCGGTACAGAAAGTATGTTTTTCCCTCCC
>Marker16872
AACTAAACCATAAACCCTCAAGTTCACGCGTCGCCGCCTACGTCCTTCTTXXXXXXXXXXTGAACTCCGCTTCCCATTCTTCTCCTCCATGTTTCGCCGATTCCTCGGCA
AACTAAACCATAAACCCTCAAGTTCACGCGTCGCCGCCTACGTTCTTCTTXXXXXXXXXXTGAACTCCGCTTCCCATTCTTCTCCTCCATGTTTCGCCGATTCCTCGGCA
>Marker11364
TTGCAAGATGATTTATATGTGATGACCATGATGCTTGTGTGTAAGAAAACXXXXXXXXXXATGTGTAACTTTTGTGATGTGCGAAAAGAAGCATTGAAAACTTGTGTTTG
TTGCAAGATGATTTATATGTGATGACCATGATGCTTGTGTGTAAGCAAACXXXXXXXXXXATGTGTAACTTTTGTGATGTGCGAAAAGAAGCATTGAAAACTTGTGTTTG
>Marker7583
GTTACAAAACTCTAGTTTAGGCAATTGCTGGTGGTAAACAAAAATACATTXXXXXXXXXXCGTAGAATTTTTTGAATGCTCGTTGAATTAGAAGCTAAGTTCGACAGTTG
GTTACAAAACTCTAGTTTAGGCAATTGCTGGTGGTAAACAAAAGTACATTXXXXXXXXXXCGTAGAATTTTTTGAATGCTCATTGAATTAGAAGCCAAGTTCGACAGTAG
>Marker7438
TTTAGTTGGACTTGTCCTTGATGCAACATAAATATCAAATAATTGAAATAXXXXXXXXXXTATAGTCAATACCCTCAATCTGGTGGTTGCCAAAAATTACAAGGCGAGCT
TTTAGTTGGACTTGTCCTTGATGCAACACAAATATCAAGTAATTGAAATAXXXXXXXXXXTATAGTCAATACCCTCAATCTGGTGGTTGCCAAAAATTACAAGGCGAGCT
>Marker1884
GTAATCGTCGGAGGAGAGGGAATGAGGGGCGGGTGGAGAAGAAGGGTAAAXXXXXXXXXXTGGTTGCAGTGGTGGCAGCGGTGGGAGTGGGAGTGGTGGGGTTGTTGCAC
GTAATCGTCGGAGGAGAGGGAATGAGGGGCGGGTGGAGAAGAAGGGTAAAXXXXXXXXXXTGGTTGTAGTGGTGGCAGCGGTGGGAGTGGGAGTGGTGGGGTTGTTGCAC
>Marker10707
GTGGTATCCTCTCTAACCTTATTGCAATCATCATTTATTCTTCTTTTCTTXXXXXXXXXXTAGCTTGCATAAACATTCTCTTGAAACTTTCAATCGAACTGTACAGCTGC
GTGGTATCCTCTCTAACCTTATTGCAATCATCATCTATTCTTTTTTTCTTXXXXXXXXXXTAGCTTGCATAAACATTCTCTTGAAACTTTCAATCGAACTGTACAGCTGC
>Marker12630
TGCAAAAGAAGATGAGCTCCATGATTCTCTCTCTGTGCCAGCTGAGGCAAXXXXXXXXXXTGTTCAGTCCTCCATAGATGCCAAATCTGAGGCCTCTAAGATGCCTGAAA
TGCAAAAGAAGATGAGCTCCATGATTCTCTCTCTGTGCCAGCTGAGGCAAXXXXXXXXXXTGTTCAGTCCTCCATAGATGCCAAATCTGAGGCCTCTGAGATGCCTGAAA
>Marker13630
TGACAGTTCTGATATCGACATGTCTAATATCTTGAAGAATATGAAAAGTTXXXXXXXXXXGCAAACATATCTTTAGAGGTTAGTCCATAGGGGCTGAGGGAGAGCCATAA
TGACAGTTCTGATGTCGACATGTCTAATATCTTGAAGAATATGAAAAGTTXXXXXXXXXXGCAAACATATCTTTAGAGGTTAGTCCATAGGGGCTGAGGGAGAGCCATAA
>Marker13585
TTGGAGATTTGCATGGAAGCTTTGTCCCGGACCATGAACTACTTCATATAXXXXXXXXXXCACTTGTGTATAACCAAGAGGTTTTTCCCAGAGGCTTTACTTGTGTAACC
TTGGAGATTTTCATGGAAGCTTTGTCCCAGACCATGAACTACTTCATATAXXXXXXXXXXCACTTGTGTATAACCAAGAGGTTTTTCCCAGAGGCTTTACTTGTGTAACC
>Marker13320
TAGCTTCATGGTCATCAACTTCTTCCCTTTTGGTCTTTGCGACAACCAAAXXXXXXXXXXGGGATGACAGACCCATACCGAAGACCTAAAGCAGAAAAGCTAATCATTTT
TAGCTTCATGGTCATCTACTTCTTCCCTTTTGGTCTTTGCGACAACCAAAXXXXXXXXXXGGGATGACAGACCCATACCGAAGACCTAAAGCAGAAAAGCTAATCATTTT
>Marker10377
ACCCTTCGGATATTAGCAAAAGCCTTTGGTCTTGATACTTGTAAGGGAGAXXXXXXXXXXTTACTGTTTGGATTTATGTTGAATGTATGACCATTCATGGAGATTCTGAC
ACCCTTCGGATATTAGCAAAAGCCTTTGGTCTTGATACTTGTAGGGAGAAXXXXXXXXXXTTACTGTTTGGATTTATGTTGAATGTATGACCATTCATGGAGATTCTGAC
>Marker6198
ATTCCATCTTTGTACCCTCCTCAACTCCAAAGTTTACCACACTCTTTTACXXXXXXXXXXACAATTTAGTTTCATTTTCAAATCCAATTCATTTGCAAACCAAATCCATC
ATTCCATCTTTGTACCCTCCTCCGCTCCAAAGTTTACCACACTCTTTTGCXXXXXXXXXXACAATTTAGTTTCATTTTCAAATCCAATTCATTTGCAAACCAAATCCATC
>Marker13902
ACCAAAAGGCATAACAAGGGAATAGTGCCATTTGCAAGTACGAAACACCGXXXXXXXXXXACTTTTCAGTTTCTCTCTTCTGAATGTAACCATATTTATACGGTCATACA
ACCAAAAGGCATAACAAGGGAATAGTGCCATTTGCGAGTACGAAACACCGXXXXXXXXXXACTTTTCAGTTTCTCTCTTCTGAATGTAACCATATTTATACGGTCATACA
>Marker5068
TCATTCAGCAGGGTGCTAGGTTTTGTATTTGATCTTCAGTAGCATCCAGCXXXXXXXXXXCTCCATTCGACTCATTTCAGATCAATATATACCTTCTACCCTTTGTATAC
TCATTCAGCAGGGTGCTAGGTTTTGTATTTGATCTTCAGTAGCATCCAGCXXXXXXXXXXCTCTATTCGACTCATTTCAGATCAATATATACCTTCTACCCTTTGTATAC
>Marker4493
AATGTTATCATCACATAATACTATAAATCGCAAGTACCGCTAACAAACCTXXXXXXXXXXGCTCAGGTTATCAGATCTCCAGCCATGACCTCTTTCATCCCCAGAACCTC
AATGTTATCATCACATAATACTATAAATCGCAAGTACTGCTAACAAACCTXXXXXXXXXXGCTCAGGTTATCAGATCTCCAGTCATGACCTCTTTCATCCCCAGAACCTC
>Marker13858
GAGAGTACTTACAGGATGAAAGCCTCCTTGGAGTAAGAATTCAAGAGCAGXXXXXXXXXXAAATGAGAGAGAAATAGAGTGGGAGTGGAGTGCAATAAGTAACTTGGGGT
GAGAGTACTTACAGGATGAAAGCCTCCTTGGAGTAAGAATTCAAGAGCAGXXXXXXXXXXAAATGAGAGAAAAATAGAGTGGGAGTGGAGTGCAATAAGTAACTTGGGGT
>Marker6875
GAACTAGAAATTCCAATTGATCTACTTGTTCTATTACTTCGTGCTCATTCXXXXXXXXXXAATTATTGGTAAGAGAATCATATGTACGCACCCCAAAAGTCCATAACTGC
GAACTAGAAATTCCAATTGATCTACTTGTTCTATTACTTCGTGCCTATTCXXXXXXXXXXAATTATTGCTAAGAGAATCATACGTACGCACCCCAAAAGTCCATAACTGC
>Marker12274
GTGATCCACTCAAATGGTTTGTTATTCTTGGAAGTGATGTGAAAACCTCTXXXXXXXXXXCCAAAGCGGTCTGCCTTTTGCTCGAAGTTTTGCCGAGAATAGTTCAGTAC
GTGATCCATTCAAATGGTTTGTTATTCTTGGAAGTGATGTGAAAACCTCTXXXXXXXXXXCCAAAGCGGTCTGCCTTTTGCTCGAAGTTTTGCCGAGAATAGTTCAGTAC
>Marker15531
TCTTCGCAAAGGAGAACAAAGTCGTTCCTGTAATCGTAACTTTGACAACTXXXXXXXXXXGACCATAATCGGTTTAGTAAAGTGTCAAACTGACTAGTCGATCAGTTGAT
TCTTCGCAAAGGAGAACAAAGTCGTTCTTGTAATCGTAACTTTGACAACTXXXXXXXXXXGACCATAATCGGTTTAGTAAAGTGTCAAACTGACTAGTCGATCAGTTGAT
>Marker11985
AATCCCTCTTTCCAGATATTCCAGGAACAAAATGATCTTGCCTCTGCTACXXXXXXXXXXAACCCTAAACCAACTTCATAAATTCCTCTCGTTTCTTCTTGCAATATGTC
AATCCCTCTTCCCAGATATTCCAGGAACAAAATGATCTTGCCTCTGCTACXXXXXXXXXXAACCCTGAACCAACTTCATAAATTCCTCTCGTTTCTTCTTGCAATATGTC
>Marker8047
TCTAATGGACAGACAAAGGTAGTCAATAGAGGAGTGGAAGCTTATTTGTGXXXXXXXXXXTAATTAGAAGCGACGACACGTCGAGTTTCAAGAAGGTCATATGGTATTTC
TCTAATGGACAGACAGAGGTAGTCAATAGAGGAGTGGAAGCTTATTTGCGXXXXXXXXXXTAATTAGAAGCGACGGCACGCCGAGTTTCAAGAAGGTCATATGGTATTTC
>Marker12208
AAGCATTCCTACCCGACATCCATATGCTCACCCTACTAATCAACGTAAGTXXXXXXXXXXAAGTAGCTCTATTGGGTCCCTACCACATCACAATTCTGATGACTTTGTAT
AAGCATTCCTACCCGACATCCATATGCTCACCCTACTAATCAACGTAAGTXXXXXXXXXXAAGTAGCTCTATTGGGTCCCTACCACATCACAATTCTGATGACTCTGTAT
>Marker4652
TGGAGGCTAAGGAAGAAGATGTTCGATTGGGAGCTAACAGGTTCACCGAGXXXXXXXXXXTATGATTTTTGCTCTCGTTTACTGTACTGCTGGAATCTCTGGTGGCCACA
TGGAGGCTAAGGAAGAAGATGTTCGATTGGGAGCTAACAGGTTCACCGAGXXXXXXXXXXTATGATTTTTGCTCTCATTTACTGTACTGCTGGAATCTCTGGTGGCCACA
>Marker10360
TCGATGGGTACCACGGTAAGGGGCGAAAGTTTCGACTAGAGACAAAGAGAXXXXXXXXXXAGCTTTATTTCATCATGGAGGGTAGGTTGAATGACTTGTTGACTAAATAA
TCGATGGGTACCACGGTAAGGGGCGAAAGTTTCCACTAGAGACAAAGAGAXXXXXXXXXXAGCTTTATTTCATCATGGAGGGTAGGTTGAATGACTTGTTGACTAAATAA
>Marker7834
ACGTGAAGGTCGTTTGTAATTCTTCCCACGGAATATAATGATAGCAAAACXXXXXXXXXXAAAAAACTCTGCTCTGTATCACTGACCAAGAAGTAGAAAAGGCTTCATTC
ACGTGAAGGTCGTTTGTAATTTTTCCCACGGAATATAATGATAGCAAAACXXXXXXXXXXAAAAAACTCTGCTCTGTATCACTGACCAAGAAGTAGAAAAGGCTTCATTC
>Marker5622
TAAGTAAAATGCATATAGTAATGGTAACTTACTTGGGAAAGTGCAGATCCXXXXXXXXXXATTGATAGGCATTGGCAATTTATGACTGTGACGGCCTTCACCTTTCTGGA
TAAGTAAAACGCATATAGTAATGGTAACTTACTTGGGAAAGTGCAGATCCXXXXXXXXXXTTTGATAGGCATTGGCAATTTATGACTGTGACGGCCTTCACCTTTCTGGA
>Marker15692
AACTATCAAGTTCGTTGCCTACAAACATACTCGTACATGTAAAGATGGGAXXXXXXXXXXTACTACAAAGATTCTGAGTTTTAGAATTCGTTTGTGGGTACATGAGATTG
AACTATCAAGTTCGTTGCCTACAAACGTACTCATACATGTAAAGATGGGAXXXXXXXXXXTACTACAAAGATTCTGAGTTTTAGAATTCGTTTGTGGGTACATGAGTTTG
>Marker16915
ATCTACAAGACGTCGGCACCATTTTCCTTCCTTCTTCGTCGCTTCTCTTCXXXXXXXXXXCTCAATCCATTCGAAATTATGGTAAAACTGGGGTGAGTTCAAAATTGATC
ATCTACAAGACGTCTGCACCATTTTCCTTCCTTCTTCGTCGCTTCTCTTCXXXXXXXXXXCTCAATCCATTCGAAATTATGGTAAAACTGGGGTGAGTTCAAAATTGATC
>Marker7433
AGCATTTTGATGTTCTGAGGAATTGTGAAGAAGAGTGTATTCATTGTTGTXXXXXXXXXXTGGGGACTGGGAATCCACAAACTCAAGTGCCGAGGTTCGCTAACTTCCAA
AGCATTTTGATGTTCTGAGGAATTGTGAAGAAGAGTGTATTCATTGTTGTXXXXXXXXXXTGGGGACTGGGAATCCACAAACTCAAGTGCCGAGGTTGGCTAACTTCCAA
>Marker14967
TAAGACTGCACAGTTTCTTTGATGGAATACAGTCAAAGCCTTATTGGCTGXXXXXXXXXXGATGCTTTGTGGGAAACAATTCATGCTGAAGGATTGCCCATGTGTAGCCT
TAAGACTGCACAGTTTCTTTGATGGAATACAGTCAAAGCCTTATTGGCTGXXXXXXXXXXGATGCTTTGTGGGAAACAATTCATGCTGAAGGATTGTCCATGTGTAGCCT
>Marker7836
CTTCAGTGCTCGCATCTGGAGTCTAAATGCAAAAGGGAGTGATGCTGATAXXXXXXXXXXTGAATGGTAGGGTCATTGTTCATAAATGTAGGAATTGTGCTTCTCCTTAT
CTTCAGTGCTCGCATCTGGAGTCTAAATGCAAAAGGGAGTGATGCTGATAXXXXXXXXXXTGAATGGTAGGGTCATTGTTCATAAATGTACGAATTGTGCTTCTCCTTAT
>Marker4131
CTCTATTGATGTGGCAAATTGCATGTGTACAAGTTTTCCTCTGAACTCTGXXXXXXXXXXCGTCAAGCCGACGTTTGTTGATTCGTTGTAAGTTGGAATCCGATCTGAAA
CTCTATTGATGTGGCAAATTGTGTGTGTACAAGTTTTCCTCTAAACTTTGXXXXXXXXXXCGTCAAGCCGACGTTTGTTGATTCGTTGTAAGTTGGAATCCGATCTGAAA
>Marker4529
GCAACTCAACATCTCCAAGTAAATACTCTCGCCAATTATTCCACAACAATXXXXXXXXXXGACTCGAGAGTAGTTGAAATATCAGGACGTTTGGTGTATGCTTGTTGCTT
GCAACTCAACATCTCCAAGTACATACTCTCGCCAATTATTCCACAACAATXXXXXXXXXXGACTCGAGAGTAGTTGAAATATCAGGACGTTTGGTGTATGCTTGTTGCTT
>Marker15612
GAATATCCCATTACATTCATTTTGCTCCGGTGGTGCCTCTGCCTCAGGCAXXXXXXXXXXTTCCGGCAAAAGTGGGCGAGAGATTTGGAAGTGTGCTGTGTTTTTGTTTT
GAATATCCCATTACATTCATTTTGCTCCGGTGGTGCCTCTGCCTCAGGCAXXXXXXXXXXTTCCAGCAAAAGTGGGCGAGAGATTTGGAAGTGTGCTGTGTTTTTGTTTT
>Marker14983
CCATCTCAAACTACTATGTGTTAGGCAATGTGAGTTTTTTTTGGCTTCCTXXXXXXXXXXATTATTCTAGAATAAGTATTATAGATACGATGACAATTTGAAACTCAACT
CCATCTCAAACTACTGTGTGTTAGGCAATGTGAGTTTTTTTTGGCTTCCTXXXXXXXXXXATTATTCTAGAATAAGTATTATAGATACGATGACAATTTGAAACTCAACT
>Marker7134
CGAAACTATTTCTTTACTTTATCTAAAGATAGGAAATTGTGAATTCCATCXXXXXXXXXXATTACAAAATGGGTCGTATTTATAGTATTACAAGGATAGGACACCCAATT
CGAAACTATTTCTTTACTTTATCTAAAGATAGGAAATTGTGAATTCCATCXXXXXXXXXXATTACAAAATGGATCGTATTTATAGTATTACAAGGATAGGACACCCAATT
>Marker4784
AAAAAGAAGTAACACATAAGCTGGGTTCGACCATTCAGTTACTGCCACATXXXXXXXXXXCAAGCAAAGAAAGTGGAAAAGAAAAGGCACTTCATCCTCCTCGCCTTCTG
AAAAAGAAGTAACATATAAGCTGGGTTCGACCATTCAGTTACTGCCACATXXXXXXXXXXCAAGCAAAGAAAGTGGAAAAGAAAAGGCACTTCATCCTCCTCGCCTTCTG
>Marker8171
CAAACAGTACTTTGAATCAGAATCATGTGATGAGTGACTTATACCAGCACXXXXXXXXXXACTTTATTACTTCATTTATAGCTGCTTTCATTATAGTTGCATGAACAATT
CAAACAGTACTTTGAATCAGAATCATGTGATGAGTAACTTATACCAGCACXXXXXXXXXXACTTTATTACTTCATTTATAGCTGCTTTCATTATAGTTGCATGAACAATT
>Marker16803
ATACATCCAGGGAAAGTTGACGAATGGGGAAGAAATAGCTGTAAAAAGACXXXXXXXXXXTTATCAGGAAAGCTCATCTCCCGCTGGTTCATACTGCATTGCAGATCCAG
ATACATCCAGGGAAAGTTGACGAATGGGGAAGAAATAGCTGTAAAAAGACXXXXXXXXXXTTATCAGGAAAGCTCATCTCCCTCTGGTTCATACTGCATTGCAGATCCAG
>Marker13349
ATTGGCAAGCCTTTACAGCCTCTCCACCTTGAAGTCCTTGATCATCAGGAXXXXXXXXXXCTGCTGATCCTCCCTTCCCCTAATCGCTCTTTGTATAACCCTCGTGTAAA
ATTGGCAAGCCTTTACAGCCTCTTTACCTTGAAGTCCTTGATCATCAGGAXXXXXXXXXXCTGCTGATCCTCCCTTCCCCTAATCGCTCTTTGTATAACCCTCGTGTACA
>Marker12267
CACCAAATGAATCAGTCAATTCTCCAAACACAATAGTCATAAGTGGTAGAXXXXXXXXXXTAAATTCAAACTCTACCTACTGGAAAAAACAGAACACAAAAGAATGACAT
CACCAAATGAATCAGTCAATTCTCCAAACACAATAGTCATAAGTGGTAGAXXXXXXXXXXTAAATTCAAACTCTACCTACTGGAAAAAACAGAACACAAAAGAATGATAT
>Marker7403
AGCAAACTTCCTCCCTTACGGAAGAGATTTTATAACTCACAAGCCTACGGXXXXXXXXXXATTATATGTAATAAATCAAAAACTTCAGTTTTTCTATCTTGGGCACTGCC
AGCAAACTTCCTCCCTTACGGAAGAGATTTTATAACTCACAAGCCTACGGXXXXXXXXXXATTATATGTAATAAATAAAAAACTTCAGTTTTTCTATCTTGGGCACTGCC
>Marker10149
GAAAACCAACCAGAATGATACCCTACCTTCAGCTACACAGACTCACATGTXXXXXXXXXXTACTATGACGGCTAAGGGTTCATATAAACAACAGAAAATAGCTGAAATCT
GAAAACCAACCAGAATGATCCCTTACCTTCAGCTACACAGACTCACATGTXXXXXXXXXXTACTATGACGGCTAAGGGTTCATATAAACAACAGAAAATAGCTGAAATCT
>Marker7472
CTCTTTGAAATTTCTCAATTTGGAACTTTCCCAAACCAACACCGACCAACXXXXXXXXXXATTTGCAGAAGAATTGCCTTCGAGCTGGGGAGTAGACCATCACACTCATT
CTCTTTGAAATTTCTCAATTTGGAACTTTCCCAAACCAATACCGACCAACXXXXXXXXXXATTTGCAGAAGAATTGCCTTCGAGCTGGGGAGTAGACCATCACACTCATT
>Marker6641
GCAATACCAGTCAATCATCAAATCCCAATGCAATAGAAGACTCCGCTAAGXXXXXXXXXXTTGCTGTCTCCCCTGAAGCAGAAAAGGTGTACAAAAGTATGATGGGAACA
GCAATACCAGTCAATCATCAAATCCCAATGCAATAGAAGACTCAGGCTAAXXXXXXXXXXTTGCTGTCTCCCCTGAAGCAGAAAAGGTGTACAAAAGTATGATGGGAACA
>Marker14012
AGATCAAGATCCATAAAACCCATTTTTACTTCTAAATTCAAGGAACCACAXXXXXXXXXXCCACGACTCTGCTGGACTCCAATTGCACGTCATTCATTCTGCACATAAGA
AGATCAAGATCCATAAAACCCATTTTTACTTCTAAATTCAAGGAACCACAXXXXXXXXXXCCACGACTCTGCTGGACTCCAATTGCACGCCATTCATTCTGCACATAAGA
>Marker17206
TGGCAACACTCTCGTGGGTCATCAAGTTTCTTCCATAATAGACCTTTGCAXXXXXXXXXXAGGATTGAAGATTGAAGATTGAAGATTGAAGGTTGAAGAAGAGGGAGGGA
TGGCAACACTCTCGTGGGTCATCAAGTTTCTTCCATAATAGACCTTTGCAXXXXXXXXXXGACATTGAGGATTGAAGATTGAAGATTGAAGATTGAAGAAGAGGGAGGGA
>Marker12042
TGCACAAAGGAAAAAACCAGGGGAACTTATAGACTGACTGATTGATATAAXXXXXXXXXXAATCATCGGCTCTCTTCGCTATCTGTCCTGCAGCCAGATGCTTTTTCTTT
TGCACAAAGGAAAAAAACCAGGGGAACTTATAGACTGACTGATTGATATAXXXXXXXXXXAATCATCAGCTCTCTTCGCTATCTGTCCTGCAGCCAGATGCTTTTTCTTT
>Marker9761
TAATTGGTTGTCAGAAAATCATTGATTTAGGGTTGCCACCAAGGGGAAGGXXXXXXXXXXGGGGTGAGTGGCTATCAAATTTTTAGATAGACTATGGTCCAACAGATGAC
TAATTGGTTGTCAGAAAATCATTGATTTAGGGTTGCCACCAAGGGGAAGGXXXXXXXXXXGGGGCGAGTGGCTATCAAATTTTTAGATAGACTATGGTCCAACAGATGAC
>Marker6767
CTCATTTGCCATAACGCCTAGCTGATAAGTAGATCCTAGAACTAAGCTTTXXXXXXXXXXCATCCATACCATAAAACAAACAAACAGTCATTCTATAGTTAGTTTGAATG
CTCATTTGCCATAACGCCTAGCTGATAAGTAGACCCTATAACTAAGCTTTXXXXXXXXXXCATCCACACCATAAAACAAACAAACAGTCATTCTATAATTAGTTTGAATG
>Marker6540
TGCTTCTTCACAATCATCATCGAACTCTCTTAGCTCCATCTCTCTCTCTAXXXXXXXXXXAATCAACAAGATGCATAAGAAACTCCTCGCTAGTGAGTAGTCTTTCATTC
TGCTTCTTCACAATCATCATCGAACTCTCTTAGCTCCATCTCTCTCTCTCXXXXXXXXXXAATCAACAAGATGCATAAGAAACTCCTCGCTAGTGAGTAGTCTTTCATTC
>Marker13854
TCTTGCAAGATATATTCCTTTTATTTATAGACTTTTCCAGTCGAATTATCXXXXXXXXXXTAGTCTCAACACACAACTAGTTCTTGTTTTGTGTTTTCTCAACATTTAGT
TCTTGCAAGATATATTCCTTTTATTTATAGACTTTTCCAGTCGGATTATCXXXXXXXXXXTAGTCTCAACACACAACTAGTTCTTGTTTTGTGTTTTCTCAACATTTAGT
>Marker15837
CCTATTTGGCAAGTTTAGTCAGTAGATATATGGAAAGTCCCGGTAAGAGAXXXXXXXXXXGGCAGTAAAAAAAGGATTGTGGCTCAAACAATTGATGAAGGACCTTGGTA
CCTATTTGGCAAGTTTAGTCAGTAGATATATAGAAAGTCCCGGTAAGAGAXXXXXXXXXXGGCAGTAAAAAAAGGATTGTGGCTCAAACAATTGATGAAGGACCTTGGTA
>Marker9347
AGCCCACAAATGATATAGAGAAAACAATGGAATTTCACCTAGATTAGTAGXXXXXXXXXXCCTTTATGCAATGGAGCTTTGATTTGGTCCAATTTTGCATCGTTTTGGTT
AGCCCACAAATGATATAGAGAAAACAATGGAATTTCAACTAGATTAGTAGXXXXXXXXXXCCTTTATGCAATGGAGCTTTGATTTGGTCCAATTTTGGATCGTTCTGGTT
>Marker16818
CAACCAGGCATCAATATGTTCGCATATGATCTCACCTATATCTACTGGTAXXXXXXXXXXACCCATAATTGATCTTCTGACCTTTTACAATGGTATAATGGTTATCCATG
CAACCAGGCATCAATGTGTTCGCATATGATCTCACCTATATCTACTGGTAXXXXXXXXXXACCCATAATTGATCTTCTGACCTTTTACAATGGTATAATGGTTATCCATG
>Marker6660
TATTATCACTGATCCTTCTGTTGTCCTGTGTCGGCCACTTGATGATCGCAXXXXXXXXXXGATTTTACGAAAAGCAGGGAAAGAACTAAATTGCTATGGAGGGGAATGTT
TATTATCACTGATCCTTCTGTTGTCCTGTGTCGGCCACTTGATGATCGCAXXXXXXXXXXGATTTTACGAAAAGCAGGGAAAGAACTAAAGTGCTATGGAGGGGAATGTT
>Marker3202
AAGAACCTCGTGGAGAAGAAGAAGTGGTTGTATTTGAGGGAAGAGGAGGGXXXXXXXXXXGTTGAAGCAAATTAGTGGCTGCCTGAGTGAAGCGAAGTGGGTCTGAAGAA
AAAAACCTCGTGGAGAAGAAGAAGAAGTGGTTGTATTTGAGGGAAGAGGAXXXXXXXXXXGTTGAAGCAAATTAGTGGCTGCCTGAGTGAAGCGAAGTGGGTCTGAAGAA
>Marker6258
CCCATGTGTTCACATGCATTTACATAATCATTGCTGCTTCAATATCTCATXXXXXXXXXXGTTGTGGAGTGTGATTACATCATTACCTCAGGTATTGCTTTGACAGATTG
CTCATGTGTTCACATGCATTTACATAATCATTGCTGCTTCAATATCTCATXXXXXXXXXXGTTGTGGAGTGTGATTACTTCATTACCTCAGGTATTGCTTTGACAGATTG
>Marker1934
TTGGGCTGCTTTTCTTTCACAACCTGCCTAATCCTAAGCTGCCTCAGTTTXXXXXXXXXXTACTTCTTTATGGCTCTCTTCGTATAACTCTCTTGTACTTTGAGTTCATA
TTGGGCTGCTTTTCTTTCACAACCTGCCAAATCCTAAGCTGCCTCAGTTTXXXXXXXXXXTACTTCTTTATGGCTCTCTTCGTATAACTCTCTTGTACTTTGAGTTCATA
>Marker7598
CTTTGAGTTCAACTCCTCAATTCGAGCTGTAAACTCATCCATCCGATCATXXXXXXXXXXTACAAGTTTCGATGAATTAGACATTGCAAGAAACATATTTGTGATCAGGA
CTTTGAGTTCAACTCCTCAATGCGAGCTGTAAACTCATCCATCCGATCATXXXXXXXXXXTACAAGTTTCGATGAATTAGACATCGCAAGAAACATATTTGTGATCAGGA
>Marker17238
TGCCTTGTAACCTATGAAAGAAAAACTTGAAACGTAAGTCAAATACTTAGXXXXXXXXXXCGCATTGGCCATCTTCTTACCAGATGGAACACGAGACACATGCAGTGGAA
TGCCTTGTAACCTATGAAAGAAAAACTTGAAACGTAAGTCAAATACTTAGXXXXXXXXXXCGCATTGACCATCTTCTTACCAGATGGAACACGAGACACATGCAGTGGAA
>Marker7425
TTTGAAGTTTCGTAGAATCAGAATATTTCTGGAGGAGAGATCTCTTTTCTXXXXXXXXXXTTCTTCCATGTCTCTAATTCTATCATTCTTTTCTTTTCTTTTCATAGTCC
TTTGAAGTTTCGTAGCATCAGAATATTTCTGGAGGAGAGATCTCTTTTCTXXXXXXXXXXTTCTTCCATGTCTCTAATTCTATCATTCTTTTCTTTTCTTTTCATAGTCC
>Marker5718
CGTATAAGCCTCCAAAATACATTACGTTGTAGTTTCGCGGTTCTCATCTCXXXXXXXXXXCTGCATCACGGTATTCGATTCGCCAAATTTACAACATCATAGTCGGAATT
CGTATAAGCCTCCAAAATACATTACGTTGTAGTTTCGCGGTTCTCATCTCXXXXXXXXXXCTGCATCACGGTACTCGATTCGCCAAATTTACAACATCATAGTCGGAATT
>Marker15579
TGTGTTTCACATACATTTTGTGGGGTAATCTCGTGGATGATTTTCACCCGXXXXXXXXXXAACAGTGTCAAATATAAAAAAGAAGTTTACACCGAAGCAAATAGACATGT
TGTGTTTCACATACATTTTGTGGGGTAATCTTGTGGATGATTTTCACTCGXXXXXXXXXXAACAGTGTCAAATATAAAAAAGAAGTTTACACCAAAGCAAATAGACATGT
>Marker15721
ATTTACCATCATGCTTCATCTGTTAGCATAGACATTTAGTTATAACCAAAXXXXXXXXXXAAAGATGTACGAGAAATTTTGTCCATGAAGTTTGTAGGAGGGGGGAGGAT
ATTTACCATCATGCTTCATCTGTTAGCTTAGACATTTAGTTATAACCAAAXXXXXXXXXXAAAGATGTACGAGAAATTTTGTCCATGAAGTTTGTAGGAGGGGGGAGGAT
>Marker13364
ATAGCCAAACACGTCGTCCAATCAAATAATGAACGTTCAACACCTTATCAXXXXXXXXXXGGTGTACCTAATTTCTGAACCATTCAGAAAATGCTCGTTGCTGTTTTTTG
ATAGCCAAACACGTCGTCCAATCAAATAATGAACGTTCAACACCTTATCAXXXXXXXXXXGGTGTACCTAATTTCTGAACCATTCAGAAAATGCTCGTTGGTGTTTTTTG
>Marker12326
CATTAGGATTAGATCTCTTTCTTCTTCTTTCCCTTCTTTGGTTATTGGTGXXXXXXXXXXCCTCCCACTACAATGTCCCATGAGATTGTGGCTCCCCCCTGTTGGATTTA
CATTAGGATTAGATCTCTTTCTTCTTCTTTCCCTTCTTTGGTTATTGGTGXXXXXXXXXXCCTCCCACTACAATGTCCCATGAGATTGTGGCTCCCCCCTGTTTGATTTA
>Marker14870
GCCTTTGACTCTTTATGTTATCCCTTCACATTCTCTCACAATCGTACCAAXXXXXXXXXXTTCAGCTTCACAAGGAACAAACACTTTGCTCTCATATGGAAGAAATGAAG
GCCTTTGACTCTTTATGTTATCCCTTCACATTCTCTCACAATCGTACCAAXXXXXXXXXXTTCAGCTTCACAAGGTACAAACACTTTGCTCTCATATGGAAGAAATGAAG
>Marker13029
GTCAGTCCCCTCTTTCCATAAACCATCATCAGTTGCCATGCTCCTCTCCAXXXXXXXXXXTCTTGAGATTATATTTGGGTAAAACGTAATTCACTTTTTCCATTATAATG
GTCAGTCCCCTCTTTCCATAAACCATCATCAGTTGCCATGCTCCTCTCCAXXXXXXXXXXTCTTGAGATTATATTTGGGTAAAACGTAATTCTCTTTTTCCATTATAATG
>Marker8815
GAAAACAAACTATATGTGATAAATTACATGTTTTCTCTTTCGTCGATCAAXXXXXXXXXXATTGCTGTCTGTGTGCCAATTCCTAAGAAATTCCAAATGATGCAACTGTG
GAAAACAAACTATATGTTATAAATTACATGTTTTCTCTTTCGTCGATCAAXXXXXXXXXXATTGCTGTCTGTGTGCCAATTCCTAAGAAATTCCAAATGATGCAACTGTG
>Marker12655
TAGCTTGTATGCTTTTACACCAAGAGAAACCATTTGTAAACGGCTGCATCXXXXXXXXXXCATCTGCAAGAAGACGCAGTAAAATATACCGTTCCTCCGATTTCTATGTA
TAGCTTGTATGCTTTTACACCAAGAGAAACCATTTGTAAACGGCTGCATCXXXXXXXXXXCATCTGCAAGAAGACGCAGTAAAATATACCATTCCTCCGATTTCTATGTA
>Marker12893
GTACCTTGTTGAGCTTCTAGACACTGCCACAGGCATGGTTGACAAGGCTGXXXXXXXXXXGAAGCTGTTTTCGCAGCCCTTTGCTTTTAGTACCATGAAACATATCAAGA
GTACCTTGTTGAGCTTCTAGACACTGCCACAGGCATGGTTGACAAGGCTGXXXXXXXXXXGAAGTTGTTTTCGCAGCCCTTTGCTTTTAGTACCATGAATCATATCAAGA
>Marker6413
GGCTCGGTCGCTTCTTTATCTGCGCCGGTATAAGGATGTTGCTGATATGCXXXXXXXXXXGAAAGTCGATGGAGGTAATTTCCTGTCAGTTTTTAGGCGAAAGGAAAAAA
GGCTCGGTCGCTTCTTTATCTGCGCCGGTATAAGGATGTTGCTGATATGCXXXXXXXXXXGAAAGTCGATGGAGGTAATTTTCCGTCAGTTTTTAGGCGAAAGGAAAAAA
>Marker12601
AAACAACGTAGATCGCCACATAATGAGGTAAGAAGCAAAAACGAACTAAAXXXXXXXXXXCCTTCCATGTACATGTAAATGACAACTATGCCACTCTCTCTTTCAAACGA
AAACAACGTAGATCGCCACATAATGAGGTAAGAAGCAAAAACGAACTAAAXXXXXXXXXXCCTTCCATGTACATATAAATGACAACTATGCCACTCTCTCTTTCAAACGA
>Marker4601
GCAATCGAGTGGAGTGAGAATGATTTTAGCCTTACAACTGAAAGAAGAAGXXXXXXXXXXTTCAGAAGATGAAAGACAACACAGTCCGACTATGTATAGACTACAGAGCT
GCAATCGAGTGGAGTGAGAATGATTTTAGCCTTACAACTAAAAGAAGAAGXXXXXXXXXXTTCAGAAGATGAAAGACAACACAGTCCGACTATGTATAGACTACAGAGCT
>Marker10867
AGGACCAGGAGAAGACAACATTTACTTGTCCATATAGGTTGTTTTCCTTTXXXXXXXXXXGCTTGAACACAAGAGATCTTGAAAAGAGTTTGAAGTGGATTATGCAAAAG
AGGACCAGGAGAAGACAACATTTACTTGTCCATATAGGTTGTTTTCCTTTXXXXXXXXXXGCTTGAACACAAGATATCTTGAAAAGAGTTTGAAGTGGATTATGCAAAAG
>Marker9139
GTGCTTGAAGCAACTTTGGCCAGGATTCGGGAATCCCTCCGGGAAGATCAXXXXXXXXXXAATGCAATGCCCATGTAAAATGAAAGCATTGAAGGAACCATCCGTTTTCT
GTGCTTGAAGCAACTTTGGCCAGGATTCGGGAATCCCTCCGGGAAGATCAXXXXXXXXXXAATGCAATGCCCATGTAAAATGAAAGCATTGAAGGAACCATCCATTTTCT
>Marker11953
GCTCATTCGTTGACCGATCAACCCCTGTCATCCACAGTGGCTCACCCATCXXXXXXXXXXTATTTTGCTGCTATGGCTGAAATTCGATCGATCTGCGTGATGCAAATTAT
GCTCATTCGTTGACCCATCAACCCCTGTCATCCACAGTGGCTCACCCATCXXXXXXXXXXTATTTTGCTGCTATGGCTGAAATTCGATCGATCTGCGTGATGCAAATTAT
>Marker12043
AGGCATCGGAATTTGTCGAAGGATATTTCTATAGAGCCTCCCCTCTTTTTXXXXXXXXXXCTTCTCGCTCTCCTTCTAGTAAGTCTATTTTTTTTCAGTGTTTTGGAGGA
AGGCATCGGAATTTGTCGAAGGATATTTCTATAGAGCCTCCCCTCTTTTTXXXXXXXXXXCTTCTCGTTCTCCTTCTAGTAAGTCTATTTTTTTTCAGTGTTTTGGAGGA
>Marker10794
CTATGTAACCATTCTTCAGCGGAGCAACAAGCAAGGACGAAATTTGTGAGXXXXXXXXXXCTCGACCTCCATTATCGCCATTGGAAGAGAGGTAGAAAAATTGAACTACT
CTATGTAACCATTCTTCAGCGGAGCAAACAGCAAGGACGAAATTTGTGAGXXXXXXXXXXCTCGACCTCCATTATCGCCATTGGAAGAGAGGTAGAAAAATGGAACTACT
>Marker5691
GACTCAGAGCTTTGATGGTAAGATTTTGGAGGCATGATCAAATCCTTTTGXXXXXXXXXXTTTCTAGTTGATAATCACCTCTCTTTTAGCTGCTATCGTCCACCACTTGA
GACTCAGAGCTTTGATGGTAAGATTGTGGAGGCATGATCAAATCCTTTTGXXXXXXXXXXTTTCTAGTTGATAATCACCTCTCTTTTAGCTGCTATCGTCCACCACTTGA
>Marker12749
CTTTGTCCTTTTAGGAAATATTGCAGACTTACCTATATCCTTTTAGAATTXXXXXXXXXXAGGTCATGATCTAATTGCTTCTCGACCTACCATTTTACTGACATCTCTCC
CTTTGTCCTTTTAGGAAATATTGCAGACTTACCTTTATCCTTTTAGAATTXXXXXXXXXXAGGTCATGATCTAATTGCTTCTCGACCTACCTTTTTACTAACATCTCTCC
>Marker9627
ACACTTCGAGTTCGGTGTTTTTGCAGAAAAGGAAAATTAGTGTGTTATTAXXXXXXXXXXTAATATCTATGCATTTCAAAAACATAGTTTCAAACACTGCCATACGTACC
ACACTTCGAGTTCGGTGTTTTTGCAGAAAAAGAAAATTAGTGTGTTATTAXXXXXXXXXXTAATATCTATGTATTTCAAAAACATAGTTTCAAACACTGCCATACGTACC
>Marker11555
TGTTGACGTTGTTTATGTGAAAAGACAAAACCAATTTTTCTTGAAATGATXXXXXXXXXXACTTTCTTGAGAAATGAGAGTTCTTTTGTAGTTTATTTGACAATGCATCT
TGTTGACGTTGTTTATGTGAAAAGACAAAACCAATTTTTCTTGAAATGATXXXXXXXXXXACTTTCTTGAGAAATGAGAGTTCTTTTGTACTTTCTTTGACAATGCATCT
>Marker5077
TACATCTTTGGTATTACTTGACAAAACATGGTTGACAGTAAATTATGCTGXXXXXXXXXXTTTATGGCACTCCAAGCTTGGCCATCCCTCCCTTACTCATTTACATCATC
TACATCTTTGGTATTACCTGACAAAACATGGTTGACAGTAAATTATGCTGXXXXXXXXXXTTTATGGCACTCCAAGCTTGGCCATCCCTCCCTTACTCATTTACATCATC
>Marker5463
TTCCAAATTTCATCATTTTTGTAAAGTAATCAAGTGCTTCATGCCCCAAAXXXXXXXXXXATCCAGCAACTAATACCTGCCCGTGAACCTGCTTCGCAAGCTGCAATTCC
TTCCAAATTTCATCATTTTTGTAAAGTAATCAAGTGCCTCATGCCCCAAAXXXXXXXXXXATCCAGCAACTAATACCTGCCCGTGAACCTGCTTCGCAAGCTGCAATTCC
>Marker16900
CTTCTCACTTGTTTATGTGTTATTAGTATTTAGATTTGTGATAAGTTCTTXXXXXXXXXXAAGTAGAGACATCTCACACAAGAACTACATGATGGAAACTTATCTAGTGA
CTTCTCACTTGTCAATGTGTTGTTAGTATTTAGATTTGTGATAAGTTCTTXXXXXXXXXXAAGTAGAGACATCTCACACAAGAACTACATGATGGAAACTTATCTAGTGA
>Marker11936
TCGGACACGGTATACACTTGATATTATAGTATTATCATTGTCATAGTGGTXXXXXXXXXXTAGAGCCGTGAAAGGGAGGCAACCAAAATTGGGCATTGAATATTCCAATT
TCGGACACGGTATACACTTGATATTATAGTATTATCATTGTCATAGTGGTXXXXXXXXXXTAGATCCGTGAAAGGGAGGCGACCAAAATTGGGCATTGAATATTCCAATT
>Marker12774
CAAAACCTTTTTGTTGCATTCTTTATCGGAAGGAAAAGGAAAACCTAGATXXXXXXXXXXAATGAGGTTTGATCTTTGGTGATATTTCATGTTTCTCTTAGGGCTTTGGT
CAAAACCTTTTTGTTGCATTCTTTATCGGAAGGCAAAGGAAAACCTAGATXXXXXXXXXXAATGAGGTTTGATCTTTGGTGATATTTCATGTTTCTCTTAGGGCTTTGGT
>Marker13491
CCTCCCTCATGACTTTAGCAGCATCCTCTGGAAAAACAGGATTGATGTAGXXXXXXXXXXCACGATTGATCCCTGAAGTTTTATAATTGTATCTATTTAGTTTATGTAGT
CCTCCCTCATGACTTTAGCAGCATCCTCTGGAAAAACAGGATTGATGTAGXXXXXXXXXXCACGATTGATCCCTGAAGTTCTATAATTGTATCTATTTAGTTTATGTAGT
>Marker17368
CAATGTTTCTATATATGTAGCTTGCTTGGATGGCATCTTGTGATAGATGTXXXXXXXXXXCGTCTGAAGGCCTATAAATACTAGTATTGAAAATCACCAAGACACACAAA
CAATGTTTCTATATATGTAGCTTGCTTGATGGCATCTTGTGATAGATGTGXXXXXXXXXXCGTCTGAAGGCCTATAAATACTAGTATTGAAAATCACTAAGACACACAAA
>Marker6625
GAAGGCAATGGTCGAGCTTGATGGTATGGCTGTGAAAGAAAGCATTGTTTXXXXXXXXXXTAGTGCCTGGTTACCACTCAATTTCCTTTTCCCTCTGCATTTGCTAATAT
GAAGGCAATGGTCGAGCTTGATGGTAAGGCTGTGAAAGAAAGCATTGTTTXXXXXXXXXXTAGTGCCTGGTTACCACTCAATTTCCTTTTCCCTCTGCATTTGCTAATAT
>Marker3624
GCCAATGTGCAGTCCCTGCGCTGCTAACACCAAAGAAAGATGGAAGTTGGXXXXXXXXXXCGCTCCAAGTACCTTTATGAGACTCATGAACCAAGTACTTCACCCTTTCC
GCCAATGTGCATCCCTGCGCTGCTAACACCAAAGAAAGATGGAAGTTGGAXXXXXXXXXXCGCTCCAAGTACCTTTATGAGACTCATGAACCAAGTACTTCACCCTTTCC
>Marker16924
TTCCCCAATTCCCCAATATCTATAAAACCGATTGCTTCACGAACGCAGGGXXXXXXXXXXGGGGTTGATGGATTTTCTGTGTAGTTTGTGTATTCGTTGATTCTTTGTGC
TTCCCCAATTCCCCAATATCTATAAAACCGATTGCTTCACGAACGCAGGGXXXXXXXXXXGGGGTTGAGGGATTTTCTGTGTAGTTTGTGTATTCGTTGATTCTTTGTGC
>Marker5750
TATCAAGTGGGGAAAGTGAGAGCTTTCTACAGAAGGCAATTCAAGAACAAXXXXXXXXXXATGCCATACTTTTGGGAGCTATTCTTATTATCATTCTTCTCTTCCCACTA
TATCAAGTGGGGAAAGTGAGAGCTTTCTACAGAAGGCAATTCAAGAACAGXXXXXXXXXXATGCCATACTTTTGGGAGCTATTCTTATTATCATTCTTCTCTTCCCACTA
>Marker6159
ACTGCAAAGCAATATTCTTACATGATTATGTCTCTTTTGAGGACTTGAGCXXXXXXXXXXTTTTCCTTCACCACCGTACAAACCAACCTACCCTTTCACTCTTATTGTGG
ACTGCAAAGCAATATTCTTACATGATTCTGTCTCTTTTGAGGACTTGAGCXXXXXXXXXXTTTTCCTTCACCACCGTACAAACCAACCTACCCTTTCACTCTGATTGTGG
>Marker13250
ACCATCAAAACTTGTTGAAATGAAACAAATATTTCCTGGGGAGAAGTTTGXXXXXXXXXXGTCGTTTTGCCTGGTAGTTCTTCATTCACTTTACTTCCTATAGCCTTTGA
ACCATCAAAACTTGTTGAAATGAAACAAATATTTCCTGGGGAGAAGTTTGXXXXXXXXXXGTCGTTTTGCCTGGTAGTTCTTCATTCACTTTACTTCCTTTAGCCTTTGA
>Marker15353
AAGACAGATGTCTAGTCTAATAGAAATGAGACTTTCATCATGACAGATACXXXXXXXXXXATGTTGATCATTTTGTTGATAAGCCTCCTGTTTTTAGAATGGTTGAGATG
AAGACAGATGCCTAGTCTAATAGAAATGAGACTTTCATCATGACAGATACXXXXXXXXXXATGTTGATCATTTTGTTGATAAGCCTCCTGTTTTTAGAATGGTTGAGATG
>Marker16314
ATTCAACTAGCTAGAACCTCTACTAGACTCTCTTGAACCACCATCACTGCXXXXXXXXXXATTATTTTATGATGTGGAAGGTCAGATAATGTTGCAACCACAGAGCATCA
ATTCAACTAGCTAGAACCTCTACTAGACTCTCTTGGACCACCATCACTGCXXXXXXXXXXATTATTTTATGATGTGGAAGGTCAGATAATGTTGCAACCACAAAGCATCA
>Marker7463
TACAATTGGTTCTTGACCCAATTAGATGTCTTTCTTTATGGTATTCTCCAXXXXXXXXXXTGTCACTGGTCATGACTCGTACATCTCTCTTCTCAAAATCCAATTGGCCC
TACAATTGGTTCTTGACCCAATTAGATGTCAAAAATGTCTTTCTTTATGGXXXXXXXXXXTGTCACTGGTCATGACTCATACATCTCTCTTCTCAAAATCCAATTGGCCC
>Marker13612
CTGCCTAGTGCAAGTATAGAATGTTTTCTGTAGAAAGTTCTATCAACATTXXXXXXXXXXGTGACCAATCATGTTTCAGGATTTGGAATATGCCTTAGGAGAAGTGGAGT
CTGCCTAGTGCAAGTATAGAATGTTTTCTGTAGAAAGGTCTATCAACATTXXXXXXXXXXGTGACCAATCACGTTTCAGGATTTGGAATATGCCTTAGGAGAAGTGGAGT
>Marker6361
GACTACTTACTCAAGAAAAGTTTGAAAGTTTATGATTAGATAGTAGATTCXXXXXXXXXXTACATTGTGACTTGCTATACTTCTGCATGCTACAATGTGTTACAGCCTGC
GACTACTTATTCAAGAAAAGTTTGAAAGTTTATGATTAGATAGTAGATTCXXXXXXXXXXTACATTGTGACTTGCTATACTTCTGCATGCTACAATGTGTTACAGCCTGC
>Marker13734
CCACTTTGCTGCTTACCACTTCCATTTGAATATGTGGGAAACTGAGAATAXXXXXXXXXXTCTATATTCTGCTACAGTCGGAATAACATCAAAATAGTTCTAATTTCTAA
CCACTTTGCTGCTTACCACTTCCATTTGAATATGTGGGAAACTGAGAATAXXXXXXXXXXTCTATATTCTGCTACAGTCGGAATAACATCAAAATAGTTCCAATTTCTAA
>Marker2158
GTGTCTTTACATGCAGGATGGTGAAAAGAAGAGAAATGAAGTGAGGATCGXXXXXXXXXXATGAACAAAAAAAAAACCAAAACAAAACAAAAAACAAAAGAGGTCATCCC
GTGTCTTTACATGCAGGATGGTGAAAAGAAGAGAAATGAAGTGAGGATCGXXXXXXXXXXCATGAACAAAAAAAAAACAAAACAAAACAAAAAACAAAAGAGGTCATCCC
>Marker17266
GAACAAGAAATGGATGTGTCCTCATTGTGTGGAGGAGAAGGGAATCAACTXXXXXXXXXXAGTTGACTTTTGCAGCTCGGAAAATGGGGTACGAATCTGTTGCACATTTG
GAACAAGAAATGGATGTGTCCTCATTGTGTGGAGGAGAAAGGAATCAACTXXXXXXXXXXAGTTGACTTTTGCAGCTCGGAAAATGGGGTACGAATCTGTTGCACATTTG
>Marker11312
CGAGGGAAGTTCTATCCACTGCAAGTCCAAAAAATGTTATGATAGAGGAAXXXXXXXXXXTCTTTCTACTTTTGTATCTTTGTTTGTACTTTGAGTCTAGTCTCATTTCA
CGAGGGAAGTTCTATCCACTGCAAGTCCAAAAAATGTTATGATAGAGGAAXXXXXXXXXXTCTTTCTACTTTTGTATCTTTGTTTGTACTTTGATTCTAGTCTCATTTCA
>Marker5988
TGTGTCTTTCCCTTTTTCTTTGGATATAGCTCACCAGCAACTAGAAGGGTXXXXXXXXXXAAAACAAGTCCATGAATACAGATAGAGGATGATGGATGGGACGTCTTATT
TGTGTCTTTCCCTTTTTCTTCGGATATAGCTCACCAGCAACTAGAAGGGTXXXXXXXXXXAAAACAAGTCCATGAATACAGATAGAGGATGATGGATGGGACGTCTTATT
>Marker10708
ACAACAACAAATGTAGTAAAATAGAAACCACTTTTCATATTACCATTGATXXXXXXXXXXTGTTTTGGCCCAACATTGAAAGCTGGTAATGGAATTGGATGTGAACAAAA
ACAACAACAAATGTAGTAAAATAGAAACCACTTTTCATATTACCGTTGATXXXXXXXXXXTGTTTTGGCCCAACATTGAAAGCTGGTAATGGAATTGGATGTGAACAAAA
>Marker6410
AAGGAGAAAAACACGTTGGTGGAAGAAATATAGAATCGAGCACTCAAAATXXXXXXXXXXCTCTCTAGTTGTATCTTTGCTAATTTGTTTATGAACTATGAATCAAAGCC
AAGGAGAAAAGCACGTTGGTGGAAGAAATATAGAATCGAGCACTCAAAATXXXXXXXXXXCTCTCTAGTTGTATCTTTGCTAATTTGTTTATGAACTATGAATCAAAGCC
>Marker7432
AGAACGGGGGCCTTCAACCACTGCATAATATAAAACACATACATTACAAAXXXXXXXXXXATAGCCAGACTACGTTAGGCGGGAGGTTTCTATTCTTCTGTGCATGTTAG
AGAACGTGGGCCTTCAACCACTGCATAATATAAAACACATACATTACAAAXXXXXXXXXXATAGCCAGACTACGTTAGACAGGAGGTTTCTATTCTTCTGTGCATGTTAG
>Marker15418
TATAACTTGTTTTTGTTTTTTCTCTCTCTGGATGAATTGATCAATGTACAXXXXXXXXXXCATAGTGCGTAGGGAAGTCAAAATTCTCACTTCCTACAAAGAAAGGGAAG
TATAACTTGTTTTTGTTTTTTCTCTCTCTGGATGAATTGATCAATGTACAXXXXXXXXXXCATAGTGCGTAGGAAAGTCAAAATTCTCACTTCCTACAAAGAAAGGGAAG
>Marker11460
TTTATCCACATTCCATTCAATCTCCATATCCTAAAAAAAAACCATCAAAAXXXXXXXXXXTTTTGATGGATATGCCAAAGATCTGTTATGTGTTCTTGACCATCTCCATG
TTTATCCACATTCCATTCAATCTCCATATCCTAAAAAAAACCATCAAAATXXXXXXXXXXTTTTGATGGATATGCCAAAGATCTGTTATGTGTTCTTGACCATCTCCATG
>Marker7318
CTGCATTAGCAACAAGTCGTGATTTGTTTGCTTCAGGTAGTAGAATTATCXXXXXXXXXXTACACTGAAGAAATTGAAGAAAATCCCAAACGATCAAATTCAAAAAAAGC
CTGCATTAGCAACAACTCGTGATTTGTTTGCTTCAGGTAGTAGAATTATCXXXXXXXXXXTACACTGAAGAAATTGAAGAAAATCCCAAACGATCAAATTCAAAAAAAGC
>Marker12964
ATTCTTCACAATCTTCTCCCCAAACACTCTTGATTCTTCCTAATGCATACXXXXXXXXXXGAGCCATGATAGAGCTATGCTCAAACCGTCTCGTCCTGCGATTAGATAGG
ATTCTTCACAATCTTCTCCCCAAACACTCTTGATTCTTCCTAATGCATACXXXXXXXXXXGAGCCATGATAGAGCTATGCTCAAACCGTCTCGCCCTGCGATTAGATAGG
>Marker6874
GATATTTCACTGAAAGCACCTGATTGAGGTCTTATCCTGAAAACCGAATGXXXXXXXXXXATAGAAAATAACTGTCATCTAGTTCCACTCCCAAATGTTATTTCTTCTGG
GATATTTCACTGAAAGCACCTGATTGAGGTCTTATCCTGAAAACCGAATGXXXXXXXXXXATAGAAAATAACTGTCATCTTGTTCCACTCCCAAATGTTATTTCTTCTGG
>Marker17039
ATCCAACATCTACGAGCTGTTATGTAACGTACCTACAAGAAAGTCTCTAGXXXXXXXXXXACTTCAGTTTTCATGTTTTCCCACAACACCACAGTATTCCAGAGTATGAA
ATCCAACATCTACGAGCTGTTATGTAACGTACCTACAAGAAAGTCTCTAGXXXXXXXXXXACTTCAGTTTTCACGTTTTCCCACAACACCACAGTATTCCAGAGTATGAA
>Marker15445
TATTCATCCTGAAAAGATCTTTACTTTGGCCGAAAATTGGAATTTAGTGTXXXXXXXXXXACTGCATTGTGCTGAGGTATGCCCTTTTGTTTTCTACATGTTTGCGCTTA
TATTCATCCTGAAAAGATCTTTACTTTGGCCGAAAATTGGAATTTAGTATXXXXXXXXXXACTGCATTGTGCTGAGGTATGCCCTTTTGTTTTCTACATGTTTGCGCTTA
>Marker11320
CGACGACGAGGAGCTTCAACTTGGACAGCTGTATTTTGCGCTGCCATTGAXXXXXXXXXXTAACGGAAAACAGGGGCTTCGTGGTTTAGGTTTTTTTATTTGTTTTTTCT
CGACGACGAGGAGCTTCAACTTGGACAGCTGTACTTTGCGCTGCCATTGAXXXXXXXXXXTAACGGAAAACAGGGGCTTCGTGGTTTAGGTTTTTTTATTTGTTTTTTCT
>Marker13207
ATTGTAAAATGTCATTCCAAACGGATCTTTGTAGTGTTGCTAATTCGTTTXXXXXXXXXXTTGTGGCATCTTAGTCACGAGGTATGACTCTTTGTGATTTTACAACTCTT
ATTGTAAAATGTCATTCCAAACGGATCTTTGTAGTGTTGCTAATTCGTTTXXXXXXXXXXTTGTGGCATCTTAGTCACGAGGTATGACTCTTTGAGATTTTACAACTCTT
>Marker16110
AGATGAATGAATGTTGCAGGACACTGGTGAGAGTGAATTCCAAGTCTAGGXXXXXXXXXXTCGCTGTATGGTTGATAAGAAGCCCCTATGCATATGATCTAAGAATCATG
AGATGAATGAATGTTGCAGGACACTAGTGAGAGTGAATTCCAAGTCTAAGXXXXXXXXXXTCGCTGTATGGTTGATAAGAAACCCCTATGCATATGATCTAAGAATCATG
>Marker10095
ATGGTTGAGATGAAATGGAACTCCCCTCTCCCCAATTGAACTCATGAGCTXXXXXXXXXXCTACATGAATATTCTTTTTTGCTGTTACAATTCACAAATATGTAATTTGC
ATGGTCGAGATGAAATGGAACTCCCCTCTCCCCAATTGAACTCATGAGCTXXXXXXXXXXTACATGAATATTCTTTTTTTGCTGTTAGAATTCACAAATATGTAATTTGC
>Marker13722
AAAAAGAAAAATTGAGCAACCCTCAAACTTCCCTACCATTTTGGTTGAAGXXXXXXXXXXGCCAGATGCTGTAATTGACAGGGTTACTAAGCTAGACTGTGAGCCAAATG
AAAAAGAAAAATTGAGCAACCCTCAAACTTCCCTACCATTTTGGTTGAAGXXXXXXXXXXGCCAGATGCTGTAGTTGACAGGGTTACTAAGCTAGACTGTGAGCCAAATG
>Marker14855
TGCCATGTTATTCAGGAATTGAGTCGTTTTTCCAACATAAGAATTCAATAXXXXXXXXXXTTTCATCTCTCTGCCGTTTCAATTTCAAGCAAAGAGAATCAATGCAATAT
TGCCATGTTATTCAGGAATTGAGTCGTTTTTCCAACATAAGCATTCAATAXXXXXXXXXXTTTCATCTCTCTGCCGTTTCAATTTCAAGCAAAGAGAATCAATGCAATAT
>Marker10473
AATAGTGTATCATCCACATAAAAAATGTATAATTCATTTTGTCACTCACAXXXXXXXXXXAATATGAACTCGATACATAATCTAACCATCAATGGCGATTTGACTTTTTC
AATAGTGTATCATCCACATAAAAAATGTATAATTCATTTTGTCACTCACAXXXXXXXXXXAATATGAACTCGATACATAATCTAACCATCAATGGCGATTTGACTTTTCC
>Marker11863
TATGGTCCAGTTGCTTCTTATCAGCTCATTGCTCTTTCTTTATTCATTCAXXXXXXXXXXATTGGGTTTTCCTTATTTTATCATGATTTTGTTCACATGTGTTGCTTGTG
TATGGTCCAGTTGCTTCTTATCAGCTCATTGCCCTTTCTTTATTCATTCAXXXXXXXXXXATTGGGTTTTCCTTATTTTATCATGATTTTGTTCACATGTGTTGCTTGTG
>Marker15004
AACTATAAAACTTCTAGACATTAGCTAATTGGGGGCAGAAGGAGTTTGTTXXXXXXXXXXGTTTCCAGATCAACGGTCGGATTACGAACAGTCAGAGCCTGCCACGTATA
AACTAAAAAACTTCTAGACATTAGCTAATTGGGGGCAGAAGGAGTTCGTTXXXXXXXXXXGTTTCCAGATCAACGGTCGGATTACGAACAGTCAGAGCCTGCCACGTATA
>Marker7517
AAGTTTGCCAATAGTCTCATACTAAAGCAAAGACCTTGGGACAACATCTCXXXXXXXXXXATGTCCATTTGAGAAGAGGAAACATCTCGACTCAATCTCGATCAAGATCA
AAGTTTTCCAATAGTCTCAGACTAAAGCAAAGACCTTGGGACAACATCTCXXXXXXXXXXATGTCCAATTGAGAAGAGGAAACATCTTGACTCGATCTCGATCAAGATCA
>Marker12557
CCTCTAAAATCAGCTTGGCCTTCAATCTGATCTTCTTGGCAACGGCCTCCXXXXXXXXXXTTTGATCTTCCATACTGAGACTTCCACCCGAGATAACTTTTGATTTTCCT
CCTCTAAAATCAGCTTGGCCTTCAATCTGATCTTCTTGGCAACGGCCTCCXXXXXXXXXXTTTGATCTTCCATACTAAGACTTCCACCCGAGATAACTTTTGATTTTCCT
>Marker8318
ATACAGCTAAATGAAGTGGAAATTAGATATATCCAGCAACAGCCTTCTAAXXXXXXXXXXTTGTTACATTACATAACAAGTACCATGCCAATATGTTTTATCATATAATG
ATACAGCTAAATGAAGTGGAAATTAGATAAATCCAGCAACAGCCTTCTAAXXXXXXXXXXTTTGTTACATTACAAACAAGTACCATGCCAATATGTTTTATCATATAATG
>Marker15387
CCTTCTCTTCTAACAGAGCTTCTCCTTCCCCGTTCTCTTTCTCTAATTTTXXXXXXXXXXATGAAACATGGCTTTGAGATAACTAATATGTTAGGATCAATTTCAGCATC
CCTTCTCTTCTAACAGAGCTTCTCCTTCCCCGTTCTCTTTCTCTAATTTTXXXXXXXXXXATGAAACATGGCTTTGAGATAACTAATATGTTAGGATCCATTTCAGCATC
>Marker12244
ATCTTTACCACAACAGAAACAAACATTTCCCTTAGAAGCTGTAGGGCAGGXXXXXXXXXXCGGTGGTGCTAGAGCCTCCTGCATCCGGTGGTTGAACATCTAGGTATGTT
ATCTTTACCACAACAGAAACAAACATTTCCCTTAGAAGTTGTAGGGCAGGXXXXXXXXXXCGGTGGTGCTAGAGCCTCCTGCATCCGGTGGTTGAACACCTAGGTATGTT
>Marker7722
AAACAGGCTAGCATTGAAAGAAGAAGGATGTCAAAGCGTCTAACCGACGAXXXXXXXXXXTCAGATAATATATTCTTCTCATATAACTTTTTCTTTCTTTCATGCCTCAA
AAACAGGCTAGCATTGAAAGAAGAAGAATGTCAAAGCGTCTAACCGACGAXXXXXXXXXXTCAGATAATATATTCTTCTCATATAACTTTTTCTTTCTTTCATGCCTCAA
>Marker17237
ACAACTAAGAGACAGGGGGAATTGTTGTTCTTGAACAATCTCTTTCTACAXXXXXXXXXXTCATAATATTGTACTTTTTCCTGATATAAGAAACCACGTACATGGAACTT
ACAACTAAGAGAGAGGGGGAATTGTTGTTCTTGAACAATCTCTTTCTACAXXXXXXXXXXTCATAATATTGTACCTTTTCCTGATATAAGAAACCACGTACATGGAACTT
>Marker14939
GAGGTTGGAGAGCGTGAAATACATGCCAGGAGTTGAGCACACATAGTAGGXXXXXXXXXXTCTTTTGGGTTTTCCTCCTTTCTCAGCTAGATTTTTCTTTTGTGTTTCTT
GAGGTTGGAGAGCGTGAAATACATGCCAGGAATTGAGCACACATAGTAGGXXXXXXXXXXTCTTTTGGGTTTTCCTCCTTTCTCAGCTAGATTTTTCTTTTGTGTTTCTT
>Marker13483
CCCTCTCCTTCTTCTTCGCCAACTTTCTTCTTCATCTTTCCTCCTGTTTTXXXXXXXXXXAAGGATTGGAGTGTGCGTTATGGTAAAGAAGGTGAAATGCGACGCAAAGC
CCTTCTCCTTCTTCTTCGCCAACTTTCTTCTTCATCTTTCCTCCTGTTTTXXXXXXXXXXAAGGATTGGAGTGTGCGTTATGGTAAAGAAGGTGAAATGCGACGCAAAGC
>Marker10803
TTGGATTGAAACGAACTGGAATGATGTTATAAGATGATTTTTGGTACCCTXXXXXXXXXXAAGGGTCAAAGATGTAATTGAACACGTAGAGCAATTCTGCAATATATGAC
TTGGATTGAAACGAACTGGAATGATGTTATGAGATGATTTTTGGTACCCTXXXXXXXXXXAATGGTCAAAGATGTAATTGAACACGTAGAGCAATTCTGCAATATATGAC
>Marker5522
ACCTGTTGCTTGATGAGGGGCTTGGGTATTAGGAATTTGAGCTTATATAAXXXXXXXXXXAATTGGAAGAAGGGTTGATTTGAAAGATAAGAATCATGAAGCTCCCAAAG
ACCTGTTGCTTGATGAGGGGCTTGGGTATTAGGAATTTGAGATTATATAAXXXXXXXXXXAATTGGAAGAAGGGTTGATTTGAAAGATAAGAATCATGAAGCTCCCAAAG
>Marker10126
CAATGTTAGTTCGTGTTGAGTTTCGAGAATGTTTTGTTGTGTGCAGTTGTXXXXXXXXXXCGGACATTTTGTTCCCTGTTTCATAGTGTGTAGTTATGTATAATTGAACT
CAATGTTAGTTCGTGTTGAGTTTCGAGAATATTTTGTTGTGTGCAGTTGTXXXXXXXXXXCGGACATTTTGTTCCCTGTTTCATAGTGTGTAGTTATGTATAATTGAACT
>Marker13780
GAGGAGGAAATGAAGGTCCAAGTCTAAATCGTGGACTCAAATAATTGGCAXXXXXXXXXXAATTGAAAGTGATGTCTCAAGAATACCAAACTCAAAACCAAAGCATGATA
GAGGAGGAAATGAAGGTCCAAGTCTAAATCGTGGACTCAAATAATTGGCAXXXXXXXXXXAATTGAAAGTGATGTCTCAAGAATATCGAACTCAAAACCAAAGCATGATA
>Marker7839
AGTTGAGACCTTATAGGCAACGATCATTAGCAAGAAAGAGAAGTGAAAAAXXXXXXXXXXGACTTGGGAATCAATGTACTTGATGAACTAACAATTTCCTTCCTTCCACC
AGTTGAGACCTTATAGGCAAGGATCATTAGCAAGAAAGAGAAGTGAAAAAXXXXXXXXXXGACTTGGGAATCAATGTACTTGATGAACCAACAATTTCCTTCCTTCCACC
>Marker10119
AAACATGGAAATCACGTAAAACATACATGATGCTTATATAAAATGTATTTXXXXXXXXXXGCGTGATAAGCTTTATAAGCTAGACTTCTTATCAAGAACTTATCACAAAC
AAACATGGAAATCACGTAAAACATACATGATGCTTATGTAAAATGTATTTXXXXXXXXXXGCGTGATAAGCTTTATAAGCTAGACTTCTTATCAAGAACTTATCACAAAC
>Marker15157
GTATGTTAGGATGTGCATGCGGGATATGTCTAAGAGTAGGTTGTCCTGGAXXXXXXXXXXATGTGATTATGTGTTCATCAACAAAATATTTGATCAGTTTGTTATATTTA
GTATGTTAGGATGTGCATGCGGGATATGTCTAAGAGTAGGTTGTCCTGGAXXXXXXXXXXATGTGATTATGTGTTCATCAACAGAATATTTGATCAGTTTGTTATATTTA
>Marker7757
ATGACATGACCAACAATTGTGCTGAGACAATGTTTAGTTACATAAATCTCXXXXXXXXXXCTCAAATCTCTCTTGTGTTCTGTTTGTTTGCTGGATTTTCTGTATAACTA
ATGACATGACCAACAATTGTGCTGAGACAATGTTTAGTTACATAAATCTCXXXXXXXXXXCTCAAACCTCTCTTGTGTTCTGTTTGTTTGATGGATTTTCTGTATAACTA
>Marker5089
TTTTGAGCTTTCAACTGTTTGGCACAATCATGGTGACACACTGACATTTTXXXXXXXXXXTCTGTCGAGGAACTGTGAAGGATAGTGATCATCAAATGAAACAAAACCAC
TTTTGAGCTTTCAACTGTTTGGCACAATCACGGTGACACACTGACATTTTXXXXXXXXXXTCTGTCGAGGAACTGCGAAGGATAGTGATCATCAAATGAAACAAAACCAC
>Marker13190
AAATTCATCGTAGAAATGAGATCTTGGCACCCAACTCCTGACGGTCACCCXXXXXXXXXXGCTAGGATGTGCCATTCTCATGCACAACAACGTAGGTTTTGTTATAGTTG
AAATTCATCGTAGAAATGAGATCTTGGCACCCGACTCCTGACGGTCACCCXXXXXXXXXXGCTTGGATGTGCCATTCTCATGCACAACAACGTAGGTTTTGTTATAGTTG
>Marker16013
TGTCCTACCATAGTAGGAGGTCATGTGTTTGAGTTTGTATAATGTTATTTXXXXXXXXXXGGATTTTTGTTGACACTTGAGTGTGTTGTAGCAACGCATTTTGGATAGTT
TGTCCTACCATAGTAGGAGGTCATGTGTTTGAGTTTCTATAATGTTATTTXXXXXXXXXXGGATTTTTGTTGACACTTGAGTGTGTTGTAGCAACGCATTTTGGATAGTT
>Marker10872
ATACATACAGATCAGCTTGCAACTATGGAACTTGCACTTGTGATGGCCTAXXXXXXXXXXGTGCACCCATTGCAATCTTCCTAGACATACAGTGAACAAATGCTACAAAA
ATACATACAGACCAGCCTGCAACTGTGGAACTTGCACTTGTGATGGACTAXXXXXXXXXXGTGCAACCATTGCAATCTTCCTGGACATACAGTGAACAAATGCTACAAAA
>Marker17025
ATGAAATTGCGTTTGTATATAAGAAACTGCTTTATTATGTATTGTTCTTTXXXXXXXXXXGTACTTTATCAAATAGGTCCAACATTTTTTAGACATGCATTGAGTACTTA
ATGAAATTGCGTTTGTATATAAGAAACTGCTTTATTATGTATTGTTCTTTXXXXXXXXXXGTACTTTATCAAATACGTCCAACATTTTTTAGACATGCATTGAGTACTTA
>Marker8037
CATTTTGTTAGGGTCCTGTAAGAAAGTATTGCATCACTATCGTGCTTCCGXXXXXXXXXXGCCATCAATGTCAATCATCCCTAACAGTCACGTTATGCATCATAGTTACG
CATTTTGTTAGGGTCCTGTAAGAAAGTATTGCATAACTATCGTGCTTCCGXXXXXXXXXXGCCATCAATATCAATCATCCCTAACAGTCACGTTATGCATCATAGTTACG
>Marker12256
GAGTTGATTCCAAGGCTTGAACAATGTAGCGCCACATCCTCTTCTTATGCXXXXXXXXXXAAATAGTACAAAGACGTAATTGAAAACACAGAGCAATTCTGCAATATGAT
GAGTTGATTCCAAGGCTTGAACAATGTAGCGCTACATCCTCTTCTTATGCXXXXXXXXXXAAATAGTACAAAGACGTAATTGAAAACACAGAGCAATTCTGCAATATGAT
>Marker7140
CAGCAACTTCATCAATCTTTGAACTTATCCTATGAATGCAAGTAATTTCCXXXXXXXXXXGAAGGAGGAGGGGGGAAATCGGCTTGACAGGCGGCCGAAAGGCGTGAGCT
CAGCAACTTCATCAATCTTTGAACTTATCCTATGAATGCAAGTAATTTCCXXXXXXXXXXGAACGAGGAGGGGGGAAATCGGCTTGACAGGCGGCCGAAAGGCGTGAGCT
>Marker3566
AAGTGCTACAGTGTCGAGCTATTTTCGCTTTTTTTATAAAATTGGTCCACXXXXXXXXXXAAAAACTCATCTATCGTCTTTGAATAATCTACCTGGTTATGTAATGACAA
AAGTGCTACAGTGTCAGAGCTATTTTCGCTTTTTTTTTTTTTATAAAATTXXXXXXXXXXAAAAACTCATCTATCGTCTTTGAATAATCTACCTGGTTATGTAATGACAA
>Marker7755
GGTAGAATTTGTTTCTATGGATCGGACGCTTCGTCCACTCACTGATAGTAXXXXXXXXXXGGCGATATAACCAGGTATTTGATCATTTGGTGTTTTGATCCGTAGGTGAC
GGTAGAATTCGTTTCTATGGATCGGACGCTTCGTCCACTCACTGATAGTAXXXXXXXXXXTGCGATATAACCAGGTATTTGATCATTTGGTGTTTTGATCCGTAGGTGAC
>Marker17323
TGTTGAATGGTTTGGTATGAAAAAAATGCAGGTGAAGAAAATGGAGGAGTXXXXXXXXXXGCCGAGGAGTCATCGAGTTATGCAACGGAGGACCACCAGTGAGATCCTGA
TGTTGAATGGTTTGGTATGAAAAAAATGCAGGTGAAGCAAATGGAGGAGTXXXXXXXXXXGCCGAGGAGTCATCGAGTTATGCAACGGAGGACCACCAGTGAGATCCTGA
>Marker14080
TATTAGTAATTAGCTATGAAGGTTTTTATACTAGTAGGTTACAAATAAAGXXXXXXXXXXACCCTCTTATTTGGCTGGGAACCGTATTTTGACTTCATGTTGTTTTTGTG
TATTAGTAATTAGCGATGAAGGTTTTTATACTAGTAGGTTACAAATAGAGXXXXXXXXXXACCCTCTTATTTGGCTGGGAACCGTATTTTGACTTCATGTTGTTTTTGTG
>Marker14474
TTCCTCTGAGATGGTTGAAGCTGAATCTCTCTTACATGCGAAAGTGCTTTXXXXXXXXXXGAAGGTACACGTTGTTGTCATGTTTCGTGCTGAAGGTGGACACCTGCCTC
TTCCTCTGGGATGGTTGAAGCTGAATCTCTCTTACATGCGAAAGTGCTTTXXXXXXXXXXGAAGGTACACGTTGTTGTCATGTTTCGTGCTGAAGGTGGACACCTGCCTC
>Marker16760
TAAGCATAGATGAGTAAAGGGACTCAAGAGTACAGACTGACCTCGATGGCXXXXXXXXXXTTTTCCTGCCAATTCGGTTTGGAACCATTTCCTTTTTTGGTTTTCCCTTC
TAAGCATAGATGAGTAAAGGGACTCAATAGTACAGACTGACCTCGATGGCXXXXXXXXXXTTTTCCTGCCAATTCGGTTTGGAACCATTTCCTTTTTTGGTTTTCCCTTC
>Marker5452
GCAACTGTGTGGGACAAAAGTGGTGTGGGTATTTACTTTTTTACATTCCCXXXXXXXXXXAAAAAGTCCAACTATACATGTGTTCAACAATAATATACTTACCCTTCCTA
GCAACTGTGTGGGACAAAAGTGGTGTGGGTATTTACTTTTTTACATTCCCXXXXXXXXXXAAAAAGTCCAACTATACATGTGTTCAACAATAATATACTTACCCTTCCAA
>Marker10998
ATCTGGGCCTGTGATGAAAAAAGCTCGAACTGAGCCACTCTCCTTGTATTXXXXXXXXXXTAGCAACAAGTGCTGTTCGCATTTTCATGACATTTCTACAAGTCACTTTA
ATCTGGGCCTGTGATGAAAAAAGCTCGAACTGAGCCACTATCCTTGTATTXXXXXXXXXXTAGCAATAAGTGCTGTTCGCATTTTCATGACATTTCTACAAGTCACTTTA
>Marker10912
AACACATTTTATTACTAACAAGCTAATTGAACATATCAAAGAATGCAAGAXXXXXXXXXXGTTGAACGATATTAGAGCTTGCTCCCCGACCATAATATGCACACCTGTTC
AACACATTTTATTACTAACAAGCTAATTGAACATATCAAAGAATGCAAGAXXXXXXXXXXGCTGAACAATATTAGAGCTTGCTCCCCGACCATAATATGCACACCTATTC
>Marker9713
TTGGTCACACACTCGTGAAAAATGGTTTCATACTCAATCTAAACTATATCXXXXXXXXXXATTAGTAATAGTGGTTTATCTCTGTTTATTTGAGATAAACAACTAATAGT
TCGGTCACACACTCGTGAAAAATGGTTTTATACTCAATCTAAACTATATCXXXXXXXXXXATTAGTAATATTGGTTTATCTCTGTTTATTTTAGATAAACAACTAATAGT
>Marker7332
GAGCTCCTCATTGTTGCCATTTGCAATATATGGAGAATATGGACTCTATTXXXXXXXXXXAAATTTTGGAGAAAAATATCTTGAGAACTCAAACACTTTTATGTGACATG
GAGCTCCTCATTGTTGCCATTTGCAATATATGGAGAATATGGACTCTATTXXXXXXXXXXAAATTTTGGAGAAAAATATCTTGAGAACACAAACACTTTTATGTGACATG
>Marker12129
TCTGTCATACCCACATCTCAAAAACATAACTCAGTAAACAATAACTAACAXXXXXXXXXXCATCGCACTGATTGCGAGAAATCCCTTAGCAAAAAACAAAGGTTTTGGGT
TCTGTCATACCCACATCTCAAAAACATAACTCAGTAAACAATAACTAACAXXXXXXXXXXCATCGCACTGATTGCGAGAAATCCCTTAGCAAAAAACAGAGGTTTTGGGT
>Marker5311
CGGGAAGAAAGAGGTAGTACAGAAGGATGTGAATCCAAAAATACCACCACXXXXXXXXXXGTCTACTTATAATTATGATGATTTTATTTTGGTTGCATTAGATTTAGCTA
CGGGAAGAAACGAGATAGAACAGAAGGATGTGAATCCAAAAATACCACCAXXXXXXXXXXGTCTACTTATAATTATGATGATTTTATTTTGGTTGCATTAGATTTAGCTA
>Marker9647
GCAGCGGATTGATAAAAGCAAACACAGAGAAATTGTCCTCATTTATTCTTXXXXXXXXXXCTTCCGCTTGCCATCTTGTGGATCATTTTCAGCTGCAAAACAGCACAAAA
GCAGTGGATTGATAAAAGCAAACACAGAGAAATTGTCCTCATTTATTCTTXXXXXXXXXXCTTCCGCTTGCCATCTTGTGGATCATTTTCAGCTGCAAAACAGCACAAAA
>Marker4919
ATGGGCTTGCCAATTACATATTACATACAACATTCAAGCCTTGCCAGCGAXXXXXXXXXXATCCTGATGAATGAAACACGTGGAATTTCTTTGATTGTTGTGTTTATGAT
ATGGGCTTGCCAATTACATGTTACATACAACATTCAAGCCTTGCCAGCGAXXXXXXXXXXATCCTGATGAATGAAACACGTGGAATTTCTTTGATTGTTGTGTTTATGAT
>Marker10467
GGAGACTGGTTTGCAAGCTCACGTTACCATGTTGGCATATTAGTTATTATXXXXXXXXXXATGTTTATTCTACAGCACATAGCATTGAAGTCAGAGGTAACCGCTGCTGA
GGAGACTGGTTTGCAAGCTCACGTTACCATGTTGGCATATTAGTTATTATXXXXXXXXXXATGTTTGTTCTACAGCACATAGCATTGAAGTCAGAGGTAACCGCTGCTGA
>Marker6872
GTGCTCTGTTGCAGTTTTTTTCTTTACCATGAGTCTTACTTATGATATTCXXXXXXXXXXTGCCGCACGGTGAGCTTGGACTGCACAAGCACAGTGCACAGAGATCAAAT
GTGCTCTGTTGCAGTTTTTTTCTTTACCAAGAGTCTTACTTATGATATTCXXXXXXXXXXTGCCGCACGGTGAGCTTGGACTGCACAAGCACAGTGCACAGAGATCAAAT
>Marker7854
TCCTCTGATGAAAATGCTCTCATTACTGTTGATCAAGGTGCAATTGAGGAXXXXXXXXXXCAAACACAATTTATGTGATTTCATGCCTACCACTATCGAAATTACAAACT
TCCTCTGATGAAAATGCTCTCATTACTGTTGATCAAGGAGCAATTGAGGAXXXXXXXXXXCAAACACAATTTATGTGATTTCATGCCTACCACTATCGAAATTACAAACT
>Marker5894
ATAAGCTAAAGTAGACATGGCAAGATGCACCAATGTTTAGCTACCAACCTXXXXXXXXXXTTCACCTCTTCTTCTTTTTTTGTCATGTCTTATCGCCTCCTCCAATATCT
ATAAGCTAAAGTAGACATGGCAAGATGCACCAATGTCTAGCTACCAACCTXXXXXXXXXXTTCACCTCTTCTTCTTTTTTTATCATGTCTTATCGCCTACTCCAATATCT
>Marker8749
GAGTTTTGCAATTGCTTCCTAATTCTCCATACACTTCGTATCATATAATTXXXXXXXXXXTAATTTGGAGTTTGAAGGTGGTAGAGGTCATGATGTTGATGGAATTCAAA
GAGTTTTGCAATTGCTTCCTAATTCTCCATACACTTTGTATCATATAATTXXXXXXXXXXTAATTTGGAGTTTGAAGGTGGTAGAGGTCATGATGTTGATGGAATTCAAA
>Marker15472
GTTGAGTTATTCAAGCACTTTCTATACGCAACCCTTTATTTGGATTGTATXXXXXXXXXXTCTATCCAATCTGAATCTATCGCCAGAGGAAGCTTTCTCCAAAGGCCATC
GTTGAGTTATTCAAGCACTTTCTATACGCAACCATTTATTTGGATTGTATXXXXXXXXXXTCCATCCAATCTGAATCTATCGCCAGAGGAAGCTTTCTCCAAAGGCCATC
>Marker12148
GGATGGCAGTACTACCCGTGATTTCTTGGTAGTTGTGAATTATATAGGCCXXXXXXXXXXATCAGTTTGAACCTTTAGATAAAAGTACATTTATAAAAAATGTCAATGCA
GGATGGCAGTACTACCCGTGATTTCTTGGTAGTTGTGAATTATATAGGCCXXXXXXXXXXATCAGTTTGAACCTTTAGATAAAAGTACAATTATAAAAAATGTCAATGCA
>Marker8136
TAGATGAGGAGAAGCTGTTGTCCGGCCACATCAATAACCTGCTTCTATAAXXXXXXXXXXATTCTTTTGTATTCATAGCCTAATCCAAACTAATACCAGTGGGTCTTTTT
TAGATGAGGAGAAGCTGTTGTCCGGCCACATCAATAACCTGCTTCTATAAXXXXXXXXXXAATTCTTTTGTATTCATAGCCTAATCCAAACTAATACCAGTGGGTCTTTT
>Marker12785
CCGAGCCAAACTTCGATACCTGCATGTGCTGTTCATGTGAGCAATTGGCCXXXXXXXXXXCCTAAAATCAGAATTTTGAGAAATAGATCAAATGAAAAAGGACTTCCATT
CCGAGCCAAACTTCGATACCTGCATGTGCCGTTCATGTGAGCAATTGGCCXXXXXXXXXXCCTAAAATCAGAAATTTGAGAAATAGATCAAATGAAAAAGGACTTCCATT
>Marker6729
CTAACCATTCATTAGCTCCCAAATCCTTGTTCCAGCGAACTCCCAATACCXXXXXXXXXXTCTGCCTATAAGGTATGAGTTTTAGGTATACTTCATCTCCTACCTTGAAC
CTAACCATTCATTAGCTCCCAAATCCTTGTACCAGCGAACTCCCAATACCXXXXXXXXXXTCTGCCTATAAGGTCTGAGTTTTAGGTATACTTCATCTCCTACCTTGAAC
>Marker9838
GGAGTCCTTCTTGCCAAGCATAATGCATAGATAACCTCTCAAGGTATCCTXXXXXXXXXXCCAAAACGCCAACTTCCATACTCAGCCAAAATTTCAAACTTTTCTTTATC
GGAGTCCTTCTTGCCAAGCATAATGCATAGATAACCTCTCAAGGTATCCTXXXXXXXXXXCCAAAATGCCAACTTCCATACTCAGCCAAAATTTCAAACTTTTCTTTATC
>Marker17117
TGGGTGAAATGAACCGGGGAAATTCGGTTCGGTTTTCGCATTATTGACCGXXXXXXXXXXGTTTGCTGATATTTCAATTTTCAGGTAATTTCATTCTATTACAGAGGTAT
TGGGTGAAATGAACCGGGGAAAATTCGGTTCGGTTTTCGCATTATTGACCXXXXXXXXXXGTTTGCTGATATTTCAATTTTCAGGTAATTTCATTCTATTACAGAGGTAT
>Marker8240
CAGATTGATTACTCAGTAATTGAAGGTTTTAGAAAATTTATACAATTCTGXXXXXXXXXXGTTTCAGCACTTCCCTCACTTTGTCTGCAATTATGAATGTCAAAGTAACT
CAGATTGATTACTCAGTAATTGAAGGTTTTAGAAAATTTATACAATTCTGXXXXXXXXXXGTTTCAGCACTTCCCTCACTTTGTCTGCAATTAGGAATGTCAAAGTAAGT
>Marker11028
AATCACTCCCAAAAATGCCTTCACAAGTAAATCCAAACTTGAGTGACATGXXXXXXXXXXTATGATAATACACATTATCAACTGTCAAAAATCCAACAAGAACCCTCCCT
AATCACTCCCAAAGATGCCTTCACAAGTAAATCCAAACTTGAGTGACATGXXXXXXXXXXTATGATAATACACATTATCAACTGTCAAAAATCCAACAAGAACCCTCCCT
>Marker6858
ATCCTTATGCTCTAACCTTTGGCTTCAATAAATATTCAAAGAGGTATCACXXXXXXXXXXATTATGTCTATACCTAGTGGAGATGTTCAGGTACCCTAAATGTCTAAATG
ATCCTTATGCTCTAACCTTTGGCTTCAATAAATATTCAAAGAGGTATCATXXXXXXXXXXATTCTGTCTATACCTAGTGGAGATGTTCAGGTACCCTAAATGTCTAAATG
>Marker10400
ATTACTTGAGGATACTAATGAACTATTATTCTAAACATGAAATTCCTGGAXXXXXXXXXXGATTATGCAGACCATTTTTTAGTTTCAATGCCATTGTTTTAGTTGTTTTC
ATTACTTGAGGATACTAATGAACTATTATTCTAAACATGAAATTCCTGGAXXXXXXXXXXGATTATGCAGACCATTTTTTAGTTTCAATGCCATTGTTTTCGTTGTTTTC
>Marker12269
TTGCGAGTGACAACTAGCAACACGTCGAAACTGTGTTGGTTGCATGGCCAXXXXXXXXXXAAAAAATGTTTGATGAATTACTGTACTCTTTGTAATCTTATGTTTGATTA
TTGCGAGTGACAACTAGCAACACGTCGAAACTGTGTTGGTTGCATGGCCTXXXXXXXXXXAAAAAATGTTTGATGAATTACTGTACTCTTTGTAATCTTATGTTTGATTA
>Marker14258
GATTATCCGAATCATTGAAGACTTTACGACCGAACTGAATGTCTCAAAAAXXXXXXXXXXAATTTCGTTACTATCCAATCAAGACTGATTTTCAAGTCCCCGCCTTCGGT
GATTATCCGAATCATTGAAGACTTTATGACCGAACTGAATGTCTCAAAAAXXXXXXXXXXAATTTCGTTACTATCCAATCAAGACTGATTTTCAAGTCCCCGCCTTCGGT
>Marker14427
TTCCTCAAGAAAAACATCCCATAAGCCTTGTTTTATATTCTCTGTGATTCXXXXXXXXXXGGCACTGACAACCATCCTGAAAGTTCTGAAACAAGTCCATCATATGTTCT
TTCCTCAATAAAAACATCCCATAAGCCTTGTTTTATATTCTCTGTGATTCXXXXXXXXXXGGCACTGACAACCATCCTGAAAGTTCTGAAACAAGTCCATCATATGTTCT
>Marker9924
CTACACTGCACACGTTTATGGTTGGTTGCCCTTCTCCCCCTTGGAAAATGXXXXXXXXXXCAGGGATCATTATGCTGAGGTGCAGCAGGACTATCTTTTTGATGTTACGT
CTACACTGCACACGTTTATGGTTGGTTGCCCTTCTCCCCCTTGGAAAATGXXXXXXXXXXCAGGGATCATTATGCTGAGGTGCAGCAGGACTATCTTTCTGATGTTACGT
>Marker13658
AGGGCGTACACATGTAGTTTATACACTCTAATGGTAAAAATAATACAAATXXXXXXXXXXAATTTCTTGTGAAATTAGTCTTTCATCTAACTTATGGTTTGGATGTATGA
AGGGCGTACAAATGTAGTTTATACACTCTAATGGTAAAAATGATACAAATXXXXXXXXXXAATTTCTTGTGAAATTAGTCTTTCATCTAACTTATGGTTTGGATGTATGA
>Marker12049
ACACGGTTGCACAAGTTTTCCTCTCCATCGTCCAAGTATAAGCAAAGAGAXXXXXXXXXXGATCGATGCTTTCTTACTTCGAGACAACACGCACATAAACTAACTAAGAA
ACACAGTTGCACAAGTTTTCCTCTCCATCATCCAAGTATAAGCAAAGAGAXXXXXXXXXXGATCGATGCTTTCTTACTTCGAGACAACACACACATAAACTAACTAAGAA
>Marker14780
TGAATCGCCTAAATTTCTGTGATGATCTTTATATTCTACGCTTTCTTTACXXXXXXXXXXGGGGAATCGGTTTGGGTTCTTGCATATTGACATTCCCAAACTCACTGATT
TGAATCGCCTAAATTTCTGTGATGATCTTTATATTCTACGCTTTCTTTACXXXXXXXXXXGGGGAATCGGTTTGGGTTCTTGCATATTGACATTCCCAAACTCATTGATT
>Marker11358
TTGATATAACTTGATAATTCAAGTTCATTTTATACGAAGAATTACATCAGXXXXXXXXXXAGGGAGAGTTCTCATCTGTCACAGCACCAGTACTCTCATCATCCTGACCC
TTGATATAACTTGATAATTCAAGTTCATTTTATATGAAGAATTACATCAGXXXXXXXXXXAGGGAGAGTTCTCATCTGTCACAGCACCAGTACTCTCATCATCCTGACCC
>Marker15297
GAAAGTAAAGAAAGAAATAGGGAAGGTAATGTGATATACCTTGAAGGAAGXXXXXXXXXXCTAACACAGACTATATAAGTGTGTGCTAACTATAGAAGTAGCAATCTAAG
GAAAGTAAAGAAAGAAATAGGGAAGGTAATGTGATATACCTTGAAGGAAGXXXXXXXXXXCTAACACAGACTATACAAGTGTGTGCTAACTATAGAAGTAGCAATCTAAG
>Marker11818
TATCCTTACAGAAACACATGGAAGCTGCCAATAGAATTATGAGATACTTGXXXXXXXXXXTTTGGCTCCAGAAAGTCCTATCTGATCTTCATCAGGAATGCGAGACTCCA
TATCCTTACAGAAACACATGGAAGCTGCCAATAGAATTATGAGATACTTGXXXXXXXXXXTTTGGCTCTAGAAAGTCCTATCTGATCTTCATCAGGAATGCGAGACTCCA
>Marker11039
TTCTTCTGATTCAAGAATGATCCTAAAATGATTAGTGATGGTTCTAGCAAXXXXXXXXXXCAGTCCATAAGTTTGCTATATCACTTCTTTTTGGGGACCATAGATTTTTG
TTCTTCTGATTCAAGAATGATCGTAAAATGATTAGTGATGGTTCTAGCAAXXXXXXXXXXCAGTCCATAAGTTTGCTATATCACTTCTTTTTGGGGACCATAGATTTTTG
>Marker10594
CACATGATTTGAACAAAATAAGAATCTAGCGTATCTCAAAGAAACTCACAXXXXXXXXXXTCCTAAAAGGAGAACAAGTGTAGGTGTTTTTCGCCGACAGGTTGTCACCC
CACATGATTTGAACAAAATAAGAATCTAGCGTATCTCAGAGAAACTCACAXXXXXXXXXXTCCTAAAAGGAGAACAAGTGTAGGTGTTTGTCGCCGACAGGTTGTCACCC
>Marker14278
ATAATCTGGTATTTTACAAGATTGGGGACAAGAACGAGTAGCAGACGGCAXXXXXXXXXXCGTGACTAAAAAAATTGATACGTTGTTGGGTAAAAGCACAATTCTCTTTC
ATAATCTGGTATTTTGCAAGATTGGGGACAAGAACGAGTAGCAGACGGCAXXXXXXXXXXCGTGACTAAAAAAATTGATACGTTGTTGGGTAAAAGCACAATTCTCTTTC
>Marker11672
TCAGTCATGAAGACATGAACATGTTACCGTTGCTTGATCCATTGCTAAGTXXXXXXXXXXGCTTTTATGCACTTGGTCTTGATTGAAGGGCAATATTGACTTCTTTATGC
TCAGTCATGAAGACATGAACATGTTACCGTTGCTTTGATCCATTGCTAATXXXXXXXXXXGCTTTTATGCACTTGGTCGTGATTGAAGGGCAATATTGACTTCTTTATGC
>Marker4532
AAGAAAGAAGGAATGATAGAATTTGCAATTATTGAATTGTATTATTCCGAXXXXXXXXXXATGTTTCACGCGCCACCCGTCCACTCCCACTTCCACAAAGCTTCATCTAA
AAGAAAGAAGGAATGATAGAATTTGCAATTATTGAATTGTATTATTCCGAXXXXXXXXXXATGTTTCACGCGCCACCCGTCCACTTCCACTTCCACAAAGCTTCATCTAA
>Marker4920
AGTGGGCATTTCGGTGTTGTTTGAGCTCGAAGTATGGATACTCCAATCTTXXXXXXXXXXGATCCTTTCAATTTCACCTATTCATTTGTTTCAATTCAACTTTGCAATCT
AGTGGGCATTTCGGTGTTGTTTGAGCTCGAAGTGTGGATACTCCAATCTTXXXXXXXXXXGATCCTTTCAATTTCACCTATTCATTTGTTTCAATTCAACTTTGCAATCT
>Marker10824
GCTAGTTGCTCTTTTGTAATTTTGATTCTGTCTCGATGTAACTTTTTGCGXXXXXXXXXXATTTAGTGACCTGTGTTGCCTGTAGCTCTATCTATACTATTACCAGATTT
GCTAGTTGCTCTTTTGTAATTTTGATTCTGTCTCGATGTAACTTTTTGCGXXXXXXXXXXATTTAGTGACCTGTGTTGCCTGTAGCTCTATCTATGCTATTACCAGATTT
>Marker14089
TTAGAGAAACAAAAACAAACCAATACATGTTCATTCAAATCAACTAATTGXXXXXXXXXXCAATTCATTAGCTCGAGCACAATGGAATGGTTAGAGAAAGGCCTTCATAT
TTAGAGAAACAAAAACAAACCAATACATGTTCATTCAAATCAACTAATTGXXXXXXXXXXCAATTTATTAGCTCGAGCACAATGGAATGGTTAGAGAAAGGCCTTCATAT
>Marker13312
CAACCTCAATCTTCAACTCCAAATTCTTCAACATATTACTTCTACACCTAXXXXXXXXXXCTAATTTTAGGCTCCAACCAATTTCATTATAACCATAATCATACTCTTGG
CAACCTCAATATTCAACTCCAAATTCTTCAACATATTACTTCTACACCTAXXXXXXXXXXCTAATTTTAGGCTCCAACCAATTTCATTATAACCATAATCATACTCTTGG
>Marker12486
AGGGTTAGCAAAAGGGGCATAAGAAAGAATATCAAAGGAAATATGGGCCCXXXXXXXXXXGTAATAGGTGTAAAATTGAGCCAAATAACACAAGCGTTCTGTACTTGTTT
AGGGTTAGCAAAAGAGGCATAAGAAAGAATATCAAAGGAAATATGTGCCCXXXXXXXXXXGTAATAGGTGTAAAATTGAGCCAAATAACACAAGCGTTTTGTACTTGTTT
>Marker12216
[truncated: 3,401 more rows]

## Sheet: TableS3
Detailed Marker Information in QTL Regions
immature fruit length					mature fruit length					immature fruit weight
Group	Position	Locus	LOD	%Expl.	Group	Position	Locus	LOD	%Expl	Group	Position	Locus	LOD	%Expl
1	45.293	Marker15971	2.68	9.1	1	45.293	Marker15971	4.38	14.4	3	115.211	Marker7424	8.96	26.7
1	45.603	Marker16272	2.47	8.3	1	45.603	Marker16272	4.27	13.8	3	115.286	Marker7281	9.15	27.2
1	45.889	Marker15681	2.25	7.6	1	46.419	Marker12120	4.42	14.6	3	115.53	Marker7916	8.82	26.5
1	45.99	Marker9081	2.38	8.1	1	47.389	Marker15159	4.47	14.7	3	115.793	Marker5551	9.24	27.4
1	46.419	Marker12120	3.18	10.8	1	47.742	Marker11343	4.37	14.4	3	115.985	Marker4727	8.6	26
1	47.389	Marker15159	2.91	9.9	1	48.36	Marker13587	4.38	14.3	3	116.048	Marker2814	8.47	25.4
1	47.742	Marker11343	2.87	9.7	1	48.86	Marker11471	4.15	13.6	3	116.1	Marker3485	8.47	25.4
1	48.36	Marker13587	2.42	8.1	1	49.365	Marker13691	5.03	16	3	116.269	Marker4140	8.31	25.2
1	48.86	Marker11471	2.54	8.6	1	49.68	Marker13472	4.89	15.6	3	116.64	Marker6431	9.43	28.3
1	49.365	Marker13691	3.3	10.8	1	49.925	Marker10214	4.81	15.4	3	116.864	Marker6833	9.11	27.9
1	49.68	Marker13472	3.56	11.6	1	50.281	Marker10158	4.54	14.9	3	117.122	Marker5909	9.24	27.6
1	49.925	Marker10214	3.17	10.4	1	100.103	Marker16756	5.24	16.6	3	122.238	Marker17007	8.16	24.9
1	50.281	Marker10158	2.99	10.1	1	100.513	Marker10357	4.55	14.6	3	146.508	Marker12129	8.25	25.8
1	51.211	Marker8914	2.5	8.3	1	100.525	Marker10089	4.55	14.7	3	146.824	Marker17212	9.13	28
1	51.581	Marker10660	2.61	8.6	1	102.254	Marker12590	4.98	15.9	3	147.943	Marker15161	9.59	28.3
3	136.411	Marker17152	14.08	38.7	1	102.436	Marker12772	5.05	16	3	148.05	Marker12387	9.02	26.8
3	137.03	Marker16200	14.16	38.8	3	136.411	Marker17152	11.26	32.5	3	148.277	Marker13066	8.96	26.7
3	137.032	Marker5482	14.32	39.1	3	137.03	Marker16200	11.65	33.2	3	150.451	Marker17179	8.28	25
3	137.068	Marker5894	14.03	38.5	3	137.032	Marker5482	11.71	33.3	3	150.71	Marker8299	8.16	24.6
3	147.943	Marker15161	14.1	38.6	3	137.068	Marker5894	11.77	33.5	3	150.995	Marker7219	8.35	25.1
3	148.05	Marker12387	14.04	38.5	3	137.122	Marker3764	11.82	33.6	3	151.067	Marker7236	8.28	24.9
3	150.451	Marker17179	15.58	41.8	3	137.157	Marker1713	11.82	33.6	3	151.502	Marker7015	8.71	26
3	150.71	Marker8299	15.4	41.3	3	137.75	Marker14771	10.26	29.9	3	153.234	Marker14961	8.8	26.6
3	150.791	Marker17206	15.51	41.5	3	138.111	Marker3693	10.26	29.9	3	153.462	Marker12274	8.67	26.1
3	150.995	Marker7219	16.34	43.2	3	138.518	Marker4078	10.75	31.2
3	151.067	Marker7236	16.37	43.3	3	138.694	Marker13560	10.34	30.1
3	151.341	Marker5302	15.37	41.3	3	138.699	Marker10798	10.39	30.2
3	151.502	Marker7015	16.37	43.3	3	138.782	Marker8641	10.52	30.6
3	151.56	Marker3411	14.42	39.3	3	138.901	Marker6245	10.38	30.2
3	151.704	Marker3883	14.53	39.5	3	138.929	Marker6774	10.14	29.6
3	151.814	Marker3989	14.87	40.3	3	138.946	Marker6415	10.87	31.5
3	151.995	Marker6236	15.15	41.4	3	139.092	Marker6294	10.6	30.7
3	153.234	Marker14961	16.97	44.6	3	139.15	Marker6318	10.49	30.5
3	153.462	Marker12274	16.93	44.4	3	148.05	Marker12387	10.19	29.7
3	154.127	Marker10255	15.87	42.3	3	148.277	Marker13066	10.38	30.3
3	155.01	Marker10160	15.84	42.6	3	148.343	Marker14834	10.12	29.6
3	155.397	Marker11651	15.56	42	3	148.35	Marker8884	10.62	30.8
3	155.888	Marker1137	14.94	40.4	3	148.903	Marker16064	10.95	31.7
3	157.086	Marker2482	14.14	38.7	3	149.026	Marker11014	11.49	33
3	157.265	Marker1225	14.25	39	3	150.451	Marker17179	12.58	35.4
3	163.589	Marker9423	14.11	38.7	3	150.71	Marker8299	12.54	35.2
3	163.632	Marker17053	14.3	39.1	3	150.791	Marker17206	12.76	35.7
6	57.039	Marker3014	4.76	15.2	3	150.995	Marker7219	13.32	36.9
6	60.135	Marker13181	4.51	14.5	3	151.067	Marker7236	13.24	36.8
6	60.27	Marker7140	4.58	14.7	3	151.341	Marker5302	12.39	34.9
6	60.306	Marker9184	4.6	14.7	3	151.502	Marker7015	12.86	35.9
6	60.315	Marker2158	4.6	14.7	3	151.56	Marker3411	12.24	34.5
6	60.367	Marker6872	4.6	14.7	3	151.704	Marker3883	12.18	34.4
6	60.675	Marker2637	4.45	14.3	3	151.814	Marker3989	12.42	35
6	60.948	Marker13991	5.13	16.4	3	151.995	Marker6236	12.71	35.8
6	61.149	Marker1145	4.45	14.3	3	153.234	Marker14961	12.87	36.1
6	61.179	Marker774	4.39	14.1	3	153.462	Marker12274	12.72	35.7
6	61.209	Marker10473	4.61	14.7	3	154.127	Marker10255	12.28	34.6
6	61.219	Marker497	4.61	14.7	3	155.01	Marker10160	12.47	35.2
6	61.219	Marker6523	4.61	14.7	3	155.397	Marker11651	12.38	34.9
6	61.238	Marker6221	4.61	14.7	3	155.888	Marker1137	12	34
6	61.32	Marker15943	4.34	14.2	3	157.086	Marker2482	12.21	34.5
6	61.32	Marker5871	4.34	14.2	3	157.265	Marker1225	12.15	34.4
6	61.531	Marker7699	4.34	14	3	158.909	Marker17039	11.12	32
6	61.578	Marker11323	4.42	14.2	3	159.223	Marker7318	11.58	33.1
6	61.578	Marker6060	4.42	14.2	3	159.634	Marker4397	12.14	34.3
6	63.546	Marker11818	4.62	14.8	3	160.105	Marker7834	10.53	30.6
6	63.939	Marker16110	4.69	15	3	160.821	Marker16501	10.55	30.6
6	65.286	Marker16489	4.76	15.2	3	160.96	Marker11460	11.29	32.4
6	65.304	Marker11219	5.12	16.3	3	161.094	Marker13208	10.82	31.4
6	66.678	Marker11267	4.68	15	3	161.362	Marker13398	10.27	30.1
					3	161.608	Marker8752	10.82	31.3
					3	161.99	Marker14811	12.03	34.5
					3	162.749	Marker13610	11.89	33.7
					3	162.778	Marker11492	11.7	33.3
					3	162.859	Marker13129	11.79	33.6
					3	163.022	Marker9104	12.13	34.5
					3	163.325	Marker7890	11.64	33.2
					3	163.589	Marker9423	11.46	32.8
					3	163.632	Marker17053	11.4	32.8
					3	164.4	Marker13535	10.89	31.8
					3	164.665	Marker16482	11.24	32.6
					3	164.761	Marker13970	11.12	32.4
					3	165.478	Marker10462	10.27	30.1
					3	165.918	Marker10584	10.43	30.3
					3	166.241	Marker9349	10.45	30.4
					3	166.6	Marker13026	10.14	29.7
					3	186.298	Marker17235	11.01	32.2
					3	186.664	Marker5949	11.19	32.6
					3	189.585	Marker16069	10.14	29.6
					3	189.825	Marker4731	10.09	29.6
					3	191.454	Marker894	11.42	32.7
					3	192.251	Marker3769	11.59	33.1
					3	192.747	Marker3848	11.72	33.4

## Sheet: TableS4
Genotype encoding rule including eight segregation patterns
Type	Paternal	Maternal	Offspring	Separate	Alleles number
	genotype	genotype	genotype	ratio
abxcd	ab	cd	ac,ad,bc,bd,--	1:1:1:1	4
efxeg	ef	eg	ee,ef,eg,fg，--	1:1:1:1	3
abxcc	ab	cc	ac,bc，--	01:01:00	3
ccxab	cc	ab	ac,bc，--	01:01:00	3
hkxhk	hk	hk	hh,hk,kk，--	01:02:01	2
lmxll	lm	ll	lm,ll，--	01:01:00	2
nnxnp	nn	np	nn,np，--	01:01:00	2
aaxbb	aa	bb	ab，--	--	2
