# Supplementary material for: An SNP-based saturated genetic map and QTL analysis of fruit-related traits in cucumber using specific-length amplified fragment (SLAF) sequencing
Source: BMC Genomics. 2014 Dec 22;15(1):1158. doi: 10.1186/1471-2164-15-1158 (PMC4367881; doi:10.1186/1471-2164-15-1158)
Supplement: Supplementary file 4 — Additional file 4: Detailed SNP marker information for each of the seven linkage groups. (XLSX 93 KB) [file 12864_2014_6913_MOESM4_ESM.xlsx]

## Sheet: LG1
Detailed SNP marker information for each of the seven linkage groups
marker name	map locations（CM）	chromosome locations（bp）
Marker13349	0	192004	192340
Marker10767	0.126	188121	188461
Marker16524	0.548	328242	328591
Marker13555	0.889	1705298	1705633
Marker13633	0.973	940901	941260
Marker11183	1.247	1924268	1924619
Marker13869	1.44	2042327	2042689
Marker11000	1.711	2844421	2844756
Marker10976	2.108	917916	918259
Marker11028	3.025	1261202	1261542
Marker8086	3.252	1093464	1093816
Marker9803	3.382	2170507	2170875
Marker17350	3.571	222450	222820
Marker16970	3.86	1095702	1096024
Marker7940	4.742	193682	194013
Marker9515	6.114	1307025	1307358
Marker8541	6.44	1096635	1096965
Marker8919	6.514	917542	917912
Marker9490	6.565	1210782	1211120
Marker16463	7.304	1107368	1107741
Marker14583	7.401	2464199	2464525
Marker14001	8.343	6001731	6002098
Marker14109	8.487	4355058	4355431
Marker14098	9.455	7610115	7610434
Marker16047	10.346	4211604	4211978
Marker9217	11.759	6853760	6854108
Marker14777	12.145	3463869	3464212
Marker10230	12.169	6032056	6032406
Marker11887	13.276	7328749	7329097
Marker8534	14.92	9565605	9565951
Marker13443	15.068	8454893	8455263
Marker13983	16.95	7740322	7740688
Marker13900	17.575	10947706	10948062
Marker8867	18.859	7067337	7067678
Marker13165	19.332	13312463	13312806
Marker8490	19.466	6691788	6692113
Marker8552	20.817	9921597	9921982
Marker13315	20.821	6849485	6849821
Marker11971	22.95	10937580	10937967
Marker16131	23.746	10420190	10420521
Marker12040	24.636	2133634	2133999
Marker11692	25.698	3555087	3555414
Marker6752	26.472	10641244	10641622
Marker8883	27.226	10213123	10213497
Marker10768	27.849	10586824	10587159
Marker11879	28.383	9920147	9920510
Marker13131	28.833	10890641	10890982
Marker12756	30.131	10896547	10896871
Marker11228	30.412	10603910	10604278
Marker9361	31.353	9204486	9204869
Marker8518	32.422	10902214	10902537
Marker10601	32.783	11010830	11011169
Marker8968	33.173	13205963	13206222
Marker12810	33.335	10685545	10685863
Marker10029	33.488	13256771	13257115
Marker12772	34.046	5318968	5319343
Marker12590	34.228	4078551	4078912
Marker12811	34.631	9242517	9242864
Marker14676	34.948	10915420	10915794
Marker17075	35.195	10410343	10410674
Marker17165	35.223	9585584	9585913
Marker8429	35.39	6755441	6755804
Marker17395	35.707	8183141	8183470
Marker10089	35.957	3031772	3032110
Marker10357	35.969	4743249	4743633
Marker16756	36.379	3883394	3883759
Marker8926	37.01	6540969	6541313
Marker9214	37.032	10196040	10196374
Marker16986	37.801	9044459	9044847
Marker16810	38.34	10935456	10935791
Marker8990	38.396	9903157	9903503
Marker14449	38.446	10898028	10898371
Marker12930	39.818	1276721	1277110
Marker14691	40.093	4993292	4993619
Marker16250	40.554	6534691	6535051
Marker16406	40.628	6344482	6344804
Marker11140	40.939	6543852	6544197
Marker16394	41.191	6682513	6682843
Marker13254	41.707	6528977	6529359
Marker6861	42.84	7052038	7052426
Marker15112	42.962	6055752	6056086
Marker13858	43.214	6747211	6747546
Marker14135	43.449	4263683	4264057
Marker15089	43.475	3626910	3627234
Marker15034	43.535	3616201	3616529
Marker17021	44.351	7304402	7304741
Marker9455	44.491	6859416	6859775
Marker5843	44.765	921738	922057
Marker9965	45.045	4753307	4753691
Marker17002	45.051	6429373	6429710
Marker17102	45.205	4312445	4312828
Marker6018	45.564	4911873	4912223
Marker17266	45.782	4553695	4554025
Marker6155	45.945	2046682	2047032
Marker6370	46.119	2827411	2827744
Marker10939	46.42	4814436	4814783
Marker17025	47.306	18999721	19000082
Marker17285	47.468	22941419	22941786
Marker17222	47.507	2565255	2565601
Marker17040	47.959	2177406	2177743
Marker10476	48.655	1584542	1584897
Marker15531	48.887	1206734	1207074
Marker4874	50.576	119642	120000
Marker4573	50.588	1156207	1156550
Marker4450	50.765	1334641	1334973
Marker1318	51.784	1115792	1116129
Marker707	51.967	116135	116498
Marker4181	53.03	248106	248466
Marker7255	53.786	929124	929467
Marker6898	53.791	1240632	1240974
Marker6892	54.911	2742523	2742865
Marker7436	55.363	2726848	2727200
Marker7472	55.46	3194287	3194644
Marker9617	55.496	3082526	3082847
Marker7298	55.899	3632102	3632473
Marker6639	56.021	3548690	3549049
Marker3646	56.434	2596911	2597282
Marker3616	56.819	3120136	3120488
Marker3250	57.455	4989239	4989604
Marker3738	57.779	4886997	4887347
Marker9375	58.672	6176724	6177083
Marker13207	58.871	5872783	5873135
Marker13102	59.054	6171160	6171509
Marker5293	59.368	6621833	6622207
Marker1717	60.69	5317543	5317926
Marker7513	60.985	7069926	7070269
Marker2054	61.478	6194591	6194960
Marker7967	61.838	5867703	5868045
Marker2469	62.211	6870766	6871125
Marker3202	62.225	7034629	7034994
Marker11389	62.517	6872222	6872568
Marker11293	62.827	6965443	6965785
Marker10707	63.087	7363323	7363664
Marker5750	63.312	7376807	7377157
Marker13397	63.41	7826237	7826571
Marker16656	63.423	11011180	11011530
Marker16906	63.816	9912548	9912911
Marker15387	64.656	8988743	8989114
Marker15418	65.287	10132228	10132568
Marker6275	65.846	9929231	9929554
Marker5311	65.952	9269209	9269541
Marker15703	66.261	9061070	9061438
Marker3021	66.402	9268482	9268783
Marker5057	66.638	10215261	10215594
Marker10727	66.664	9573595	9573931
Marker9647	66.722	10226784	10227123
Marker4219	67.067	9224638	9224995
Marker4661	67.115	9176203	9176565
Marker4071	67.115	9560716	9561074
Marker5364	67.156	8158417	8158750
Marker1873	67.286	8495776	8496121
Marker5089	67.402	8143583	8143949
Marker10105	67.62	8355621	8355958
Marker11459	67.958	9591378	9591711
Marker11624	68.286	10101474	10101810
Marker6444	68.73	9652243	9652600
Marker3099	68.928	9816764	9817116
Marker5248	69.084	9891958	9892314
Marker7929	69.475	10374465	10374798
Marker10095	69.839	9813552	9813916
Marker6967	70.012	10450067	10450438
Marker15801	70.175	10612514	10612885
Marker15706	70.423	8253222	8253564
Marker7983	70.453	8365187	8365531
Marker10998	70.537	8805675	8806050
Marker12913	70.75	10599922	10600281
Marker12208	71.211	10703860	10704204
Marker8171	71.774	15494452	15494804
Marker8708	72.3	13082672	13083023
Marker10853	72.422	13715907	13716271
Marker4293	73.252	13296475	13296816
Marker4641	73.267	12424716	12425065
Marker10794	73.524	13258104	13258458
Marker15583	73.769	13890368	13890716
Marker4565	74.381	12812086	12812471
Marker3272	74.568	11979637	11979996
Marker4529	75.064	10590981	10591342
Marker8237	75.436	10700639	10700982
Marker7683	75.445	11016777	11017125
Marker5495	75.765	10975221	10975582
Marker6308	75.942	11020679	11021033
Marker6159	76.067	11530396	11530771
Marker6457	76.324	11538100	11538443
Marker5359	76.611	11498197	11498538
Marker1457	77.513	11379057	11379402
Marker1572	78.442	13086601	13086944
Marker2629	79	16042449	16042804
Marker10338	79.605	12320029	12320395
Marker11025	80.442	14965169	14965515
Marker10310	80.929	15313957	15314328
Marker10260	81.304	15008065	15008410
Marker13401	82.346	14941747	14942028
Marker11950	82.897	15670271	15670610
Marker11046	83.532	16732584	16732956
Marker8880	84.306	15518707	15519071
Marker8461	84.865	17022370	17022695
Marker10660	84.901	15996071	15996454
Marker8914	85.271	15280775	15281133
Marker10158	86.201	16508800	16509138
Marker10214	86.557	16521539	16521873
Marker13472	86.802	16199777	16200158
Marker13691	87.117	16725575	16725972
Marker11471	87.622	15962452	15962770
Marker13587	88.122	16711804	16712151
Marker11343	88.74	16331959	16332313
Marker15159	89.093	16080908	16081262
Marker12120	90.063	17913920	17914243
Marker9081	90.492	16478798	16479155
Marker15681	90.593	13974291	13974620
Marker16272	90.879	16328917	16329242
Marker15971	91.189	15313572	15313953
Marker15502	92.509	18195210	18195551
Marker12316	93.103	16320762	16321109
Marker14503	94.185	18134671	18134998
Marker14269	94.836	18124665	18125002
Marker11512	95.894	20254104	20254437
Marker7104	96.042	22395741	22396093
Marker5452	97.006	20812439	20812790
Marker11849	98.777	17565424	17565800
Marker11856	99.607	25201331	25201662
Marker12506	99.864	21297046	21297363
Marker16257	100.251	21940680	21941051
Marker15934	100.392	20440823	20441198
Marker10360	100.46	20845474	20845815
Marker10377	100.951	22636914	22637264
Marker6319	100.958	25255748	25256081
Marker6160	101.115	25152186	25152550
Marker13603	101.409	25134082	25134461
Marker13730	101.556	22774720	22775058
Marker12882	102.04	22910337	22910672
Marker13471	102.403	22434138	22434476
Marker13113	102.423	22727341	22727722
Marker13262	102.686	23980369	23980711
Marker11312	103.15	22172350	22172720
Marker11435	103.3	22124304	22124667
Marker13312	103.391	22179523	22179867
Marker2309	103.639	22805594	22805926
Marker2858	103.684	22136454	22136787
Marker2343	103.701	22170812	22171161
Marker1837	103.701	22512917	22513279
Marker1428	103.899	22101767	22102133
Marker4286	104.118	21991728	21992065
Marker3976	104.16	20851976	20852322
Marker1979	104.416	21344964	21345276
Marker579	104.846	23562922	23563285
Marker1754	104.901	25142593	25142956
Marker4593	105.614	25235129	25235489
Marker3844	105.656	25535265	25535605
Marker12801	105.901	25614872	25615233
Marker12912	106.511	22638787	22639124
Marker10867	106.812	23575123	23575459
Marker8967	107.16	22416639	22416971
Marker8958	107.247	22152191	22152528
Marker9095	107.651	22717845	22718194
Marker5522	107.699	23738688	23739055
Marker7395	107.735	22229952	22230315
Marker14939	107.852	22377898	22378251
Marker14855	108.105	22687609	22687982
Marker12306	108.334	22169630	22169972
Marker6586	108.581	25485632	25485984
Marker6581	108.782	22000695	22001036
Marker6852	108.879	19585817	19586178
Marker13158	109.249	19999315	19999658
Marker10455	109.424	18525304	18525636
Marker11274	109.835	23480968	23481298
Marker11432	109.865	25265054	25265434
Marker3943	109.959	23492800	23493185
Marker12002	110.093	21960200	21960557
Marker13846	110.341	24175311	24175655
Marker13893	110.786	18781284	18781624
Marker13843	111.018	22984986	22985337
Marker14208	111.175	25261507	25261852
Marker13903	111.431	21749234	21749579
Marker15530	111.486	22472488	22472845
Marker15912	111.596	22745779	22746103
Marker12914	111.703	23972837	23973201
Marker15689	112.115	22540156	22540497
Marker15649	112.187	21967374	21967735
Marker12321	112.281	21309535	21309887
Marker12486	112.739	22759307	22759644
Marker15445	113.341	19964925	19965272
Marker4519	113.728	20100605	20100985
Marker4254	113.907	20251169	20251527
Marker543	114.283	20259696	20260042
Marker12181	114.332	20290419	20290779
Marker12458	114.701	19967403	19967763
Marker12655	114.788	20279340	20279693
Marker15830	114.886	20079535	20079904
Marker12244	115.384	20281098	20281467
Marker15762	115.743	17700621	17700957
Marker16011	116.025	18215511	18215871
Marker11298	116.878	18779266	18779602
Marker3618	116.977	18723291	18723646
Marker12735	117.372	17625365	17625746
Marker11231	117.382	17979813	17980182
Marker554	118.014	18510812	18511181
Marker2145	118.336	18144983	18145322
Marker4863	118.499	17969038	17969391
Marker7523	118.846	17589652	17590001
Marker1036	119.376	16391360	16391702
Marker6098	119.804	16724096	16724449
Marker7868	120.648	17465757	17466102
Marker12195	122.603	17372081	17372447
Marker12200	123.337	16488771	16489102
Marker15574	124.102	16511359	16511671
Marker12368	126.7	16364809	16365176
Marker10124	127.96	19995045	19995401
Marker10935	128.856	17060132	17060510
Marker10288	129.518	22934710	22935090
Marker10937	131.299	22310234	22310618
Marker10770	131.374	22208272	22208615
Marker10530	132.529	22088132	22088467
Marker14141	132.927	21720077	21720437
Marker16129	133.394	25305526	25305855
Marker15153	133.586	23004589	23004970
Marker9609	133.644	25290763	25291087
Marker9511	134.15	18682108	18682476
Marker8986	134.918	20974222	20974594
Marker9442	135.684	21697362	21697691
Marker10021	136.04	22423819	22424168
Marker14421	136.482	20926817	20927156

## Sheet: LG2
Detailed SNP marker information for each of the seven linkage groups
marker name	map locations（CM）	chromosome locations（bp）
Marker1877	0	839624	839972
Marker3536	0.241	1053427	1053794
Marker3432	0.304	3141212	3141562
Marker878	0.385	5856329	5856681
Marker555	0.572	3041670	3042038
Marker4971	1.035	2166050	2166421
Marker4998	1.066	3205650	3206005
Marker5817	1.651	4153138	4153470
Marker7081	1.703	3768315	3768681
Marker6991	1.766	4196969	4197298
Marker7093	1.867	5118919	5119285
Marker6992	2.226	4892615	4892975
Marker7632	2.356	4941929	4942299
Marker12267	2.359	4704678	4705028
Marker15355	2.359	4734999	4735362
Marker7258	2.591	4180005	4180359
Marker7713	2.597	4565145	4565475
Marker5965	2.73	4579577	4579927
Marker13630	3.06	4573928	4574284
Marker13463	3.174	4568700	4569080
Marker13211	3.21	4599027	4599357
Marker7665	3.581	4466955	4467302
Marker15533	3.611	4122057	4122389
Marker15157	3.73	4496668	4497015
Marker5424	3.757	4182223	4182574
Marker6767	4.155	5231496	5231805
Marker7586	4.438	5222597	5222931
Marker7433	4.495	8166256	8166602
Marker6198	4.564	9099810	9100179
Marker2755	4.581	7582528	7582881
Marker1258	4.674	7485327	7485666
Marker5207	4.714	7929410	7929756
Marker1628	4.722	7497870	7498245
Marker5647	4.731	8686296	8686649
Marker7674	4.824	8014802	8015187
Marker15454	5.121	7400709	7401049
Marker12278	5.373	8064219	8064557
Marker12103	5.851	8559863	8560193
Marker9900	6.33	9294279	9294620
Marker15472	6.843	7314601	7314945
Marker8428	7.161	7339744	7340082
Marker8240	7.897	8010960	8011311
Marker14366	8.442	8206321	8206673
Marker17397	8.456	8909664	8910009
Marker15029	8.809	8907832	8908210
Marker12768	11.732	5220204	5220550
Marker16070	11.924	4207879	4208231
Marker15647	11.971	7493480	7493805
Marker15537	12.194	3024516	3024849
Marker12580	12.266	3389182	3389529
Marker17209	12.357	7669260	7669637
Marker17368	12.499	7744759	7745105
Marker16900	12.701	7563295	7563653
Marker15461	12.927	4526589	4526966
Marker15738	13.123	7691867	7692245
Marker15696	13.419	18634162	18634532
Marker15873	13.433	5310718	5311049
Marker15385	13.831	8978848	8979210
Marker15144	14.34	4097751	4098089
Marker14890	14.535	4534006	4534390
Marker15435	14.9	12568661	12568994
Marker13232	15.292	4446274	4446580
Marker7867	15.951	10749932	10750256
Marker9400	16	10373951	10374315
Marker15749	16.776	10320514	10320851
Marker9335	16.899	10277213	10277594
Marker9247	16.906	8246393	8246769
Marker9201	17.239	9313856	9314250
Marker8859	18.241	4370980	4371331
Marker11013	18.63	4814051	4814425
Marker6494	19.426	1099141	1099480
Marker6382	19.819	4626670	4627033
Marker5988	20.064	8591277	8591642
Marker16897	20.147	5085652	5086022
Marker12388	20.668	4776974	4777330
Marker12779	21.393	4697063	4697391
Marker16541	21.837	9315767	9316119
Marker16696	21.908	9820686	9821025
Marker16782	22.154	9319282	9319617
Marker17282	22.623	11602276	11602601
Marker13275	23.032	5057439	5057786
Marker15989	23.341	3383374	3383730
Marker15764	23.607	13521832	13522160
Marker10719	24.451	15141660	15142012
Marker16766	25.013	12487985	12488370
Marker16507	25.857	15148540	15148866
Marker16376	26.107	12723310	12723650
Marker11803	26.672	13099975	13100312
Marker16156	26.69	12720415	12720784
Marker12565	27.525	14492746	14493086
Marker12852	27.592	12807059	12807432
Marker10444	28.567	12841044	12841384
Marker16886	29.07	15146802	15147130
Marker5691	29.635	16342923	16343257
Marker5251	29.686	15060560	15060895
Marker14724	30.454	12890678	12890999
Marker14106	30.82	14469869	14470216
Marker13220	31.462	14973749	14974089
Marker14769	32.214	15143929	15144281
Marker1882	32.545	16123023	16123379
Marker2270	32.594	16778233	16778608
Marker1884	32.694	14806858	14807210
Marker1701	32.931	14689854	14690213
Marker13597	32.988	14918909	14919271
Marker7425	33.034	14849402	14849753
Marker7467	33.348	14693072	14693422
Marker8431	33.4	12726089	12726435
Marker13660	33.416	12325778	12326100
Marker6839	33.478	12513516	12513882
Marker7583	33.86	12052098	12052451
Marker1151	34.078	12503549	12503915
Marker7584	34.236	12307501	12307838
Marker2075	34.463	12692245	12692603
Marker4426	34.669	12760315	12760647
Marker2938	34.921	11839242	11839584
Marker2615	35.047	12123189	12123564
Marker13601	35.508	11848209	11848576
Marker13732	35.659	10715770	10716123
Marker13734	36.53	10715193	10715548
Marker4601	36.572	10821214	10821588
Marker8392	37.193	10152873	10153220
Marker13780	37.319	10294539	10294877
Marker15954	37.878	10214922	10215258
Marker4725	38.259	8561113	8561481
Marker3853	38.92	9824437	9824779
Marker2660	39.336	9584473	9584826
Marker4287	39.582	9030607	9030968
Marker16286	39.882	9589742	9590104
Marker16318	40.316	9537622	9538003
Marker15914	40.495	9677422	9677756
Marker10974	42.278	11281494	11281844
Marker11475	42.532	10716282	10716637
Marker9747	43.028	10718125	10718514
Marker11449	43.164	11362293	11362635
Marker12569	44.078	8074224	8074603
Marker12379	44.301	4060057	4060390
Marker12272	44.949	3382230	3382589
Marker11962	45.328	2638847	2639177
Marker12338	45.744	3171347	3171703
Marker12231	45.78	3335343	3335736
Marker10353	46.042	7745109	7745437
Marker14284	47.291	8817995	8818342
Marker12380	47.311	8007097	8007436
Marker17032	47.526	4180584	4180909
Marker8726	48.981	5235116	5235485
Marker9110	49.162	4882672	4882983
Marker15732	49.556	4057663	4057986
Marker9377	50.424	2020507	2020870
Marker9145	50.962	4444800	4445126
Marker15180	51.819	20257811	20258134
Marker6287	52.837	3566128	3566476
Marker17124	54.208	3509903	3510244
Marker8422	54.822	3249217	3249602
Marker9850	55.437	9616004	9616322
Marker17182	55.929	2761661	2762000
Marker14974	56.416	3335009	3335339
Marker15442	56.937	4815632	4815976
Marker16362	57.019	3149905	3150261
Marker15221	57.738	3679894	3680220
Marker16856	59.148	3881584	3881932
Marker14370	59.416	4052726	4053055
Marker13687	60.904	2132709	2133096
Marker10934	61.559	4138548	4138875
Marker10368	62.245	3471089	3471442
Marker12343	62.261	1382947	1383292
Marker13749	62.511	4059362	4059704
Marker14229	62.874	1089357	1089690
Marker11058	63.598	1272737	1273099
Marker15177	64.355	5862219	5862539
Marker14908	64.834	1433920	1434283
Marker10949	65.924	1856698	1857019
Marker10448	67.347	1063164	1063517
Marker8385	68.012	768399	768755
Marker8099	69.841	5727739	5728059
Marker10206	70.362	1273231	1273577
Marker10885	70.403	8052739	8053077
Marker17322	71.069	9554049	9554419
Marker17261	73.326	19566216	19566568
Marker14220	75.461	13937456	13937814
Marker14748	75.599	13934878	13935239
Marker14973	75.741	13972122	13972474
Marker13745	76.243	4637840	4638177
Marker11704	76.931	16034320	16034702
Marker10127	77.653	19901057	19901417
Marker12691	77.682	19782499	19782867
Marker16707	78.434	20531699	20532062
Marker11348	78.62	20493932	20494244
Marker12311	78.864	21943786	21944122
Marker16506	79.01	20174935	20175259
Marker10615	79.235	19604221	19604597
Marker10704	79.874	19829802	19830183
Marker15754	80.415	20101432	20101787
Marker12005	80.959	19146504	19146870
Marker17194	81.509	19480666	19481009
Marker12037	81.628	19782940	19783282
Marker14723	81.737	19560157	19560515
Marker14268	81.926	19344326	19344679
Marker16664	82.773	19806009	19806380
Marker12627	83.036	17908475	17908797
Marker14095	83.462	13044685	13045052
Marker9561	83.564	14624736	14625066
Marker16935	83.63	16609763	16610146
Marker9667	83.955	16766126	16766481
Marker9642	84.108	16092140	16092525
Marker14096	84.583	7297032	7297356
Marker14279	84.584	15122503	15122878
Marker16640	85.255	20892294	20892625
Marker11446	86.214	21911268	21911635
Marker17011	86.393	20006251	20006601
Marker13575	87.333	20837591	20837980
Marker13385	87.48	22094357	22094684
Marker12710	87.541	20265049	20265410
Marker17014	88.024	20923011	20923384
Marker13014	89.87	19801754	19802083
Marker8895	89.876	21152512	21152875
Marker9427	90.198	21278834	21279178
Marker9254	90.324	14647808	14648190
Marker7971	91.202	16110504	16110868
Marker7850	91.65	17671653	17672039
Marker13723	92.986	18370173	18370524
Marker16907	93.212	17910046	17910407
Marker4920	93.444	17903134	17903487
Marker5077	94.086	19439431	19439805
Marker8753	94.392	19380126	19380463
Marker7854	95.495	19564229	19564580
Marker7896	95.931	21086472	21086845
Marker2399	98.415	21279182	21279533
Marker3103	99.173	20805206	20805560
Marker2479	99.727	19802848	19803178
Marker3329	100.113	19386978	19387308
Marker4766	102.284	20184451	20184794
Marker1596	103.01	19885787	19886145
Marker7517	107.837	20856457	20856807
Marker2161	111.71	5068344	5068697
Marker6540	115.452	6558296	6558662
Marker1081	118.9	6351763	6352126
Marker2664	121.168	6822290	6822651
Marker3443	121.299	6742905	6743253
Marker8307	123.084	6462044	6462403
Marker11502	124.049	6654329	6654683
Marker10958	124.099	6459780	6460099
Marker11195	124.322	6602850	6603203
Marker9644	125.459	6959009	6959333
Marker16289	125.974	6802140	6802480
Marker15808	127.088	7140223	7140561
Marker15983	127.773	6228708	6229078
Marker7742	127.996	6824796	6825188
Marker7798	128.437	6149273	6149633
Marker17068	128.71	6749688	6750003
Marker8581	128.857	6835490	6835837
Marker9593	129.467	6744727	6745058
Marker9939	131.197	6550462	6550790

## Sheet: LG3
Detailed SNP marker information for each of the seven linkage groups
marker name	map locations（CM）	chromosome locations（bp）
Marker6463	0	18164745	18165116
Marker5345	0.148	18164400	18164741
Marker2371	0.767	9323330	9323689
Marker15928	2.03	18021354	18021676
Marker17081	4.092	9319762	9320094
Marker7032	7.746	16262394	16262751
Marker7224	17.734	11291694	11292050
Marker7432	25.544	18022538	18022912
Marker7893	26.004	18078487	18078832
Marker7836	26.286	22482311	22482654
Marker7463	26.498	18157018	18157358
Marker7718	27.508	15027713	15028048
Marker16453	28.476	17974705	17975082
Marker16414	33.951	9312845	9313196
Marker16720	36.96	16496448	16496835
Marker4131	37.318	18051969	18052348
Marker3893	38.253	16673053	16673427
Marker3962	41.522	16311861	16312215
Marker9118	44.064	9344227	9344577
Marker12881	45.94	18064169	18064515
Marker14171	47.724	18008356	18008737
Marker14315	48.492	1253310	1253658
Marker15216	49.652	695146	695521
Marker15382	53.277	1041015	1041358
Marker14745	53.512	1243520	1243857
Marker12816	54.04	2104085	2104450
Marker9111	56.512	2270874	2271217
Marker13355	57.188	802883	803209
Marker11549	57.488	1713434	1713796
Marker6502	59.214	2643068	2643438
Marker13871	59.898	1708370	1708749
Marker14348	62.756	948983	949337
Marker16237	63.032	1011213	1011548
Marker6250	63.958	785515	785882
Marker8227	64.002	1031025	1031371
Marker3698	64.222	1033125	1033473
Marker2714	64.249	853439	853781
Marker3522	64.454	912486	912845
Marker12630	66.591	1153035	1153388
Marker17265	67.256	1250775	1251125
Marker17258	67.907	2216103	2216443
Marker10564	68.691	1898662	1899024
Marker17323	70.244	1563491	1563841
Marker13092	72.579	2104907	2105241
Marker12908	73.076	2726810	2727145
Marker15598	73.666	5060924	5061280
Marker9949	74.326	6121220	6121545
Marker16801	74.533	2254029	2254365
Marker9702	74.822	4301428	4301754
Marker8816	75.801	2710491	2710831
Marker12155	76.133	2115970	2116341
Marker9713	76.18	5125794	5126117
Marker9885	76.297	2263054	2263436
Marker12279	77.578	4122280	4122609
Marker12113	77.739	3998126	3998456
Marker12043	78.353	3357790	3358140
Marker10480	78.58	3392062	3392405
Marker10492	78.716	2628763	2629112
Marker10215	78.82	2984642	2984975
Marker10153	79.142	2604460	2604835
Marker10121	79.356	3546287	3546649
Marker14728	81.921	5348028	5348408
Marker11619	82.666	4112488	4112808
Marker11873	83.11	6107683	6108046
Marker11884	83.186	8449506	8449896
Marker11968	83.828	6400622	6400985
Marker10766	84.065	6528352	6528692
Marker14131	84.142	6897887	6898264
Marker14199	85.006	6891926	6892263
Marker13051	85.214	10145639	10146005
Marker7088	86	10125173	10125524
Marker7029	86.728	9614418	9614795
Marker16872	86.866	9626948	9627259
Marker15335	86.884	7054519	7054847
Marker15353	87.113	3523497	3523849
Marker15692	87.163	2292449	2292817
Marker7134	88.971	5303375	5303703
Marker6266	89.421	5210537	5210884
Marker11134	89.999	5093115	5093477
Marker11039	90.198	3995684	3996039
Marker10872	90.481	5206682	5207042
Marker16555	91.113	3349405	3349745
Marker17312	91.539	4946621	4946977
Marker13515	91.934	2582528	2582876
Marker9770	93.149	21878028	21878360
Marker9498	93.579	14932403	14932748
Marker13758	93.759	13813398	13813721
Marker12855	94.383	7943294	7943678
Marker11942	95.265	7709166	7709545
Marker14451	95.617	7503825	7504199
Marker13358	96.112	4890358	4890678
Marker16370	96.222	7055391	7055718
Marker13173	96.515	6680405	6680743
Marker2356	96.944	7235909	7236268
Marker1507	97.094	8213219	8213585
Marker2206	97.115	9208614	9208964
Marker4917	97.14	9083664	9084023
Marker5755	97.336	6667596	6667940
Marker5307	97.482	6333908	6334256
Marker4532	97.499	6498127	6498485
Marker7749	97.641	6513603	6513959
Marker8000	97.671	6398250	6398618
Marker16165	97.73	6902711	6903078
Marker16003	97.83	7062292	7062664
Marker6948	98.061	6169043	6169404
Marker15516	98.328	7057686	7058030
Marker8832	98.732	6669379	6669734
Marker8406	98.832	9295812	9296149
Marker13491	98.995	6914258	6914629
Marker13988	99.178	6561071	6561415
Marker10843	99.379	6512948	6513307
Marker9347	99.533	5024599	5024963
Marker9458	99.664	7927951	7928328
Marker11319	99.865	6518373	6518719
Marker15087	101.97	6998454	6998816
Marker12518	102.263	7067049	7067390
Marker12377	102.765	1726895	1727214
Marker10283	103.978	9961176	9961564
Marker12840	104.012	14857638	14857896
Marker10829	104.087	9209085	9209450
Marker10851	104.989	34006294	34006664
Marker9002	105.061	13965253	13965614
Marker8854	105.326	11884388	11884737
Marker10417	106.387	11224181	11224547
Marker10400	107.523	13299206	13299550
Marker10906	107.955	12375966	12376323
Marker8709	108.065	11768097	11768451
Marker11169	108.391	13444148	13444532
Marker11499	109.009	13864701	13865063
Marker10608	109.192	11216936	11217271
Marker14797	109.389	14897425	14897770
Marker14358	109.568	14909855	14910194
Marker16890	109.785	11569035	11569372
Marker10986	110.04	10157328	10157691
Marker10874	111.101	11434320	11434652
Marker12354	111.961	14737222	14737592
Marker5284	112.806	15186652	15187012
Marker11802	112.939	15404060	15404432
Marker13416	113.094	15537885	15538247
Marker11548	113.492	11859748	11860098
Marker7681	113.563	10843978	10844316
Marker9678	114.322	14916078	14916427
Marker16118	114.55	11254612	11254952
Marker16023	114.775	12375564	12375914
Marker7424	115.211	12305678	12306041
Marker7281	115.286	12082352	12082708
Marker7916	115.53	12247369	12247720
Marker5551	115.793	10931859	10932193
Marker4727	115.985	11495895	11496245
Marker2814	116.048	12099965	12100316
Marker3485	116.1	11193138	11193483
Marker4140	116.269	11954944	11955279
Marker6431	116.64	12118657	12119007
Marker6833	116.864	12336796	12337151
Marker17131	117.104	15209235	15209564
Marker5909	117.122	13641087	13641419
Marker8002	117.538	13687091	13687431
Marker356	117.751	15488761	15489145
Marker4136	117.945	14942544	14942916
Marker6875	118.169	15407153	15407496
Marker6467	118.271	15172911	15173268
Marker1366	118.288	15183992	15184297
Marker1988	118.344	15172307	15172663
Marker6573	118.352	15434560	15434922
Marker14870	118.621	14942920	14943266
Marker10119	118.877	15193960	15194301
Marker9209	118.975	14878521	14878867
Marker16753	119.027	15011377	15011722
Marker16967	119.138	15422951	15423288
Marker12557	119.519	15572484	15572838
Marker10793	119.813	14959347	14959695
Marker12049	119.938	15603247	15603587
Marker10817	120.099	14946509	14946847
Marker11094	120.109	14736367	14736747
Marker15337	120.814	13829542	13829876
Marker10789	121.495	13824008	13824355
Marker17007	122.238	11830900	11831226
Marker15185	122.275	11879636	11880001
Marker12216	123.082	12174694	12175036
Marker16932	123.34	11466297	11466605
Marker9371	124.514	11887878	11888223
Marker15279	124.914	12263412	12263780
Marker17142	126.611	12142847	12143197
Marker16603	127.888	12582764	12583063
Marker15082	128.184	15520121	15520441
Marker15270	128.631	14957736	14958057
Marker11332	129.707	9565048	9565370
Marker15351	131.031	19439008	19439392
Marker13212	132.408	15925545	15925899
Marker13256	133.477	22536132	22536503
Marker16192	134.832	22644263	22644613
Marker14080	134.848	22328839	22329189
Marker17152	136.411	22543664	22544010
Marker16200	137.03	21844217	21844567
Marker5482	137.032	21380561	21380920
Marker5894	137.068	21754894	21755256
Marker3764	137.122	21508971	21509313
Marker1713	137.157	21373064	21373423
Marker5638	137.375	20951173	20951534
Marker14771	137.75	17158916	17159259
Marker3693	138.111	17528081	17528440
Marker4078	138.518	17089670	17090049
Marker13560	138.694	20547723	20548067
Marker10798	138.699	17144993	17145378
Marker8641	138.782	17595665	17596041
Marker6245	138.901	17586634	17586970
Marker6774	138.929	17172683	17173047
Marker6415	138.946	21867799	21868144
Marker6294	139.092	17634176	17634522
Marker6318	139.15	17617946	17618294
Marker16314	139.29	17515691	17516033
Marker15980	139.306	19892683	19893031
Marker13933	139.378	19887713	19888060
Marker1443	139.506	19672487	19672820
Marker3073	139.605	19446511	19446862
Marker1704	139.706	16367668	16368026
Marker470	139.847	19411291	19411652
Marker15612	139.871	19439396	19439746
Marker16811	140.424	19403174	19403548
Marker10822	140.698	19443500	19443883
Marker11570	141.049	17613918	17614310
Marker11801	141.128	21360201	21360563
Marker11699	141.518	20003508	20003837
Marker11983	142.007	21278967	21279347
Marker10673	142.371	17097911	17098251
Marker10668	142.614	21064786	21065150
Marker16172	142.881	17551842	17552225
Marker10696	143.096	17401191	17401556
Marker14911	143.238	19901189	19901536
Marker12851	143.513	17143819	17144182
Marker16340	143.771	17425541	17425900
Marker12219	143.781	19983845	19984177
Marker17408	144.034	22703067	22703442
Marker16005	144.333	22330656	22331040
Marker15871	145.22	17325807	17326176
Marker15702	145.227	17357203	17357564
Marker13851	145.293	19407772	19408155
Marker15464	145.295	17298592	17298940
Marker14190	145.448	19885051	19885404
Marker11345	145.895	17411960	17412324
Marker12129	146.508	17593496	17593849
Marker17212	146.824	17143225	17143546
Marker15161	147.943	23520975	23521329
Marker12387	148.05	21599571	21599927
Marker13066	148.277	22329638	22329983
Marker14834	148.343	22352136	22352502
Marker8884	148.35	22055556	22055879
Marker16064	148.903	22655605	22655965
Marker11014	149.026	24323044	24323405
Marker17179	150.451	22589792	22590142
Marker8299	150.71	23088062	23088402
Marker17206	150.791	23340948	23341319
Marker7219	150.995	23766432	23766790
Marker7236	151.067	23599346	23599689
Marker5302	151.341	22876486	22876867
Marker7015	151.502	22359186	22359533
Marker3411	151.56	22798451	22798815
Marker3883	151.704	22010585	22010938
Marker3989	151.814	22004784	22005137
Marker6236	151.995	22368542	22368884
Marker14961	153.234	25301598	25301936
Marker12274	153.462	24452975	24453334
Marker10255	154.127	23827641	23827984
Marker10160	155.01	23708264	23708627
Marker11651	155.397	23354041	23354390
Marker1137	155.888	24304650	24305013
Marker2482	157.086	25337177	25337554
Marker1225	157.265	29087982	29088324
Marker17039	158.909	27085747	27086072
Marker7318	159.223	28578282	28578624
Marker4397	159.634	26490452	26490799
Marker7834	160.105	29091688	29092042
Marker16501	160.821	26995675	26996013
Marker11460	160.96	26603972	26604304
Marker13208	161.094	26534524	26534855
Marker13398	161.362	26983870	26984258
Marker8752	161.608	26638351	26638687
Marker14811	161.99	26477676	26478004
Marker13610	162.749	26759015	26759350
Marker11492	162.778	25069656	25069997
Marker13129	162.859	24531957	24532346
Marker9104	163.022	24884334	24884699
Marker7890	163.325	23836607	23836937
Marker9423	163.589	24792169	24792524
Marker17053	163.632	24429983	24430327
Marker13535	164.4	24578773	24579116
Marker16482	164.665	30987037	30987415
Marker13970	164.761	23964518	23964895
Marker10462	165.478	26796450	26796834
Marker10584	165.918	26491069	26491423
Marker9349	166.241	26522317	26522655
Marker13026	166.6	25933255	25933613
Marker9474	166.789	24003746	24004082
Marker14793	167.458	27161031	27161381
Marker13505	168.168	28409859	28410165
Marker12264	168.842	33974416	33974742
Marker12209	169.303	30583349	30583719
Marker16977	169.588	32412789	32413135
Marker9228	169.703	30615076	30615424
Marker9165	170.213	31936193	31936538
Marker12111	170.389	29357035	29357398
Marker13584	170.624	31855743	31856070
Marker12681	170.7	29581492	29581815
Marker14686	171.08	30030818	30031167
Marker14678	171.321	30577809	30578169
Marker15232	171.648	29790926	29791255
Marker15393	171.752	32052944	32053301
Marker15677	172.969	29343143	29343463
Marker13797	173.251	28989969	28990310
Marker15044	173.412	28629880	28630233
Marker15046	173.526	30361784	30362117
Marker8938	173.601	29303914	29304265
Marker11301	174.207	29610873	29611248
Marker11100	174.292	29559195	29559567
Marker8777	175.259	31380201	31380577
Marker10108	175.806	32060873	32061228
Marker10216	176.475	33483299	33483682
Marker12654	177.957	33882461	33882795
Marker12469	178.865	32489212	32489558
Marker8327	179.809	32323543	32323887
Marker7992	180.286	33984335	33984699
Marker13340	180.813	32062000	32062380
Marker13369	181.333	33399276	33399632
Marker13585	181.403	34005498	34005855
Marker13756	181.438	33883914	33884263
Marker9356	181.793	33807917	33808245
Marker10126	182.081	33490728	33491062
Marker9848	182.191	32105368	32105708
Marker9838	182.822	29960864	29961224
Marker7988	183.838	30043895	30044240
Marker16682	184.018	29977295	29977629
Marker10606	184.773	30585111	30585474
Marker11696	184.904	30514146	30514484
Marker12003	184.931	33535951	33536291
Marker11853	184.996	31490913	31491293
Marker17235	186.298	31907744	31908128
Marker5949	186.664	33522144	33522527
Marker16069	189.585	29912577	29912922
Marker16345	189.784	30704813	30705159
Marker4731	189.825	31449211	31449598
Marker894	191.454	31928000	31928351
Marker3769	192.251	32474336	32474683
Marker3848	192.747	30574129	30574491
Marker7314	193.648	29890078	29890443

## Sheet: LG4
Detailed SNP marker information for each of the seven linkage
marker name	map locations（CM）	chromosome locations（bp）
Marker16031	0	8659736	8660062
Marker15824	0.055	8582728	8583063
Marker15431	0.084	16260273	16260388
Marker9753	0.449	2012977	2013352
Marker5197	1.095	1912004	1912368
Marker6413	1.551	1725595	1725943
Marker6361	1.754	2113624	2113984
Marker5054	1.813	2059497	2059850
Marker5622	2.37	1536224	1536599
Marker6807	2.741	8652008	8652363
Marker5086	2.881	7963483	7963835
Marker5007	3.528	1081230	1081596
Marker7181	5.931	225608	225963
Marker12038	6.148	1195607	1195985
Marker12544	7.328	451470	451847
Marker12431	7.841	2006780	2007162
Marker11867	8.435	886310	886647
Marker9615	10.939	5476704	5477070
Marker8815	11.028	8664509	8664843
Marker9131	11.9	10703408	10703765
Marker11041	13.246	10768104	10768469
Marker11418	13.717	2253656	2254013
Marker6027	14.194	2241796	2242144
Marker9971	17.375	4085952	4086322
Marker10054	17.553	3597946	3598298
Marker10173	20.124	3905263	3905629
Marker10570	20.169	3683727	3684037
Marker12172	21.883	3588934	3589285
Marker9750	22.219	5197739	5198119
Marker16072	22.238	2697583	2697932
Marker11361	23.389	5268454	5268825
Marker10759	26.67	11144983	11145312
Marker17049	27.908	12525527	12525871
Marker17236	30.19	13318312	13323733
Marker17175	31.063	19797237	19797616
Marker17238	34.319	15803852	15804203
Marker17273	35.081	18206526	18206886
Marker9845	35.682	21034603	21034924
Marker5116	35.75	16176339	16176731
Marker13485	37.786	5364283	5364620
Marker13390	38.082	12765181	12765509
Marker13700	40.504	13323737	13324097
Marker13735	43.166	2009854	2010242
Marker14045	43.782	2025205	2025544
Marker13712	46.32	3913223	3913561
Marker10893	49.251	3817606	3817964
Marker16957	49.774	4088852	4089201
Marker17234	50.199	3633879	3634231
Marker16729	50.766	2239219	2239584
Marker11513	51.825	6802500	6802822
Marker14624	52.136	9115594	9115946
Marker14819	52.155	2709360	2709698
Marker16355	52.431	5363061	5363402
Marker14891	53.108	4491978	4492350
Marker14888	53.488	1611050	1611415
Marker14520	54.633	9575388	9575746
Marker14876	55.629	6413868	6414193
Marker11689	55.65	11224564	11224952
Marker17109	56.472	11201172	11201524
Marker16301	57.19	10138116	10138441
Marker16560	57.294	11344399	11344737
Marker14994	57.355	9655182	9655496
Marker16966	59.622	9972054	9972432
Marker15168	60.116	11314571	11314892
Marker11067	60.844	9631602	9631938
Marker10869	63.195	11199677	11200016
Marker9055	64.491	12560149	12560531
Marker8362	64.564	11463881	11464254
Marker11207	65.372	12243747	12244075
Marker13316	65.379	11268778	11269134
Marker11200	65.592	11216485	11216845
Marker9789	65.805	11202466	11202798
Marker14494	65.858	10409228	10409584
Marker9634	65.932	10941882	10942214
Marker10994	66.169	10460513	10460840
Marker9481	66.242	10117521	10117843
Marker8749	66.341	10087993	10088342
Marker4417	66.458	9876262	9876602
Marker5718	66.999	10443426	10443761
Marker6158	67.356	10672927	10673268
Marker577	67.615	11154315	11154668
Marker3624	68.353	11193426	11193758
Marker6933	68.476	11841922	11842272
Marker12326	68.897	11848665	11848995
Marker10094	70.505	13322453	13322814
Marker4384	70.55	14007409	14007777
Marker14299	70.653	12747685	12748025
Marker14699	70.73	12712317	12712687
Marker1934	70.739	12728419	12728793
Marker5959	70.785	12551457	12551778
Marker2518	70.808	13130439	13130819
Marker13029	70.867	12572650	12573002
Marker3953	70.941	12269272	12269626
Marker6258	70.941	12387349	12387728
Marker1949	70.941	12526996	12527328
Marker3659	70.941	12538187	12538549
Marker7121	70.941	12540801	12541171
Marker2937	70.941	12602433	12602811
Marker591	70.941	12700325	12700695
Marker3217	70.979	12714275	12714620
Marker8465	71.221	13134878	13135252
Marker8047	71.336	12560703	12561064
Marker7541	71.397	12622879	12623248
Marker2527	71.531	12725415	12725773
Marker3603	71.553	12545882	12546225
Marker15253	72.311	13294678	13295006
Marker14964	72.878	13514327	13514682
Marker10308	74.13	10996845	10997204
Marker10024	75.039	12561883	12562266
Marker15994	75.465	12498422	12498764
Marker16799	75.492	10941516	10941878
Marker14077	76.248	12605896	12606260
Marker9835	76.282	16030519	16030851
Marker9882	76.403	18702441	18702814
Marker14502	76.586	13997394	13997750
Marker13659	76.764	15213949	15214295
Marker13631	76.954	18537255	18537584
Marker9636	77.406	18328425	18328802
Marker15786	77.646	13985126	13985513
Marker10618	77.817	17381011	17381344
Marker8185	77.914	19983304	19983694
Marker15953	77.932	17382037	17382373
Marker15799	78.007	11280569	11280938
Marker10709	78.245	18040282	18040652
Marker14401	78.552	18039902	18040278
Marker13257	78.783	16642754	16643133
Marker14204	78.891	13140518	13140887
Marker13285	78.958	12523283	12523613
Marker13789	79.4	16835913	16836271
Marker13757	79.462	10962532	10962871
Marker15908	79.669	17597358	17597708
Marker15584	80.037	19951863	19952237
Marker10594	80.044	19069244	19069564
Marker16139	80.622	19853126	19853508
Marker10640	81.381	15835054	15835415
Marker10740	81.45	15257509	15257871
Marker10256	81.97	16103844	16104201
Marker11587	82.519	16830974	16831353
Marker12127	83.046	16673311	16673641
Marker12363	83.157	20593968	20594323
Marker16154	83.766	12742395	12742714
Marker16505	84.498	21293999	21294359
Marker16494	84.886	21033666	21033995
Marker12076	85.245	18487229	18487586
Marker11994	85.877	18933657	18934018
Marker15549	85.898	16392490	16392845
Marker15637	86.166	15899272	15899623
Marker12269	86.312	15773548	15773892
Marker14967	86.575	16146006	16146334
Marker10685	86.612	15787280	15787621
Marker6355	87.322	16377616	16377982
Marker13364	87.476	16072743	16073112
Marker13474	87.765	16074256	16074616
Marker2723	87.98	16088766	16089111
Marker2624	88.044	15771645	15771986
Marker4445	88.07	16088321	16088675
Marker10828	88.102	19826352	19826592
Marker12705	88.467	17086326	17086648
Marker11985	88.739	19844990	19845341
Marker13715	88.979	16018640	16018989
Marker12785	90.323	17495430	17495804
Marker10969	90.341	16860722	16861051
Marker14386	90.345	16914679	16915014
Marker14399	90.427	16698332	16698699
Marker11535	91.804	18082982	18083309
Marker15352	92.141	18201995	18202360
Marker15660	92.39	20280187	20280536
Marker15471	92.718	21041221	21041548
Marker15519	93.449	14287862	14288199
Marker14969	93.623	21912287	21912608
Marker11498	94.071	21883879	21884234
Marker11568	94.122	15010789	15011105
Marker14983	94.518	21288103	21288464
Marker3941	95.161	21432054	21432425
Marker4275	95.595	20890565	20890928
Marker4463	95.599	20774361	20774707
Marker5014	95.605	21290412	21290775
Marker5020	95.689	18954155	18954519
Marker4947	96.462	16643964	16644330
Marker4308	96.604	16833312	16833670
Marker6783	96.889	17369014	17369386
Marker5802	97.533	17454806	17455163
Marker6640	98.181	16637835	16638197
Marker7045	98.285	18199468	18199811
Marker8395	98.975	18080943	18081299
Marker8748	100.012	14739279	14739647
Marker8474	100.153	15011148	15011530
Marker8824	100.45	20216127	20216473
Marker8757	100.519	12101341	12101697
Marker8888	101.184	16090921	16091279
Marker7534	101.244	20046383	20046755
Marker7638	101.458	20875320	20875697
Marker9924	101.468	18328087	18328421
Marker1554	102.72	21805488	21805850
Marker1674	102.968	20041889	20042261
Marker6054	104.052	18951502	18951847
Marker2570	104.052	18994204	18994545
Marker3175	104.117	18993308	18993662
Marker6006	104.885	21321964	21322325

## Sheet: LG5
Detailed SNP marker information for each of the seven linkage
marker name	map locations（CM）	chromosome locations（bp）
Marker16220	0	18547637	18547977
Marker9107	1.449	19190461	19190793
Marker14391	1.598	19769010	19769358
Marker9351	2.193	19299734	19300094
Marker8443	4.546	19763763	19764111
Marker10437	5.114	19232264	19232598
Marker14800	5.417	19459653	19459991
Marker10066	7.58	19855359	19855735
Marker10435	9.178	19673957	19674278
Marker10846	10.379	19554322	19554640
Marker10967	10.441	910650	910983
Marker16298	11.303	607119	607430
Marker16297	14.731	7155978	7156326
Marker10813	15.144	6420476	6420822
Marker11215	16.526	145231	145555
Marker8244	18.768	1269133	1269458
Marker13599	19.507	113624	113955
Marker11740	20.019	16917475	16917800
Marker10225	20.834	151081	151410
Marker12095	21.728	18548717	18549047
Marker15402	23.404	16003570	16003920
Marker7355	23.605	18652442	18652817
Marker3566	25.583	19485335	19485679
Marker3006	27.464	19856529	19856882
Marker4845	29.607	19674757	19675137
Marker1777	29.961	19564719	19565066
Marker5517	30.188	19773643	19773994
Marker6416	30.784	19758742	19759081
Marker5864	31.703	18545829	18546202
Marker6691	32.225	16006234	16006601
Marker9229	33.1	18542187	18542534
Marker9139	34.343	179267	179605
Marker3110	34.421	597760	598116
Marker6634	34.427	101443	101800
Marker4946	34.731	174017	174358
Marker14997	35.375	308234	308591
Marker12749	35.486	17278576	17278952
Marker12774	36.009	17074832	17075163
Marker4652	36.032	3589226	3589583
Marker2667	36.867	4368793	4369145
Marker1296	37.089	4375593	4375949
Marker2740	37.138	2865201	2865582
Marker6641	37.599	2865971	2866306
Marker891	37.949	1949463	1949821
Marker4303	38.736	1917333	1917690
Marker8101	39.155	2064698	2065038
Marker8400	40.123	1796623	1796983
Marker10788	41.085	2823705	2824037
Marker16602	42.169	2048792	2049132
Marker10819	42.659	1971725	1972110
Marker10690	43.15	3220364	3220701
Marker10614	43.305	17429247	17429614
Marker13546	43.51	17338348	17338693
Marker13929	43.574	160593	160935
Marker14086	44.062	1804596	1806452
Marker16701	45.134	2068989	2069320
Marker16961	45.588	2990681	2991059
Marker17351	45.725	11693248	11693614
Marker17268	46.007	11755119	11755509
Marker12990	46.631	5492005	5492377
Marker12974	47.177	8863111	8863447
Marker12829	47.407	2128641	2128968
Marker14719	47.892	17680413	17680786
Marker14521	48.943	8873664	8874037
Marker9987	49.262	8079221	8079567
Marker15022	49.559	8723272	8723646
Marker12287	49.818	8215116	8215455
Marker14516	50.135	8161938	8162293
Marker14744	50.57	10999576	10999908
Marker342	50.892	17897744	17898097
Marker4919	51.276	10396184	10396548
Marker7818	51.405	11646114	11646459
Marker5951	51.518	11202447	11202793
Marker2253	51.86	11206697	11207048
Marker3291	51.99	10991808	10992161
Marker7789	52.168	18176576	18176929
Marker2875	52.491	9892096	9892433
Marker1585	52.636	9679080	9679436
Marker17093	53.113	8740940	8741284
Marker13952	53.274	7842971	7843309
Marker13902	53.471	8777643	8778019
Marker5481	53.766	8226231	8226615
Marker9336	54.67	8846912	8847279
Marker9494	54.94	8219821	8220206
Marker11021	55.526	8104898	8105249
Marker14314	55.843	7787063	7787421
Marker11889	56.416	1474649	1474995
Marker10966	56.663	8741703	8742035
Marker10146	57.023	1729401	1729738
Marker10694	57.109	14022649	14022969
Marker10261	57.22	9712925	9713263
Marker4706	57.27	4398604	4398960
Marker7956	57.289	17101226	17101602
Marker17166	57.315	4334604	4334966
Marker13109	57.44	2030015	2030381
Marker13200	57.596	2009432	2009791
Marker14892	57.746	2024366	2024694
Marker5748	58.143	2973791	2974175
Marker16010	59.249	17982777	17983127
Marker10110	59.513	10445405	10445744
Marker10068	59.716	10546655	10546996
Marker12619	59.716	11658329	11658698
Marker13337	59.998	11756219	11756733
Marker11465	60.404	10974723	10975059
Marker11976	60.446	11469782	11470161
Marker15656	60.521	1901806	1902155
Marker16120	60.745	6497729	6498051
Marker17151	60.972	27759217	27759583
Marker17382	62.445	23733328	23733666
Marker16912	62.653	25851340	25851659
Marker15083	62.892	12097929	12098292
Marker14996	62.9	13287122	13287448
Marker6333	63.271	17464857	17465227
Marker12434	63.753	4511464	4511827
Marker12670	63.816	11461136	11461461
Marker14508	63.989	11121463	11121851
Marker16818	64.16	17922961	17923345
Marker5861	64.264	17947624	17947951
Marker10803	64.829	5665162	5665489
Marker10735	65.423	7200278	7200650
Marker17138	65.664	13772483	13772820
Marker14394	66.205	6610160	6610527
Marker15907	66.314	14940622	14940959
Marker7386	66.746	6313722	6314066
Marker16028	67.182	5859157	5859514
Marker15468	67.209	6698143	6698459
Marker15875	67.815	7199326	7199663
Marker6874	68.298	14015927	14016297
Marker2908	68.491	13544972	13545318
Marker14684	69.185	7192540	7192894
Marker8677	69.947	13581518	13581838
Marker8040	70.265	6323348	6323701
Marker8977	70.541	7156916	7157281
Marker6384	70.693	14918430	14918772
Marker9716	70.75	14020250	14020580
Marker3364	70.842	13983278	13983610
Marker1251	70.97	6849908	6850282
Marker5103	71.066	6658046	6658387
Marker5444	71.212	13577646	13577986
Marker3772	71.309	13652484	13652831
Marker16618	71.351	5553452	5553803
Marker711	71.398	6086595	6086962
Marker16487	71.492	5810210	5810586
Marker12439	71.778	5455815	5456186
Marker10507	72.248	11980616	11980960
Marker10285	72.427	12545684	12546036
Marker16771	72.586	14487698	14488073
Marker14355	72.855	13125217	13125553
Marker14067	73.751	12230192	12230515
Marker15469	74.332	11844631	11844958
Marker12341	74.399	12706371	12706700
Marker13319	74.651	13075309	13075676
Marker6729	75.025	12921559	12921888
Marker7482	75.125	13085064	13085380
Marker7848	75.132	13298793	13299139
Marker8684	75.342	12497104	12497443
Marker9627	75.529	12495823	12496165
Marker7734	75.568	12218429	12218794
Marker1648	75.677	13252878	13253211
Marker585	75.74	13155545	13155890
Marker2157	75.937	12880966	12881330
Marker9188	75.992	11871606	11871944
Marker5068	76.053	12546575	12546953
Marker11078	76.5	12112795	12113126
Marker11249	76.518	13090452	13090815
Marker9230	77.142	15111150	15111503
Marker9928	77.265	6543302	6543639
Marker9946	77.97	6325778	6326159
Marker13558	78.089	14023173	14023511
Marker11364	78.907	5957750	5958084
Marker16760	78.963	21899836	21900178
Marker10172	78.968	22687072	22687441
Marker10240	79.063	5062943	5063327
Marker15293	80.014	17776796	17777158
Marker15575	80.103	6084945	6085268
Marker15579	80.432	5703612	5703956
Marker15246	81.048	6871398	6871731
Marker13278	81.534	6902283	6902597
Marker12238	82.806	6558779	6559131
Marker13239	82.933	6836729	6837093
Marker14338	83.791	6958710	6959041
Marker14180	84.215	19033310	19033658
Marker17360	84.715	13984964	13985326
Marker6394	85.937	10074450	10074833
Marker2082	86.795	10139338	10139692
Marker16392	87.584	10130975	10131310
Marker14694	88.017	21330115	21330447
Marker12028	88.244	8625981	8626325
Marker11597	89.511	21347008	21347347
Marker8855	93.866	22176253	22176578
Marker14622	94.225	25170832	25171192
Marker16228	94.943	22093772	22094100
Marker12858	95.123	25254612	25254959
Marker12954	95.253	21869281	21869586
Marker10671	95.475	21323021	21323398
Marker11315	95.672	22032170	22032509
Marker6589	96.514	23230561	23230879
Marker13240	96.671	23053208	23053538
Marker12116	96.697	26545332	26545669
Marker12139	97.46	23042642	23042963
Marker11001	97.503	21915344	21915726
Marker15190	97.638	23100025	23100387
Marker15625	98.391	22699687	22700021
Marker15936	98.904	24935642	24936015
Marker15963	99.864	23061529	23061853
Marker16046	99.916	23952733	23953091
Marker15965	101.06	24953820	24954154
Marker15803	102.226	23284221	23284572
Marker7598	103.715	23098145	23098514
Marker11009	104.047	24924293	24924659
Marker11413	104.11	22039366	22039730
Marker9762	104.401	22046701	22047044
Marker10149	105.125	21954830	21955181
Marker12314	105.501	21897865	21898202
Marker8318	105.578	21806622	21806968
Marker13860	106.473	22183690	22184057
Marker9158	106.827	23330878	23331237
Marker11863	107.589	24942884	24943252
Marker15183	107.749	25082836	25083194
Marker11110	107.802	22898273	22898658
Marker6830	107.867	23287819	23288194
Marker5675	108.131	23232386	23232740
Marker8062	108.281	23071042	23071388
Marker7910	108.484	23100718	23101078
Marker2267	108.494	23073086	23073434
Marker4110	108.593	23199182	23199558
Marker3952	109.215	22897917	22898269
Marker5023	110.055	24956633	24956964
Marker5422	110.516	23678637	23679016
Marker2215	110.601	23654710	23655067
Marker15297	110.659	23531288	23531650
Marker7722	110.746	23881343	23881719
Marker6660	110.885	24990114	24993584
Marker6410	110.941	25011676	25012022
Marker7516	111.653	25361274	25361622
Marker3902	111.892	25015126	25015466
Marker7070	111.995	25056577	25056932
Marker3279	112.062	25026322	25026674
Marker2793	112.088	25070679	25071036
Marker4784	112.088	25370774	25371153
Marker2522	112.142	25359928	25360301
Marker4642	112.463	24925818	24926167
Marker1402	113.165	25850527	25850902
Marker3355	113.579	25620492	25620861
Marker2918	113.592	25642131	25642494
Marker5487	113.676	25547367	25547731
Marker11896	113.923	25853727	25854091
Marker8998	113.961	25803168	25803541
Marker7904	114.2	26131300	26131648
Marker15305	114.389	26221688	26222078
Marker11358	114.553	26887101	26887464
Marker7509	114.61	26860380	26860750
Marker11676	114.746	25597710	25598085
Marker11672	114.817	25649164	25649533
Marker11936	115.263	26047280	26047620
Marker7838	115.353	25813894	25814257
Marker11768	115.449	25114063	25114435
Marker11349	115.792	23649112	23649477
Marker11226	116.144	26866714	26867057
Marker13483	116.153	26531927	26532299
Marker5632	116.252	26579827	26580191
Marker13441	116.397	26879287	26879619
Marker5299	116.521	25555613	25555984
Marker10046	117.182	26635121	26635475
Marker9884	117.452	26688918	26689265
Marker8613	117.515	26624709	26625067
Marker7861	117.803	23282238	23282610
Marker15347	118.241	26043731	26044082
Marker13741	118.722	25770688	25771023
Marker14278	118.745	25686686	25687037
Marker15788	119.222	25562547	25562715
Marker14081	120.022	26947805	26948134
Marker14427	121.059	28184811	28185156
Marker9132	121.545	27364760	27365093
Marker7968	122.043	27177948	27178318
Marker12042	122.205	27254252	27254611
Marker7196	122.261	27357835	27358198
Marker10032	122.728	28114073	28114398
Marker4381	123.15	27773381	27773745
Marker5058	123.242	27350349	27350677
Marker4828	123.785	27459992	27460331
Marker5996	124.028	27520383	27520763
Marker2171	124.287	27551974	27552325
Marker2587	124.373	27297294	27297635
Marker6228	124.915	27553192	27553557
Marker3770	125.459	27970890	27971247
Marker1325	126.25	28256263	28256605
Marker10272	126.749	28384732	28385114
Marker10332	128.019	25606049	25606419
Marker10195	128.233	25548982	25549336
Marker13259	128.305	25399308	25399673
Marker13612	128.566	25226145	25226527
Marker15204	129.208	24958621	24958979
Marker11989	129.498	25450710	25451062
Marker10015	130.609	26181613	26181958
Marker14930	131.208	26581844	26582227
Marker14522	131.841	23941934	23942285
Marker9785	133.23	26550373	26550757
Marker10657	133.868	25753315	25753695
Marker15272	134.322	26889034	26889394
Marker9302	134.386	25249013	25249362
Marker16476	134.788	27505333	27505662
Marker14246	136.039	27245338	27245685
Marker15392	136.318	28181037	28181367
Marker12709	137.411	25179706	25180044
Marker12887	137.83	27523295	27523646
Marker13073	138.023	28350318	28350663
Marker9658	138.027	22214127	22214469
Marker10011	138.087	21802400	21802725
Marker14579	138.733	26069313	26069668
Marker10602	138.902	23695587	23695959
Marker10311	139.143	25407394	25407730

## Sheet: LG6
Detailed SNP marker information for each of the seven linkage
marker name	map locations（CM）	chromosome locations（bp）
Marker9638	0	2892007	2892348
Marker14653	0.121	2191540	2191914
Marker15864	0.47	3016783	3017136
Marker12014	1.186	1913036	1913372
Marker14136	2.795	1088934	1089282
Marker16513	4.584	2286926	2287237
Marker10749	5.001	378060	378383
Marker15634	5.61	2318737	2319072
Marker17117	6.428	1123722	1124075
Marker13230	7.074	1440325	1440670
Marker8160	7.79	1517536	1517891
Marker10558	7.848	707696	708038
Marker8491	7.949	179410	179776
Marker5969	8.011	398107	398439
Marker2090	8.145	431834	432192
Marker7315	8.208	176224	176577
Marker11555	10.047	1993734	1994060
Marker13854	10.46	1795009	1795380
Marker13865	10.612	1762832	1763189
Marker2838	10.699	1875215	1875587
Marker11232	11.601	1876857	1877224
Marker5221	12.196	2382900	2383235
Marker2654	13.476	2413706	2414074
Marker5630	14.072	2801806	2802117
Marker6562	14.362	3257423	3257743
Marker9135	14.435	2918007	2918368
Marker10631	14.451	2924363	2924708
Marker7090	15.718	3927515	3927870
Marker6860	16.477	3868442	3868779
Marker4047	16.477	3879882	3880217
Marker5079	16.594	3708839	3709180
Marker841	16.642	3673686	3674033
Marker4586	17.1	3790706	3791069
Marker12640	17.674	3847495	3847835
Marker9580	19.137	4301146	4301490
Marker10318	19.182	2365092	2365436
Marker15006	19.991	1355731	1356054
Marker14607	20.149	3827069	3827442
Marker14352	21.127	4218416	4218753
Marker8892	21.132	4300738	4301076
Marker10833	21.574	4268454	4268821
Marker16076	23.147	3880670	3881050
Marker15230	27.057	5920295	5920636
Marker13222	27.476	6539961	6540347
Marker13431	29.265	5411120	5411497
Marker15721	31.017	6551809	6552177
Marker14325	31.398	6229288	6229614
Marker12867	32.011	6499370	6499759
Marker1945	32.987	6858258	6858593
Marker17243	33.285	6848138	6848477
Marker13646	33.45	6949502	6949845
Marker1024	36.326	7602175	7602534
Marker10912	37.195	7618121	7618468
Marker7201	37.232	7700215	7700542
Marker10708	37.648	7770384	7770736
Marker6968	37.826	7778595	7778933
Marker1479	38.295	8012324	8012660
Marker5874	38.492	8017833	8018168
Marker4587	38.884	8405456	8405796
Marker2412	39.872	10314867	10315215
Marker4121	40.255	8879814	8884419
Marker3919	40.893	9321303	9321673
Marker7403	41.154	9234998	9235341
Marker9551	41.407	9182371	9182695
Marker2618	41.465	9234340	9234692
Marker14012	41.691	9139339	9139682
Marker3062	42.421	9489944	9490286
Marker7933	42.886	8846514	8846838
Marker10824	43.656	10324624	10324975
Marker15248	43.704	6855583	6855920
Marker13945	44.462	10319725	10320058
Marker8676	44.76	6997663	6998031
Marker10744	44.78	8469679	8470015
Marker11144	44.902	9194192	9194519
Marker9405	45.558	11611348	11611703
Marker15287	45.8	12576198	12576519
Marker7222	46.172	10291303	10291650
Marker11369	46.354	11659796	11660134
Marker14787	46.848	10437770	10438104
Marker11807	46.87	11741989	11742370
Marker4958	47.76	14968421	14968754
Marker8994	48.609	14998674	14999048
Marker10919	48.789	15049196	15049542
Marker8951	48.904	15453545	15453902
Marker13996	49.607	15916509	15916847
Marker14274	50.054	15469424	15469769
Marker13613	52.108	15930155	15930488
Marker9914	52.468	15365664	15365965
Marker6988	52.948	15961153	15961529
Marker11827	53.633	14838688	14839065
Marker15641	53.996	14363457	14363783
Marker10147	55.279	14212890	14213274
Marker5702	56.428	14149874	14150209
Marker12491	56.896	14224609	14224974
Marker13320	57.011	11254198	11254558
Marker3014	57.039	11256157	11256502
Marker6655	57.433	11134811	11135154
Marker8196	57.634	11240864	11241234
Marker12563	58.635	11260889	11261254
Marker8932	59.802	13217308	13217638
Marker14483	60.042	13817333	13817706
Marker13181	60.135	11500434	11500799
Marker7140	60.27	14041532	14041864
Marker9184	60.306	13236622	13236981
Marker2158	60.315	13995391	13995736
Marker6872	60.367	13823897	13824258
Marker2637	60.675	14921171	14921521
Marker13991	60.948	13006821	13007166
Marker1145	61.149	12369779	12370134
Marker774	61.179	12609131	12609482
Marker10473	61.209	11987437	11987788
Marker6523	61.219	11494022	11494385
Marker497	61.219	12817960	12818321
Marker6221	61.238	10195973	10196303
Marker15943	61.32	11459392	11459723
Marker5871	61.32	12057310	12057667
Marker5515	61.373	11457115	11457481
Marker6077	61.429	11148844	11149197
Marker15544	61.486	10511452	10511791
Marker7699	61.531	10781576	10781935
Marker6060	61.578	9879573	9879921
Marker11323	61.578	10370847	10371218
Marker8037	61.677	9843404	9843777
Marker4183	61.717	9762612	9762968
Marker1512	61.726	9844259	9844645
Marker3077	61.749	9622841	9623188
Marker2393	61.749	9746631	9746975
Marker16915	61.781	9855787	9856126
Marker15884	61.81	9702882	9703213
Marker14052	62.264	10079450	10079842
Marker15559	62.694	12370489	12370829
Marker11818	63.546	12560643	12560981
Marker16110	63.939	12862621	12863005
Marker16489	65.286	12575825	12576194
Marker11219	65.304	12614285	12614626
Marker11267	66.678	11481702	11482074
Marker14129	66.993	12336141	12336515
Marker16510	68.766	13384537	13384892
Marker7444	69.208	15476885	15477256
Marker14702	70.469	16095224	16095586
Marker10852	70.83	16170005	16170340
Marker7332	71.464	16158064	16158396
Marker15683	71.532	16248505	16248840
Marker6756	71.629	16485681	16486070
Marker14536	72.106	16586391	16586759
Marker7511	72.67	15899301	15899669
Marker3797	73.694	16049268	16049616
Marker3924	74.256	16579810	16580156
Marker16390	76.112	16862322	16862679
Marker4911	76.187	16853387	16853753
Marker5012	77.376	17091357	17091711
Marker8609	80.024	18798676	18799013
Marker2797	81.284	19396966	19397321
Marker12148	82.037	19847794	19848164
Marker11612	82.391	20111632	20111988
Marker11711	82.535	19410997	19411356
Marker6274	84.99	20276917	20277245
Marker12551	86.265	20369416	20369784
Marker16685	86.409	19913925	19914297
Marker12964	87.516	20528786	20529155
Marker3037	87.923	20522509	20522876
Marker8875	87.947	20370909	20371248
Marker15538	88.394	20450469	20450797
Marker12348	88.634	21040459	21040794
Marker755	88.935	21745153	21745489
Marker5118	89.256	21784945	21785301
Marker2827	89.589	20663290	20663664
Marker8276	91.405	20666304	20666631
Marker11320	92.291	20758214	20758585
Marker9162	96.976	23485161	23485542
Marker10039	97.002	25068634	25069001
Marker15527	97.336	25164368	25164709
Marker9318	97.792	26145746	26146119
Marker13831	98.696	25890485	25890858
Marker7169	98.762	26057230	26057615
Marker12405	99.731	26039139	26039485
Marker15880	100.718	26262734	26263090
Marker1518	100.768	26474242	26474614
Marker15926	101.694	25845693	25846050
Marker3210	101.708	25825746	25826097
Marker8183	101.919	25850176	25850511
Marker3891	102.438	25690649	25691012
Marker17237	102.961	25684995	25685347
Marker16803	104.231	24529912	24530245
Marker3878	104.314	24721378	24721761
Marker3416	104.781	24638102	24638458
Marker5602	104.86	24508406	24508753
Marker6495	104.959	24573546	24573912
Marker4975	105.076	24557976	24558316
Marker3786	105.114	24562295	24562667
Marker7302	105.463	24475588	24475944
Marker6625	105.483	24199394	24199770
Marker4910	106.562	23792099	23792454
Marker10467	106.633	23439402	23439722
Marker8289	107.049	22988888	22989214
Marker14280	107.221	22999194	22999543
Marker2383	107.228	22992250	22992582
Marker5713	108.572	23437347	23437713
Marker12702	108.796	23589447	23589804
Marker14050	111.758	22998001	22998373
Marker8543	113.779	22895586	22895918
Marker16697	113.834	22534055	22534400
Marker1141	118.095	6437350	6437714
Marker11351	118.772	18644313	18644670
Marker8136	119.113	3926075	3926427
Marker13536	119.312	21747318	21747648

## Sheet: LG7
Detailed SNP marker information for each of the seven linkage
marker name	map locations（CM）	chromosome locations（bp）
Marker17107	0	16447019	16447348
Marker16821	0.454	15659111	15659452
Marker16379	0.83	16261214	16261594
Marker17337	1.445	14226648	14227033
Marker17139	1.719	13870998	13871382
Marker14938	2.511	4819126	4819438
Marker16758	2.746	1120286	1120644
Marker9235	3.708	4728352	4728707
Marker9064	3.739	6085650	6085979
Marker10961	4.515	4824519	4824885
Marker11133	5.109	6080598	6080942
Marker16306	6.627	4720568	4720916
Marker11241	6.706	4429667	4429995
Marker16052	7.372	2471504	2471882
Marker16586	7.505	4334478	4334809
Marker16924	7.629	4836467	4836844
Marker10878	8.649	5243002	5243344
Marker11146	8.709	4215620	4215978
Marker9911	8.865	4848896	4849232
Marker17227	9.072	4462959	4463320
Marker7757	9.402	2380691	2381063
Marker6878	9.487	2833970	2834322
Marker8078	9.639	3065781	3066122
Marker15837	10.113	2708094	2708455
Marker11953	10.892	3981416	3981750
Marker7438	11.402	3832103	3832462
Marker14474	11.797	3947591	3947922
Marker13722	12.278	3948459	3948823
Marker14780	12.281	2115539	2115903
Marker12159	13.038	2070983	2071324
Marker12601	13.453	2128273	2128618
Marker12713	13.774	4886713	4887062
Marker12369	14.138	5794189	5898926
Marker12548	14.323	3003459	3003831
Marker12941	14.811	5354777	5355133
Marker13117	15.318	4863654	4864009
Marker11287	15.355	2688553	2688907
Marker15304	15.476	6104581	6104953
Marker12294	15.822	3010039	3010408
Marker11924	16.046	3897091	3897423
Marker11796	16.196	3846926	3847298
Marker11668	16.207	4716630	4717004
Marker13487	17.9	6386894	6387246
Marker11718	17.916	6391460	6391797
Marker14873	18.784	9009702	9010062
Marker14562	19.291	9563000	9563329
Marker14843	19.35	11640371	11640712
Marker13010	20.447	8685308	8685636
Marker8890	20.452	7341416	7341755
Marker8870	20.853	1648648	1649001
Marker8656	20.922	1700571	1700894
Marker13157	21.021	7537684	7538022
Marker10345	21.062	7239722	7240040
Marker9926	21.335	2876831	2877201
Marker11993	21.566	9351452	9351815
Marker10568	21.586	2325636	2325982
Marker9463	21.866	914385	914683
Marker15243	22.132	921467	921796
Marker15301	22.288	2186824	2187163
Marker15553	22.465	4164087	4164458
Marker9316	22.741	2530751	2531086
Marker15811	22.943	3904321	3904652
Marker15670	23.58	4855301	4855665
Marker15990	24.429	6047162	6047508
Marker15741	24.632	2916239	2916626
Marker15340	25.452	4717176	4717506
Marker15309	25.677	2151182	2151531
Marker10705	25.685	1721782	1722132
Marker14064	25.695	1950209	1950539
Marker16042	27.223	122014	122387
Marker5524	28.393	3172157	3172541
Marker5764	28.771	7985107	7985464
Marker9291	29.706	6401558	6401909
Marker8517	30.23	6400146	6400483
Marker12097	30.327	7598213	7598564
Marker13704	30.805	621951	622307
Marker3889	31.687	1538013	1538355
Marker6081	32.043	919279	919643
Marker5463	32.198	1640011	1640352
Marker16013	32.425	1909555	1909885
Marker7919	32.428	745410	745787
Marker8653	32.765	1283384	1283747
Marker12358	32.83	796402	796763
Marker12502	32.872	1846295	1846622
Marker11447	34.679	9814862	9815246
Marker11637	35.458	9892882	9893263
Marker12664	36.401	9362197	9362526
Marker6869	36.565	7480619	7480956
Marker6366	36.578	6599137	6599487
Marker7746	36.687	7477650	7478024
Marker5917	36.936	8292297	8292667
Marker3161	37.256	3481746	3482095
Marker4493	37.98	10195064	10195436
Marker4070	38.211	8950513	8950851
Marker7084	38.22	8945433	8945776
Marker2632	38.44	10197833	10198183
Marker2509	38.457	8960761	8961121
Marker7839	38.6	8959871	8960252
Marker13379	39.59	9496500	9496844
Marker12256	39.639	9801638	9802008
Marker12624	39.863	9333932	9334313
Marker14209	41.416	2860495	2860951
Marker14258	42.384	11567434	11567764
Marker11495	42.441	11096635	11096991
Marker9376	42.671	11167932	11168278
Marker11523	42.741	11117189	11117539
Marker4821	43.039	11343374	11343731
Marker7755	43.695	11262448	11262790
Marker6033	43.882	11568537	11568942
Marker13190	43.927	11063848	11064223
Marker13696	44.31	11367853	11368189
Marker9761	45.233	11995242	11995589
Marker13658	45.809	11629455	11629798
Marker12893	46.188	11763166	11763539
Marker12781	46.315	11607456	11607821
Marker13579	46.393	11634932	11635271
Marker13250	46.838	11834435	11834775
Marker7927	47.679	12397078	12397445
Marker12488	47.953	12478219	12478593
Marker15286	48.529	15177964	15178355
Marker12230	48.532	16859723	16860115
Marker11688	48.743	14595789	14596127
Marker14708	49.276	16978694	16979065
Marker14486	49.444	14769063	14769394
Marker6189	49.806	14710125	14710450
Marker13424	49.881	14671391	14671724
Marker8897	49.987	14076808	14077169
Marker6858	50.03	13797500	13797836
Marker14089	50.06	13812295	13812646
Marker4436	50.38	12755858	12756232
Marker9185	50.608	15655621	15655953
Marker9290	50.664	12760105	12760456
Marker12758	50.763	17002777	17003102
Marker15004	50.957	13730371	13730728
Marker7570	51.154	15333647	15333991
Marker12217	51.246	17004060	17004428
Marker12490	51.327	16443398	16443772
Marker13665	51.89	15289759	15290084
Marker2461	52.713	16982202	16982551
Marker4002	52.768	15201532	15201891
Marker2719	53.08	14790600	14790969
Marker3206	53.173	14819513	14819863
Marker1257	53.328	14605952	14606307
Marker4948	53.761	14013396	14013754
Marker1658	53.995	12924247	12924611
Marker7873	54.426	12392552	12392908
Marker10346	54.975	12912601	12912951
Marker11562	56.101	15272604	15272929
Marker8907	56.284	14066432	14066795
Marker9003	56.286	13567833	13568164
Marker11724	56.48	14487308	14487694
Marker11030	56.683	15177055	15177391
Marker13332	57.036	15531687	15532026
Marker15718	57.561	12762591	12762952
Marker17412	58.56	14024244	14024583
Marker8573	58.627	16449698	16450074
Marker15545	59.423	15486931	15487308
Marker15492	59.551	12758184	12758514
Marker11969	59.615	11985932	11986299
Marker11814	59.752	15792172	15792491
Marker10925	60.652	13510897	13511240
Marker10865	62.089	16445754	16446134
Marker10645	62.652	13417896	13418263
Marker10897	64.586	12471833	12472203
Marker10736	66.021	11191888	11192072
Marker11300	66.119	10992291	10992669
