# Supplementary material for: An SNP-based saturated genetic map and QTL analysis of fruit-related traits in cucumber using specific-length amplified fragment (SLAF) sequencing
Source: BMC Genomics. 2014 Dec 22;15(1):1158. doi: 10.1186/1471-2164-15-1158 (PMC4367881; doi:10.1186/1471-2164-15-1158)
Supplement: Supplementary file 6 — Additional file 6: Phenotypic evaluation of fruit-related traits for F 2 and F 3 . (XLSX 29 KB) [file 12864_2014_6913_MOESM6_ESM.xlsx]

## Sheet: Phenotypic data1
Phenotypic evaluation of fruit-related traits for F2 and F3
	F2		F3
NO.	immature fruit length(cm)	mature fruit length(cm)	immature fruit length(cm)	mature fruit length(cm)	immature fruit weight(g)
1	13.7	27.4	13.81	26.9833	78.4
2	12.9	23.1	13.22	22.55	68.1
3	11.6	16	11.1714	15.4333	66.0857
4	16.5	29.75	16.04	27	88.51
5	12.6	16	11.4	17.5	63.54
6	12.4	21	12.8	22.1	63.51
7	15.1	23.1	14.32	22.15	90.78
8	16.3	30.1	16.67	27.3333	84.8
9	11.7	20.5	12.6	22.4667	62.17
10	11.1	18.9	10.9	17.3	60.71
11	9.6	20	9.4	18.3571	65.78
12	13.5	24	10.8333	19.3	69.8333
13	15.6	23.8	15.1	24.1	84.98
14	14.4	22.1	13.9	21.8	70.5
15	12.2	17.5	12.61	20.3333	62.21
16	22	34	20.97	38.25	109.17
17	12.5	17.2	10.82	18	65.34
18	17.5	24	17.3	26.5	101.21
19	19	34	18.7	32.9167	81.11
20	13.8	22.5	14.74	26.95	81.68
21	15.6	20	13.58	20.4167	91.64
22	15	22	11.99	21.25	73.58
23	11.7	18	11.09	18.5	62.49
24	7.7	12	9	14.5286	57.15
25	14.3	21.5	14.07	21.96	87.52
26	12	16.5	11.19	16.52	69.71
27	9.3	18	10.63	20.4167	57.71
28	13.5	21.5	11.98	22.8	64.87
29	14.4	24.5	13.8	24.2	65.41
30	17.5	29.5	15.24	25.4	72.92
31	14.7	24.8	14.1	24.3	79.55
32	20.5	25	18.63	32.5	99.51
33	21.3	29.5	15.54	25.5	91.26
34	17.5	24.1	16.17	26.86	94.29
35	16.8	23.6	15.9	24.1	90.82
36	15.8	22.5	13.98	26.8	84.32
37	13.7	24.5	16.27	25.5	104.11
38	9.9	18	11.2429	20.06	74.6143
39	17.4	25.1	16.9	25.3	64.39
40	22.1	36.7	19.9	35.9	99.7
41	11.4	16.5	9.8	16.96	48.67
42	15.4	22	15.59	22.6	86.97
43	18.5	28	18.5	30.5	114.86
44	14.5	23.5	13.86	21.5	77.06
45	15.2	19.5	14.11	23.5	89.06
46	9.5	11.5	9.04	14	51.45
47	19.5	24.5	15.48	25.2	89.57
48	17.5	26.5	15.725	24	87.2625
49	8.2	14.5	8.67	13.3	61.42
50	14	22	12.43	21.2	75.02
51	12.5	23.5	10.53	21.1	54.93
52	6.8	11.5	8.31	11.6	61.89
53	11.7	15.5	9.95	17	64.34
54	16.5	24	12.96	25.6	66.2
55	15.3	23.5	13.05	25.875	65.3
56	13.1	17.5	12.4167	19.5	70.0333
57	10.7	21.5	12.2	18.48	81.0111
58	12.5	25.5	11.57	23.5	60.66
59	17	27	14.56	25.8	82.98
60	17.7	23.5	13.06	21.375	78.51
61	15	20.5	12.1	21.5	64.18
62	15.2	24	11.78	22.9	55.59
63	13.5	19.5	10.19	18.875	58.11
64	10.3	15.5	10.24	19.5	60.41
65	14	17.5	10.23	18.5	56.9
66	12.5	18.5	10.09	20	54.84
67	20.2	27	18.4	31.6667	101.74
68	20	23.5	11.77	21.6	68.25
69	13.5	12.5	11.97	23.625	57.14
70	14.1	25	12.68	19.4	76.63
71	15.6	23.5	12.7	18.3333	69.1375
72	14.8	14.5	11.15	20.75	62.2
73	16	24.5	15.09	27	80.5
74	8.9	15	8.45	13.5	53.9125
75	17	20.5	13.94	26	82.57
76	18	28.5	14.86	21.8333	69.55
77	12	16.5	11.33	22.4	62.9
78	17	21.5	15.3571	19	85.2
79	13	19	11.7125	19	62.1625
80	13.4	18.5	11.37	23.125	64.48
81	19	23.5	16.22	32.1667	89.23
82	11	26.6	11.82	24.8	58.12
83	19.5	23.5	14.2875	19.5	78.975
84	10.9	17.5	12.86	22.5	78.04
85	14	23.5	12.03	21.8	57.12
86	23.5	34	18.2	34.6	102.51
87	15	17.5	12.6857	22.7	76.2857
88	13.2	22.3	12.41	20.625	70.51
89	14.5	24.5	13.1	20.5	74.9857
90	13	20.5	11.06	23	62.52
91	17.4	26.5	13.1222	28.1	82.5444
92	19	33	14.2	31.9	72.27
93	13.7	17.5	12.9	18.7	78.41
94	14.5	20.5	12.4	21.1	66.03
95	15	24.5	14.2	23	83.92
96	12.4	18.5	11.95	19	76.4
97	16.3	25	17.62	28.5	111.86
98	11	17	10.63	17.9	57.95
99	12.1	23.7	12.77	24.3	67.07
100	13	28	13.16	28	78.03
101	11.8	20.5	11.3778	19.5	62.8111
102	16.7	24	14.21	23.625	74.47
103	11.5	23.5	14.75	28.6667	89.44
104	11.5	20.5	12.28	20	66.38
105	15.8	29.5	13.31	26.8	69.69
106	11.5	17.2	12.6	18.3	78.83
107	16	23	14.62	27.75	73.01
108	17.8	23.5	14.96	25.75	75.21
109	22.3	33.5	18.3	31.4	89.5
110	11.4	23	12.8	23.6667	67.38
111	14.8	23.8	16.3	24.9	68.78
112	18	22	14.3444	20.3333	79.2
113	12.1	21	11.85	20	63.18
114	15.8	23.8	14.76	29	81.46
115	11	14	9.8	15.625	57.9571
116	15.5	23.5	13.14	26.8333	70.11
117	14	26.6	12.46	20.9	68.52
118	16.5	25.1	17.1	25.8	72.47
119	14.3	27	17.82	29	101.03
120	17	25.5	15.65	26.7	86.43
121	7.9	11.1	7.4	10.8	78.89
122	19	33	18.5	29.25	70.52
123	19.5	28.5	16.4	27.4	83.91
124	13.4	24.6	11.47	21.6667	57.77
125	19.5	33.5	15.79	29.5	91.2
126	15.2	22	13.55	21.3	72.41
127	12.8	17	10.17	16.5	60.92
128	15	23	13.22	25.25	74.83
129	18.7	24.5	14.52	25.5	69.15
130	18	26.5	13.75	26.6667	66.61
131	10.6	15	10.14	14.125	69.03
132	9.8	20	11.46	22.5	72.02
133	14	22.2	11.51	20.125	71.83
134	10	19.2	11.45	21.125	63.45
135	20	28	20.8	34.5	101.66
136	23.1	38.9	21.4	35.25	93.94
137	17	33	18.7	33.5	80.34
138	14.3	28	13.29	23.6667	69.54
139	14.5	22	13.58	20	83.76
140	7.1	17.5	10.86	19.25	77.13
141	13.4	20	12.7556	22.25	77.0667
142	13.9	18.5	11.38	21.6667	62.93
143	8.7	14.5	9	16	49.87
144	17	25.5	13.61	25.5	73.62
145	15.2	23.5	14.27	21.875	80.69
146	12.4	19.2	13.17	24.6667	72.17
147	7.5	12.4	7.7	13.1	75.31
148	10.9	18.7	11.3	19.3	68.7

## Sheet: SE and Distribution
Phenotypic evaluation of fruit-related traits for F2 and F3
immature fruit length in F2(cm)	frequency		mean value	14.5128
6-8	5		SE	0.280347
8-10	9		standard deviation	3.41057
10-12	21		variance	11.632
12-14	35		skewness	0.215218
14-16	34		standard error of skewness	0.199346
16-18	24		kurtosis	-0.0562383
18-20	12		standard error of kurtosis	0.39615
20-22	4		minimum	6.8
22-24	4		maximum	23.5
immature fruit length in F3(cm)	frequency		mean value	13.3635
6-8	2		SE	0.225944
8-10	10		standard deviation	2.74873
10-12	40		variance	7.55553
12-14	43		skewness	0.558974
14-16	30		standard error of skewness	0.199346
16-18	11		kurtosis	0.316864
18-20	9		standard error of kurtosis	0.39615
20-22	3		minimum	7.4
			maximum	21.4
mature fruit length in F2(cm)	frequency		mean value	22.4811
10-14	7		SE	0.434169
14-18	26		standard deviation	5.2819
18-22	29		variance	27.8984
22-26	56		skewness	0.351958
26-30	19		standard error of skewness	0.199346
30-34	7		kurtosis	0.409204
34-38	3		standard error of kurtosis	0.39615
38-42	1		minimum	11.1
			maximum	38.9
mature fruit length in F3(cm)	frequency		mean value	22.9831
10-14	6		SE	0.416303
14-18	13		standard deviation	5.06454
18-22	50		variance	25.6496
22-26	44		skewness	0.38471
26-30	22		standard error of skewness	0.199346
30-34	8		kurtosis	0.388528
34-38	4		standard error of kurtosis	0.39615
38-42	1		minimum	10.8
			maximum	38.3
immature fruit weight in F3(g)	frequency		mean value	74.3614
40-50	2		SE	1.10191
50-60	15		standard deviation	13.4053
60-70	48		variance	179.701
70-80	38		skewness	0.661605
80-90	27		standard error of skewness	0.199346
90-100	9		kurtosis	0.163438
100-110	7		standard error of kurtosis	0.39615
110-120	2		minimum	48.67
			maximum	114.86
